# Supplementary material for: A Multi-Omics Analysis of Bone Morphogenetic Protein 5 (BMP5) mRNA Expression and Clinical Prognostic Outcomes in Different Cancers Using Bioinformatics Approaches
Source: Biomedicines. 2020 Jan 21;8(2):19. doi: 10.3390/biomedicines8020019 (PMC7168281; doi:10.3390/biomedicines8020019)
Supplement: Supplementary file 1 [file biomedicines-08-00019-s001.zip]

Archive with 7 entries (5 files):
- biomedicines-664747-supplementary new11/
- biomedicines-664747-supplementary new11/Supplementary files/
- biomedicines-664747-supplementary new11/Supplementary files/Supplementary File 6.txt
- biomedicines-664747-supplementary new11/Supplementary files/Supplementary File 7.xlsx
- biomedicines-664747-supplementary new11/Supplementary files/supplementary materials.docx
- biomedicines-664747-supplementary new11/Supplementary files/Supplementary Table 1.xlsx
- biomedicines-664747-supplementary new11/Supplementary files/Supplementary Table 4.csv
