# Supplementary material for: A Multi-Omics Analysis of Bone Morphogenetic Protein 5 (BMP5) mRNA Expression and Clinical Prognostic Outcomes in Different Cancers Using Bioinformatics Approaches
Source: Biomedicines. 2020 Jan 21;8(2):19. doi: 10.3390/biomedicines8020019 (PMC7168281; doi:10.3390/biomedicines8020019)
Supplement: Supplementary file 1 [file biomedicines-08-00019-s001.zip › biomedicines-664747-supplementary new11/Supplementary files/Supplementary File 6.txt]

Names	total	elements
Bladder Cancer (7654) Breast Cancer (6641) Colorectal Cancer (3802) Lung Cancer (7103) Ovarian Cancer (1657)	40	SOD2
		PDE1C
		ILDR1
		CLEC5A
		SLC44A4
		KCNA5
		SULT1C4
		SNAR-C4
		ATOH8
		DENND2A
		PDE7B
		BMP5
		TSPAN11
		S100A14
		OR4C12
		OR5F1
		OR2M5
		SCARA5
		COL10A1
		MARVELD2
		WSCD1
		PCDH18
		NECAB2
		OLR1
		GSC2
		B3GNT5
		PRKCD
		LOC285629
		HMGCLL1
		SCN3A
		KIT
		EPHA7
		KRTAP12-4
		COL21A1
		KIAA1755
		ARHGAP28
		FREM2
		BTC
		OSR1
		DEFB109P1
Bladder Cancer (7654) Breast Cancer (6641) Colorectal Cancer (3802) Lung Cancer (7103)	249	MSRB1
		COPRS
		FAT4
		CHD9
		BMP3
		GMPPA
		EIF4A3
		ANXA8
		ZNF614
		MCM5
		MEGF11
		SDK2
		SLC25A39
		GALNT10
		FAM13A
		WIBG
		AK1
		BMF
		ETV3
		SEC22C
		FAM150A
		LRP8
		ARHGEF4
		COMP
		MTHFD1L
		SOX6
		NAB1
		TSLP
		PIK3R1
		DOPEY1
		LONRF1
		FAM3D
		TYMP
		SAV1
		EIF4EBP2
		ITIH5
		APCDD1L
		ELOVL3
		ABCB1
		EDNRB
		SLIRP
		RUNDC3B
		MT1X
		TMEM100
		B3GNT3
		CAPN13
		SOX5
		TP53INP1
		TUBB6
		FMO5
		BAG2
		GCNT4
		ITGA9
		CCDC85A
		ANP32B
		ICAM5
		PARM1
		TNNT1
		PLCE1
		CYP39A1
		PIKFYVE
		DCP1A
		TRIM2
		KL
		TSR3
		SMAD9
		INPP5J
		AGTRAP
		TIPIN
		LRBA
		MSANTD3
		SH3BGRL2
		SNORA58
		PPP1R14D
		KIAA1841
		RNPC3
		GFRA2
		MYOCD
		DTX4
		PLCH1
		FSCN1
		PHACTR2
		SYTL2
		SEMA6D
		IFNLR1
		NRIP2
		CAT
		SHOX2
		EPAS1
		HSDL2
		PSME2
		AMOT
		KDSR
		ZC3H12B
		CD1C
		TIA1
		AKAP7
		PSMA3
		OR7C2
		UBE2F
		FAM150B
		NPAS1
		RCAN2
		PPARG
		KIAA1549L
		PDE8A
		NYNRIN
		ZNF124
		SCARNA14
		MRPL17
		PTCH1
		AMACR
		PSMC1
		TMEM194B
		PTGDR2
		HHAT
		LRP6
		NFASC
		FGF9
		TET2
		KIAA1456
		ZNF708
		APCDD1
		FMO2
		SSSCA1
		YBX3
		SEMA5A
		KCNK5
		MYOM3
		UTP11L
		ATP10B
		MAD2L2
		A2M
		KLF3-AS1
		GAS2L1
		SPANXN4
		TSPAN7
		ZNF552
		SORBS2
		KIAA0226L
		GPR160
		GPD1L
		SNORA5B
		ADAMTS8
		KRT16
		C7orf61
		MECOM
		ZNF559
		LRRC18
		EFCC1
		PDGFRA
		CRYL1
		CH25H
		SCARNA23
		ITLN1
		MAML2
		SLC35F6
		C8orf4
		PRDX1
		ORMDL3
		DSC2
		ZNF366
		LRRC31
		ABCC4
		SLC43A3
		SHPRH
		CCNJL
		AATF
		DOK6
		PACRG
		UBL3
		SNORA66
		PAMR1
		TUBG1
		IL22RA1
		CFTR
		CAMK1D
		IFI35
		IYD
		CD1E
		C9orf89
		SCUBE2
		ENPP6
		SHROOM2
		SELENBP1
		FOSL1
		FAM214A
		IGF2BP3
		CDC14A
		KIAA0355
		NR2C2
		TLE2
		HEXIM1
		PROX1
		SLC35F1
		SCN4B
		RANBP1
		REPS2
		LAMC3
		LUZP2
		MCTP2
		PDK4
		LSAMP
		PTGER4
		CTTNBP2
		B3GALT2
		NR3C2
		FAM63A
		TSPAN12
		CA4
		RHOU
		MEX3A
		FUCA1
		TFAP2A
		UBE2Z
		SHROOM4
		RAPGEF2
		GDE1
		PLEKHG1
		PSMB3
		HACD4
		RGS7BP
		ROS1
		SLC19A2
		MTMR8
		NBPF1
		SLC16A9
		FCER1A
		SNORA32
		EPC1
		DNM3
		MFAP4
		SDPR
		ANXA8L1
		KHDRBS3
		PRR15
		ABAT
		PLA2G4F
		METTL7A
		NCMAP
		RALGAPA1
		SCARNA27
		P4HB
		VIPR1
		TACO1
		CLEC4F
		HNRNPA1P33
		GPR39
		GRAMD3
Bladder Cancer (7654) Breast Cancer (6641) Colorectal Cancer (3802) Ovarian Cancer (1657)	30	TMC4
		ID1
		TAC1
		PPIAL4E
		SCUBE1
		ITM2C
		P3H4
		OR52M1
		RNF186
		MFAP5
		AFTPH
		MOB3B
		CLDN4
		BDNF
		CDX2
		ZNF217
		LRFN2
		TMEM184A
		CCL11
		ID3
		MUC16
		GRIN2B
		KLK10
		KRTAP21-1
		CXADR
		NTM
		ARFIP1
		KIAA1598
		SEMA6A
		CALML3
Bladder Cancer (7654) Breast Cancer (6641) Lung Cancer (7103) Ovarian Cancer (1657)	70	KLHL14
		LRRTM3
		ZCCHC12
		UPK1B
		TCTA
		RNF175
		CLDN3
		CRB3
		MAB21L1
		ERBB4
		FAAH
		EPS8L1
		CPSF3
		PYDC2
		KLK5
		CASZ1
		ELF5
		MAGED2
		GOLT1B
		BCAM
		TUBA1A
		GATA3-AS1
		OR51D1
		PEAR1
		TC2N
		JPH4
		STRAP
		ZBTB42
		CYTL1
		SOX8
		WSCD2
		CEBPB
		ATP8B1
		KLK8
		SPRY2
		WIF1
		MYC
		ST6GALNAC3
		QSOX2
		OCLN
		KLF5
		SNORA30
		GPC3
		MASP1
		ABCC8
		CYP4B1
		KLK6
		COLGALT2
		SOX17
		RAB17
		SNORA70B
		EFNA3
		FRAS1
		PELI2
		FIGF
		CCDC181
		OR13C9
		KRT31
		PIGH
		RAI2
		SOBP
		DHCR24
		OR4D9
		LOC728392
		SLC8A3
		SNORA36B
		CDH26
		KLK13
		CELSR1
		EXOC6
Bladder Cancer (7654) Colorectal Cancer (3802) Lung Cancer (7103) Ovarian Cancer (1657)	41	SUMO1
		AFF3
		CENPC
		TGFB3
		OR1S1
		AHNAK2
		OR10T2
		MACC1
		KRTAP12-3
		OR1S2
		SAMD12
		MPP7
		ELF3
		NICN1
		NIPAL2
		OR2T34
		PML
		OR1A1
		MYRIP
		CRYGA
		MAPK10
		ZNF536
		GGT6
		OR2T4
		STMN2
		ACSL5
		UHRF1
		OR4D1
		HOXA13
		SLCO2A1
		MAPK12
		TMEM98
		TAC3
		RIMS1
		SMPD3
		KRT7
		GFRA1
		WFDC1
		GPR82
		SNORA69
		REL
Breast Cancer (6641) Colorectal Cancer (3802) Lung Cancer (7103) Ovarian Cancer (1657)	25	LINC00575
		LPAR3
		SOSTDC1
		ARHGEF35
		PERM1
		CDC42SE2
		APOL2
		RSPO2
		LOC339568
		TTC22
		C1orf210
		BMPER
		MICAL3
		HAGHL
		OR2G2
		CHL1
		CA10
		OR11H1
		OR4K17
		IL7R
		PNPO
		VWC2
		ODAM
		FAM99B
		OR2T35
Bladder Cancer (7654) Breast Cancer (6641) Colorectal Cancer (3802)	255	MAX
		RARRES3
		PP14571
		PSD2
		NTN4
		NDUFAF1
		MAP3K6
		CCDC14
		ANKH
		OLFM4
		EGFR
		FAM134C
		TMEM52B
		LRMP
		SLC15A3
		SRPX
		MBNL3
		TP53TG1
		AIFM3
		NIPAL1
		SDF2L1
		ACTBL2
		COL11A1
		PLA2G12A
		CCIN
		WNT7B
		CHPF
		TWIST1
		MRPS18B
		ARV1
		POLR2L
		FHL3
		ATAD2B
		LINC00936
		ASB8
		PRKAA1
		FCGR1B
		CROT
		CNGA1
		STOX2
		STRADA
		PDE9A
		EIF5A2
		NT5DC3
		TRMT13
		CLMN
		LEMD3
		ISG15
		BTBD3
		OR13C8
		PYGL
		NUCB2
		PAFAH2
		ZSCAN25
		GLYR1
		SPRY3
		C7orf31
		TSPAN6
		MATN2
		ZNF714
		FOXD1
		ASB12
		POM121
		TRNP1
		TMEM168
		SUOX
		SLC18B1
		PUM1
		CBR1
		APBA1
		EPS8
		NASP
		CABP1
		DMRT3
		SCP2
		PANK1
		BMP7
		ADH1C
		BMP2
		PRF1
		IBSP
		WWP1
		ZC4H2
		BLVRA
		SH2D7
		ZDHHC13
		RFX6
		FAM78B
		CEACAM1
		PLEKHA5
		ADAM11
		C1QTNF1
		CNTD2
		TSTA3
		FBXL12
		DUSP7
		GRM8
		TRPV6
		MARK1
		SLC25A16
		COPZ2
		ACP2
		KIAA1407
		RAMP1
		ZFPM1
		NOX4
		CCL24
		TGM1
		CLCA4
		PPAPDC1A
		BCAS1
		KLHL29
		ZNF470
		RASSF6
		PRKCA
		TRIB2
		SCN5A
		DPM2
		LRRC6
		GPSM2
		SLC26A1
		RELT
		TRPM6
		RBM17
		PAQR8
		NUDT12
		UBE2L6
		PBLD
		GRIP1
		KLHL21
		IRF7
		EMC9
		RABAC1
		TRHDE
		SLC11A1
		SLC22A5
		CCL18
		GPR20
		TREM2
		EPYC
		SNORA2B
		TMEM200C
		CXADRP3
		GAS1
		OVOL1
		C16orf70
		ZNF823
		FBXO6
		CPN2
		PCOLCE2
		BRAF
		BAIAP2
		BTAF1
		ADD3
		SMARCC1
		SOX4
		LINC00160
		SLC15A4
		SYNC
		ZMYND8
		NUPR1
		TBC1D2B
		TM4SF18
		FAM69C
		PCGF2
		OR51T1
		G0S2
		MCCC2
		HSD3B7
		PKN2
		SMIM24
		GLYATL1
		BST2
		FCGR1C
		IFI6
		C11orf40
		CYP3A7
		NODAL
		FAM173B
		NR5A2
		OXGR1
		RNASEL
		SMIM14
		ME3
		F3
		HAPLN1
		TNIP3
		PPP1R14A
		TET3
		PCSK1
		ANP32E
		ARHGAP21
		RAB3A
		PLD1
		PBX1
		ACSF2
		SSRP1
		SNAI1
		C12orf65
		DUSP14
		ZNF177
		FCGR3A
		BAG3
		SAR1A
		BEND4
		COL9A1
		SLC27A6
		PPP2R4
		ZIC5
		PLCB4
		ZNF793
		TTC39A
		NAAA
		PAXBP1
		HAPLN3
		SNAR-E
		FCGR1A
		NSG1
		RNF8
		GRIA4
		PLEKHA6
		SATB1
		ANKRA2
		ZFP28
		STX2
		PTRH1
		LPPR2
		NRAS
		BEND7
		ARMC7
		CD46
		FMO1
		TRPM4
		TMBIM4
		CNNM1
		ITGB1BP1
		SACS
		KRIT1
		SPATA25
		CCDC101
		CPNE3
		LRRC4B
		PRLR
		PADI2
		FAM84A
		ARFGEF1
		UNC13C
		FSTL3
		PEX19
		SOX11
		SNAR-A2
		PRSS53
		ZNF562
		USH1C
		GPR15
Bladder Cancer (7654) Breast Cancer (6641) Lung Cancer (7103)	823	C9orf152
		PKNOX2
		KCNG1
		BRIX1
		ERG
		NOSTRIN
		BANK1
		C15orf41
		TEK
		FOXM1
		MAOA
		EMC1
		ORC1
		FAXC
		NIPSNAP3B
		DDX18
		UNC13B
		TTLL4
		ACADL
		TMEM125
		ANKLE2
		ASAH1
		ADRA1A
		HP
		C1orf112
		PLSCR4
		TMEM241
		IL23A
		PREX2
		PGM1
		POLR3G
		DNAJB4
		DCAF11
		ANKDD1A
		ICA1L
		LPPR4
		GLIPR2
		HOXA5
		PRCD
		GEMIN6
		DSC1
		MFI2
		RUVBL2
		CGRRF1
		ARID1B
		GAL
		PSRC1
		RERGL
		STMN1
		BLVRB
		PIFO
		RPS6KA2
		FAM84B
		NDUFB3
		HSD17B13
		ADGRF5
		FAM83A
		ITGA10
		ARHGDIB
		MRAS
		ATP2C2
		SHE
		CSNK1E
		SH3TC2
		KCNS2
		TACC1
		EPC2
		IPPK
		SLC25A4
		DZIP1
		GPR161
		ZNF10
		DNPEP
		CENPW
		LRRC70
		BCAT2
		NRG3
		PLEKHH1
		LPCAT4
		TAL1
		SYNE1
		FAM110D
		RASGRP3
		KLHL31
		NSFL1C
		LIN9
		GNG7
		RAP2A
		AOC4P
		CCDC157
		CDCA2
		SLC2A4RG
		CEACAM19
		HIST1H3D
		NPM3
		TLE4
		LINC00961
		N4BP2L1
		C2orf88
		KCNJ11
		AATBC
		KRBA1
		BAIAP2-AS1
		THEMIS
		CCDC51
		KCTD14
		XRCC2
		GMPR2
		DFFB
		LAMA2
		MALT1
		MMRN2
		ZNF248
		KCNIP3
		MECP2
		NUP93
		FYCO1
		EZH2
		PLEKHB1
		BORA
		CHEK1
		HSD17B11
		ESYT3
		SCD5
		MAL
		ALDH1A2
		OTX1
		ZNF778
		NFYC-AS1
		KIAA1524
		TM7SF2
		SV2B
		HECW2
		ABCA8
		ZNF20
		TMEM132C
		TMEM47
		DDX26B
		KCNK17
		UBXN10
		ST3GAL6
		LOC113230
		LINC01091
		SPIN4
		WDR4
		TNKS
		TICRR
		PRR15L
		C5orf34
		ADAMTSL2
		LCA5
		SLC26A11
		DKC1
		TTC7A
		ATG9A
		PELI1
		JAZF1
		MRPS30
		KPNA5
		ACHE
		IFRD1
		PRRT3
		KANSL1L
		ZMYM3
		PRKCE
		SIGIRR
		DNAJC14
		RFWD3
		SMC2
		PLCG2
		NCS1
		DUSP6
		FOXO4
		ID4
		GINS4
		TBC1D1
		PUS7
		9-Mar
		DPH2
		LDB2
		CLEC1A
		JAM2
		FIGNL2
		NCAPD2
		CCT6P1
		LINC00926
		DEFB127
		SLC26A9
		GPRASP1
		CXorf36
		AQP1
		TTYH1
		ZMYND12
		WDR5
		NOL9
		CDC123
		WWTR1
		FABP4
		TMEM150A
		CIRBP
		KRT6B
		MAP4K4
		TEPP
		POPDC3
		ATCAY
		TFF3
		PYCRL
		HCAR1
		ATP2B1
		INCENP
		KLHL24
		RAB7A
		CIPC
		PIGX
		CUBN
		NAALAD2
		GDF15
		UBB
		RAB40B
		B3GAT1
		OR10AG1
		RWDD2A
		TSPAN13
		TRA2B
		ZNF345
		HS3ST1
		EMP2
		OTUD3
		LRRC4C
		ASUN
		FAM162B
		TMEM200A
		GPR19
		APOBEC2
		RGL1
		RIIAD1
		LSM12
		STX19
		COLEC11
		CBX6
		MTSS1L
		ATP1A1
		ACVR2A
		ZC3H6
		TMEM25
		PDSS1
		GRM6
		MEIS1
		BMP8A
		CCL14
		SELP
		ZNF439
		PLIN3
		ATG7
		SFTPD
		ZFP90
		TEX10
		KCNAB1
		GPR1
		TSPYL5
		PGLYRP4
		PCSK2
		PI3
		TMEM178A
		HIST1H2BE
		ZC2HC1A
		NME4
		TEAD4
		ZNF608
		LINC00704
		RHOD
		HAS3
		CMSS1
		HIST1H2AM
		PGAP1
		KRT6C
		SRD5A1
		SLC25A27
		WNT11
		CHST7
		MRPS16
		ZNF853
		RNF24
		ABCA9
		DNTTIP2
		CLSPN
		ZSCAN23
		MIPOL1
		LAMC2
		FGD3
		C9orf40
		PNPLA7
		FXYD1
		VSIG2
		GABBR2
		PIP5K1B
		SMIM10L2A
		RSPO3
		DNAL1
		TPST1
		PWWP2B
		SCNN1G
		CLTB
		NAT1
		MCM8
		NME1
		RBM28
		KCNJ8
		TCOF1
		SLC16A1
		PYCARD
		C10orf32
		CD3EAP
		ZNF652
		TRIM68
		UCK2
		RNASEH1
		DONSON
		MICU3
		CCDC59
		KLK14
		SMDT1
		AGR3
		PPM1J
		RFC3
		FGFBP3
		ACAT1
		GEMIN8
		HIST2H4A
		PPAP2A
		WDR43
		AMZ2P1
		HIST1H2BC
		PIGR
		ARID5B
		SIPA1L2
		CAPN9
		RGAG4
		MAPT
		TOM1L2
		ZCCHC18
		MSX2
		DNALI1
		FSTL4
		AGO4
		OR2T27
		NME6
		CBLB
		CDK6
		LILRA2
		TMEM57
		ITPKA
		B4GALT6
		HS6ST2
		STK32A
		C14orf159
		LRRN4
		REV1
		IL1RAP
		PRSS3
		LRRTM1
		RHCG
		OCIAD1
		AVPR2
		LDOC1L
		CDKN2A-AS1
		KARS
		CCDC8
		THSD7B
		ADGRG6
		BLOC1S1
		SLCO4A1
		OGT
		PHIP
		NIP7
		RARA
		COLCA2
		HIST1H3H
		ASPM
		AFF2
		TLE1
		TPM4
		ACADSB
		SRXN1
		ADAMTS1
		MRGPRG
		RPL21P44
		FGF7
		KHDC1L
		FNBP4
		WDR25
		SERPINB4
		JMY
		FOXA1
		SNORD116-20
		RHOB
		MTMR7
		RASSF2
		SLC27A4
		PRKD1
		GPR146
		NBPF11
		NPR2
		PROM1
		GDF5
		MTMR2
		USP48
		SSTR1
		BEND6
		CDH23
		BCCIP
		DYRK1A
		SLC39A11
		CDK19
		RPUSD4
		TAPT1
		MFSD5
		FREM1
		TEX30
		CHAC2
		PARD3
		TBC1D9
		DHRS4-AS1
		GCNT1
		NANS
		COL6A6
		LRRC3B
		FANCB
		LINC00242
		KIAA0825
		ABCA3
		C9orf91
		LDB3
		TRIB3
		MMS22L
		ING3
		LYAR
		CCDC34
		RUNX3
		ACSM3
		PHLDB3
		TRIQK
		LMNB2
		KIAA1211L
		PSMD11
		TACR1
		DPYD
		VPS25
		LINC00162
		AGTPBP1
		NRG4
		AHR
		SH2D2A
		MAGOHB
		RIC3
		CCT4
		NDRG2
		CPVL
		RGS20
		SET
		KIAA0319L
		PPFIBP1
		AGER
		IGFBP2
		KDM6B
		CPA4
		COMTD1
		FBXL5
		UQCRQ
		RASAL2-AS1
		GOLGA6L9
		E2F7
		ACVR2B-AS1
		LAMA3
		RALB
		KLHDC2
		KRT86
		TP53I3
		SRL
		SLC22A3
		SLCO1C1
		DEPDC1
		YBX1
		PAM
		GRAMD1B
		SIAH2
		IRAK2
		ADCYAP1
		API5
		SPRY1
		THSD7A
		FAM19A2
		NR4A1
		PIF1
		CHRDL2
		HM13
		APOLD1
		MYOC
		HIST1H2AC
		TUBA3FP
		GDF11
		KIAA0922
		RHOJ
		PEG3
		NCK1
		MAGEE2
		EVA1A
		ZNF660
		GATA2
		ZNF37BP
		C10orf105
		LRRC27
		GAK
		FAM47E
		CYB5A
		PTCHD1
		SERPINB3
		KLHDC9
		ARSJ
		KCNS3
		ALPL
		AGR2
		CHRNA7
		FAM174B
		METTL1
		CDC25A
		PTGER3
		ATOX1
		KANK1
		C1orf106
		HECA
		ZDHHC2
		PRR29
		DERA
		ZNF454
		CLDN11
		DCBLD2
		SYT10
		TMEM30B
		ARFGEF3
		LMF1
		SMIM10L2B
		ABO
		LY86
		DEGS2
		EPHA5
		CORO2B
		DBF4
		C1orf64
		ZNF540
		GLP1R
		TEKT3
		CNR1
		NAA16
		ARNTL2
		LEPR
		OR8I2
		NAA20
		NPM2
		ZDHHC12
		TBC1D20
		C5orf49
		TTLL2
		ACVR1C
		ATP1B2
		ZNF195
		GART
		ITPR2
		RNF138
		KRT6A
		EHBP1
		TRIP13
		CDC7
		KLHL32
		ISY1
		ZNF333
		L1CAM
		SRCIN1
		GTPBP8
		KRT14
		POMP
		KCNH8
		MTMR9LP
		TFDP1
		OR5D16
		S1PR1
		IL1R2
		XPO1
		ERVFRD-1
		DEFB105A
		CCL16
		CRYBB1
		CYP4Z2P
		SPARCL1
		PPM1L
		PSMB5
		GPN1
		PPAP2B
		KIF18A
		GPR142
		C2orf70
		KLF15
		ZNF431
		MCM6
		CASC1
		PLEKHA4
		CRTAC1
		FAM107A
		CPSF4
		ZNF613
		MMRN1
		ZNF662
		ADAM22
		MOAP1
		ZNF266
		PYGM
		PRICKLE1
		KHDRBS1
		SERBP1
		AR
		RPL26L1
		SNAP91
		DAPK1
		VRK1
		UBE2Q2P1
		TCEAL1
		SLC16A10
		SIDT1
		ATP9B
		LRRC37A4P
		LRFN5
		HOOK3
		RAB19
		RHOC
		TRUB2
		GSG2
		GOLGA6L10
		LAMP3
		SLC25A35
		IFT140
		IKZF3
		ARL6IP6
		SLAIN1
		GPRC5C
		COLCA1
		CPAMD8
		KRT17
		SULT1A2
		ZNF747
		KLRC1
		PPP1R1B
		A2M-AS1
		C17orf100
		ADRB1
		CCDC77
		FANCA
		ZNF354C
		WDR91
		VSIG1
		LRRC56
		CACFD1
		SPDL1
		USP11
		MSR1
		RRAS
		RS1
		LRIG1
		PCDH11X
		ENPP2
		CEP68
		MRPL11
		NATD1
		ZDHHC8P1
		MRC1
		CLIC1
		SAMD5
		BEND5
		COLEC12
		CAPN8
		NPAS2
		EMCN
		COPB2
		NXN
		GATA3
		PM20D1
		KLHDC7A
		C11orf52
		ABCA10
		AASS
		ZNF430
		LVRN
		NRL
		SH3BP5
		ACSBG1
		MCM7
		LCN10
		CTPS1
		NEK8
		ZNF589
		ADORA3
		NFE2L1
		ARSG
		RSBN1
		TRPC6
		FBP1
		KCMF1
		COA7
		HIST1H2BK
		TP53I11
		FBXW7
		RPA3
		ZNF396
		SNF8
		RAD51AP1
		TDRD6
		CMTM5
		SLC39A8
		CCDC69
		ICA1
		RELB
		CENPP
		UBE2D4
		ACACB
		TIMM23B
		HIST1H2BD
		INPP4A
		SCMH1
		R3HDM1
		MGRN1
		TMEM88
		ESR2
		PZP
		PVR
		ZBED5
		ANXA1
		ZNF189
		SQRDL
		CLCN6
		UCHL1
		SYT2
		DDX47
		PCYT1A
		GPR173
		CACHD1
		ZNF596
		LGALS17A
		DNAH6
		LINC00294
		NOP2
		CTSV
		FRAT1
		CATSPERG
		JAG1
		AKR1C2
		GJB3
		SCRG1
		DUSP26
		CUZD1
		FBXW4
		ADGRL4
		CRB2
		RSPH1
		SYT15
		RBBP4
		SGTB
		MYCT1
		RAB11FIP3
		CIDEC
		SCAI
		BMP4
		SLC52A3
		CYYR1
		RPH3AL
		DNAJC18
		NTRK3
		MST1L
		ARNTL
		AADAT
		KRT81
		ING2
		FAM13C
		TMEM45B
		DLG2
		PPP1R12B
		LEFTY2
		LYRM9
		SLC7A5
		ACKR1
		DMBT1
		EDA
		LOC284578
		CAD
		GNMT
		CAGE1
		ATP8A1
		PNMAL1
		ABCF3
		TTC21A
		MRGPRX3
		MFSD4
		MMP17
		KIF15
		INMT
		DSG3
		FAM189A2
		NOTCH4
		DEPTOR
		ARC
		CYTH3
		HEY2
		ZNF286B
		SYT17
		RGMA
		PKD2L1
		PDE8B
		CABLES1
		GAREM
		PTK6
		PHF10
		C18orf54
		ATIC
		MSANTD2
		CYP24A1
Bladder Cancer (7654) Breast Cancer (6641) Ovarian Cancer (1657)	103	BBOX1
		HIC2
		ASS1
		DCX
		ARHGAP26
		ABHD14B
		GFOD1
		KLK7
		TAGLN3
		OR13A1
		GAS2
		ADIRF
		CRIP1
		SSH3
		MAPK4
		MAFF
		LINC00482
		RQCD1
		C1QTNF4
		DUSP19
		LHFPL1
		KLF14
		RP9P
		C15orf52
		CLEC4E
		TMEM151B
		IFI16
		PHF21B
		ZNF781
		OR6C76
		CALCB
		STEAP1B
		EXTL2
		UNC80
		RPRM
		PPARGC1B
		BHLHE41
		DTX3L
		LOC400927
		ELOVL4
		SULT1E1
		DDN
		FGD1
		HSH2D
		CYP26B1
		CFB
		SLC4A11
		KHDC1
		MISP
		FEV
		ANGPT4
		MYBPC1
		ALDH1L2
		ATP10A
		UG0898H09
		IFI27
		TJP3
		SERPINB13
		TLX1
		NRXN1
		PCSK9
		ICAM2
		CCDC64B
		COL26A1
		ASTN1
		HLA-DOB
		HOXA6
		ANAPC13
		P4HTM
		ZBTB7A
		ERBB3
		KIFC2
		BRINP2
		CSRP2
		HSD17B2
		BAHCC1
		YWHAQ
		RAB5B
		KDELC1
		HOXD13
		FRMPD4
		TTC12
		OR8K1
		LENG9
		DUSP12
		VASH2
		TRPC5
		SNORD23
		C2
		PKIA
		PARP9
		SLC28A3
		OR5M9
		LINC00632
		FAM101A
		RBM47
		ABHD11
		PKDCC
		SYT9
		DENND2D
		FBXO10
		S100A13
		FRMD4B
Bladder Cancer (7654) Colorectal Cancer (3802) Lung Cancer (7103)	481	TMSB10
		SCYL3
		SORL1
		NUDT1
		PRDM2
		IPW
		PDCD4
		SHROOM1
		ARHGEF9
		VWA5A
		PDZD3
		CACNB1
		AHCYL2
		TMEM11
		NBPF3
		AHI1
		C10orf99
		OTOA
		TNKS2
		MRTO4
		CXorf23
		SYDE2
		TSHZ1
		CCDC60
		TALDO1
		EIF5A
		KIAA0232
		HRAS
		AP2S1
		PARK2
		GTF2IRD2P1
		MAGI1
		HMBS
		KLHDC1
		DNAJB11
		ANXA2
		LRP1
		GALNT6
		LOC653786
		SESN1
		ACOT11
		CYSLTR1
		WDR74
		GTF2IRD2B
		CDT1
		SNORA1
		NUDC
		MBTD1
		ZBTB10
		HTRA1
		MED15
		ZFYVE16
		SYNJ2BP
		C2orf15
		MPEG1
		SRM
		MARCO
		TOMM40
		TREM1
		BMP2K
		TMEM208
		KMT2C
		YPEL2
		MLLT4
		ATRX
		TBC1D12
		ZNF669
		CNTN4
		PSMB6
		LRRC75A
		TNFSF15
		PAG1
		CHD6
		ZNF81
		SLC12A2
		ESRRG
		EXOSC9
		USP54
		EMID1
		EFCAB14
		ELN
		C14orf80
		TPH1
		SNORA51
		OXR1
		RBL2
		S100A8
		SLITRK6
		EPHA3
		EDIL3
		TMEM150C
		UBE2S
		MYOM2
		FAM105A
		AKAP1
		ENPP5
		GGT7
		IFNG
		GTF2IRD2
		SECISBP2L
		PIGN
		PLEKHG6
		PKMYT1
		NFATC2
		RHBDF2
		OR2G3
		ZSWIM5
		ACVR1B
		DRAP1
		VANGL1
		FRZB
		AMT
		PRR23B
		TRIM59
		TM4SF19
		DPP10
		ZNF678
		CAMK2N2
		PFDN2
		FRY
		HNMT
		BIRC5
		MS4A2
		PLEKHG7
		BDH2
		FCGBP
		CLEC3B
		SAC3D1
		NDNF
		ASH1L
		DZANK1
		CCL26
		RALGPS1
		PGAM1
		NEDD4L
		ZNF254
		EPS8L3
		TRPA1
		EFCAB5
		CHN2
		ZFPL1
		DPY19L3
		DMXL1
		MIR4435-1HG
		C3orf36
		S100A16
		PTTG1
		CDCA5
		FBXO22-AS1
		KIAA1109
		GREM2
		IHH
		GGH
		PRR23C
		ZNF44
		ATP9A
		PPP1R14B
		CBR3
		ANKHD1
		BAZ2B
		DYNLL1
		SART1
		SHB
		PCMTD1
		ZNF573
		FAM72A
		OLFML3
		ZNF620
		FBXO38
		COLGALT1
		AOC2
		TMEM63A
		FANCG
		RBP5
		SPINK1
		CCDC183
		YIF1B
		AGFG1
		DACH1
		ARMCX5
		KLF16
		PRPF19
		LDLRAD4
		PLA2G4E
		MYEF2
		PTPRB
		ZNF441
		PBRM1
		RALGAPA2
		AP2M1
		CLDN23
		B4GALT2
		PDPK1
		ZNF792
		AK9
		SPATA6
		SLC5A9
		SURF2
		RSBN1L
		MYLIP
		SLC11A2
		TMEM158
		SEPP1
		PCF11
		TRIM7
		SLC18A2
		HADH
		GJB2
		HSPBP1
		SLC16A3
		FTSJ1
		ACER2
		LINC00152
		CREBRF
		SNORA28
		ZMYND11
		BEST2
		CCDC146
		MORC4
		PRKAB1
		PFN1
		SPATA13
		F12
		OR6K6
		GUCA1A
		UNC45A
		FTX
		SPOCD1
		BTG2
		ITGA5
		ERAL1
		WISP2
		STAU2
		HIST1H1E
		LCOR
		TUBB
		LIMD1
		AGT
		NQO2
		DUSP18
		C17orf53
		PAQR4
		UBTD1
		TCF21
		TLK1
		RPN1
		SHH
		SMCO2
		BTBD9
		FAM72D
		CCDC85B
		SCNN1B
		IL15RA
		DTWD2
		BGN
		ZNF846
		PES1
		TRIM24
		ABCD3
		ZNF114
		BPIFB1
		MMP8
		PSMB7
		MYSM1
		HDHD3
		CPEB4
		MKL2
		FTH1P3
		OGFOD1
		ZDHHC21
		SHANK2
		SPIN3
		ZNF737
		PPM1G
		BOLA3
		CNNM3
		FOXF2
		CX3CR1
		ABCA5
		MT2A
		FAM13B
		ZNF675
		C1orf162
		RYBP
		CXCL14
		PCMTD2
		ENPP4
		NRM
		ACVRL1
		PDLIM7
		ARL14
		MEIS3P1
		MYO6
		FAM83A-AS1
		KIAA1143
		SOS2
		ZNF774
		SNRPA
		TAP1
		TSGA10
		MERTK
		VPS36
		ITGA8
		GRIK4
		RASEF
		MCEMP1
		PIK3C2A
		SLC25A22
		TMEM8B
		VEGFC
		CGGBP1
		MAN1C1
		SPHK1
		GARNL3
		DUSP5P1
		USP53
		VMAC
		E2F5
		NUMBL
		H2AFX
		IGFL2
		ATAD3A
		EIF5AL1
		CPED1
		SH3RF2
		CNTN3
		MFSD2B
		CACNA1D
		RGS5
		KREMEN2
		DDIT4
		SERINC5
		FPGS
		SNRPA1
		PREB
		SAMD14
		COLEC10
		ZKSCAN8
		MRPS5
		SACM1L
		FEN1
		TMEM260
		FAM172A
		ABCB4
		ARHGAP44
		TLR4
		CARF
		WNT4
		LOC401010
		ESPN
		CASP12
		TMED4
		CENPM
		CNOT6L
		C15orf48
		FNBP1L
		PCYT2
		C4orf27
		ZNF41
		TREML5P
		PSMC3IP
		SLC38A4
		CDC6
[truncated: 13,498 more rows]
