# Supplementary material for: A Multi-Omics Analysis of Bone Morphogenetic Protein 5 (BMP5) mRNA Expression and Clinical Prognostic Outcomes in Different Cancers Using Bioinformatics Approaches
Source: Biomedicines. 2020 Jan 21;8(2):19. doi: 10.3390/biomedicines8020019 (PMC7168281; doi:10.3390/biomedicines8020019)
Supplement: Supplementary file 1 [file biomedicines-08-00019-s001.zip › biomedicines-664747-supplementary new11/Supplementary files/Supplementary File 7.xlsx]

## Sheet: tumor bladder
		#Program: R2: Genomics analysis and visualization platform
		#Website: http://r2.amc.nl
		#Developer: Jan Koster (jankoster@amc.uva.nl)
		#Support: r2-support@amc.uva.nl
		#Date: Sun Sep 22 09:42:11 2019
		#Dataset: ps_avgpres_tcgablca408_tcgars
		#Pretty_dataset: Tumor Bladder Urothelial Carcinoma - TCGA - 408 - rsem - tcgars
		#Genefiltering: applied
		#Genefilters:
		#Data transformation: transform_2log
		#Data values:
		#Comparison: correlation
		#Source probeset: BMP5_653
		#Sourcegene: BMP5
		#R pvalue cutoff: 0.01 fdr
		#R direction: abs
		#Output: no 0.01 fdr
		#Minimal presentcalls: 1
		#Number of lines: 7655
		#r2filetype: datasetresult
		#H:probeset	hugo	r-pvalue	r-value	sublist
		A2BP1_54715	RBFOX1	0.000857441	0.181	BMP5-r-Plus
		A2M_2	A2M	2.46578e-06	0.25	BMP5-r-Plus
		AACS_65985	AACS	1.28553e-07	-0.277	BMP5-r-Min
		AADAT_51166	AADAT	8.4702e-08	0.281	BMP5-r-Plus
		AARS_16	AARS	5.30033e-05	-0.217	BMP5-r-Min
		AASS_10157	AASS	0.0005491	0.187	BMP5-r-Plus
		AATF_26574	AATF	0.00109728	-0.178	BMP5-r-Min
		ABAT_18	ABAT	4.74166e-13	0.369	BMP5-r-Plus
		ABCA10_10349	ABCA10	1.1747e-07	0.278	BMP5-r-Plus
		ABCA11P_79963	ABCA11P	0.000378763	0.192	BMP5-r-Plus
		ABCA12_26154	ABCA12	0.000917858	-0.18	BMP5-r-Min
		ABCA3_21	ABCA3	6.24428e-05	0.215	BMP5-r-Plus
		ABCA4_24	ABCA4	0.00032664	-0.194	BMP5-r-Min
		ABCA5_23461	ABCA5	3.04232e-09	0.309	BMP5-r-Plus
		ABCA6_23460	ABCA6	0.000671552	0.185	BMP5-r-Plus
		ABCA8_10351	ABCA8	1.55312e-21	0.467	BMP5-r-Plus
		ABCA9_10350	ABCA9	0.00302911	0.163	BMP5-r-Plus
		ABCB1_5243	ABCB1	6.00371e-21	0.461	BMP5-r-Plus
		ABCB4_5244	ABCB4	0.00133276	0.175	BMP5-r-Plus
		ABCB7_22	ABCB7	0.00453574	-0.156	BMP5-r-Min
		ABCB8_11194	ABCB8	0.000308018	-0.195	BMP5-r-Min
		ABCB9_23457	ABCB9	0.00550765	-0.153	BMP5-r-Min
		ABCC10_89845	ABCC10	0.00041923	0.191	BMP5-r-Plus
		ABCC3_8714	ABCC3	3.38991e-08	0.289	BMP5-r-Plus
		ABCC4_10257	ABCC4	4.15129e-11	0.34	BMP5-r-Plus
		ABCC8_6833	ABCC8	1.46052e-05	0.231	BMP5-r-Plus
		ABCD3_5825	ABCD3	1.10992e-08	0.298	BMP5-r-Plus
		ABCD4_5826	ABCD4	0.00617597	0.151	BMP5-r-Plus
		ABCF1_23	ABCF1	0.000300943	-0.195	BMP5-r-Min
		ABCF2_10061	ABCF2	2.2628e-06	-0.25	BMP5-r-Min
		ABCF3_55324	ABCF3	3.40137e-07	-0.269	BMP5-r-Min
		ABCG2_9429	ABCG2	1.83297e-09	0.312	BMP5-r-Plus
		ABHD11_83451	ABHD11	0.00215174	0.168	BMP5-r-Plus
		ABHD12_26090	ABHD12	0.000795477	0.182	BMP5-r-Plus
		ABHD14A_25864	ABHD14A	1.35091e-05	0.232	BMP5-r-Plus
		ABHD14B_84836	ABHD14B	0.000101508	0.209	BMP5-r-Plus
		ABHD5_51099	ABHD5	0.00183733	0.17	BMP5-r-Plus
		ABLIM1_3983	ABLIM1	0.000179447	0.202	BMP5-r-Plus
		ABLIM3_22885	ABLIM3	0.00398923	0.158	BMP5-r-Plus
		ABO_28	ABO	1.87231e-09	0.312	BMP5-r-Plus
		ABRA_137735	ABRA	6.8924e-06	0.239	BMP5-r-Plus
		ABR_29	ABR	2.15665e-05	0.227	BMP5-r-Plus
		ACAA1_30	ACAA1	1.07366e-09	0.316	BMP5-r-Plus
		ACACB_32	ACACB	0.000267814	0.197	BMP5-r-Plus
		ACAD10_80724	ACAD10	2.99683e-06	0.248	BMP5-r-Plus
		ACAD11_84129	ACAD11	0.0024885	0.166	BMP5-r-Plus
		ACAD8_27034	ACAD8	4.50632e-06	0.243	BMP5-r-Plus
		ACAD9_28976	ACAD9	0.00673531	-0.15	BMP5-r-Min
		ACADL_33	ACADL	0.00345859	0.161	BMP5-r-Plus
		ACADSB_36	ACADSB	9.46454e-10	0.317	BMP5-r-Plus
		ACADVL_37	ACADVL	0.00019396	0.201	BMP5-r-Plus
		ACAP1_9744	ACAP1	0.000740922	-0.183	BMP5-r-Min
		ACAT1_38	ACAT1	3.87505e-07	-0.267	BMP5-r-Min
		ACBD4_79777	ACBD4	2.3605e-07	0.272	BMP5-r-Plus
		ACBD5_91452	ACBD5	0.000101075	0.209	BMP5-r-Plus
		ACBD7_414149	ACBD7	0.00301524	0.163	BMP5-r-Plus
		ACCN2_41	ASIC1	2.44606e-05	-0.225	BMP5-r-Min
		ACCN5_51802	ASIC5	0.00320569	0.162	BMP5-r-Plus
		ACCS_84680	ACCS	0.000788668	0.183	BMP5-r-Plus
		ACER2_340485	ACER2	1.74285e-15	0.402	BMP5-r-Plus
		ACE_1636	ACE	3.1466e-06	0.247	BMP5-r-Plus
		ACHE_43	ACHE	0.000227039	0.199	BMP5-r-Plus
		ACIN1_22985	ACIN1	2.01297e-07	0.273	BMP5-r-Plus
		ACO2_50	ACO2	9.29514e-06	0.236	BMP5-r-Plus
		ACOT11_26027	ACOT11	0.000470186	0.19	BMP5-r-Plus
		ACOT2_10965	ACOT2	0.00764403	0.148	BMP5-r-Plus
		ACOT7_11332	ACOT7	1.35161e-08	-0.297	BMP5-r-Min
		ACOT9_23597	ACOT9	9.18427e-09	-0.3	BMP5-r-Min
		ACOX1_51	ACOX1	1.7525e-09	0.313	BMP5-r-Plus
		ACOXL_55289	ACOXL	2.75444e-16	0.411	BMP5-r-Plus
		ACP2_53	ACP2	2.89753e-08	-0.29	BMP5-r-Min
		ACP5_54	ACP5	8.11292e-08	-0.281	BMP5-r-Min
		ACP6_51205	ACP6	1.81645e-05	0.229	BMP5-r-Plus
		ACPL2_92370	PXYLP1	3.31566e-07	0.269	BMP5-r-Plus
		ACRC_93953	ACRC	1.44864e-05	0.231	BMP5-r-Plus
		ACSBG1_23205	ACSBG1	6.83805e-07	0.262	BMP5-r-Plus
		ACSF2_80221	ACSF2	4.96252e-07	0.265	BMP5-r-Plus
		ACSL5_51703	ACSL5	6.03959e-07	0.263	BMP5-r-Plus
		ACSM1_116285	ACSM1	1.35871e-07	0.277	BMP5-r-Plus
		ACSM3_6296	ACSM3	9.22286e-13	0.365	BMP5-r-Plus
		ACSS1_84532	ACSS1	5.29771e-07	0.264	BMP5-r-Plus
		ACTBL2_345651	ACTBL2	5.62377e-08	-0.285	BMP5-r-Min
		ACTB_60	ACTB	5.2594e-13	-0.369	BMP5-r-Min
		ACTC1_70	ACTC1	0.000728674	-0.184	BMP5-r-Min
		ACTG1_71	ACTG1	0.00164742	-0.172	BMP5-r-Min
		ACTL6A_86	ACTL6A	0.000160296	-0.203	BMP5-r-Min
		ACTN1_87	ACTN1	3.50349e-10	-0.325	BMP5-r-Min
		ACTR10_55860	ACTR10	0.00058776	-0.187	BMP5-r-Min
		ACTR3B_57180	ACTR3B	6.51501e-07	0.263	BMP5-r-Plus
		ACTR3_10096	ACTR3	6.97435e-08	-0.283	BMP5-r-Min
		ACVR1B_91	ACVR1B	0.00411636	0.158	BMP5-r-Plus
		ACVR1C_130399	ACVR1C	0.000898816	-0.181	BMP5-r-Min
		ACVR2A_92	ACVR2A	4.35853e-09	0.306	BMP5-r-Plus
		ACVR2B_93	ACVR2B	0.000644087	0.185	BMP5-r-Plus
		ACVRL1_94	ACVRL1	0.00961513	0.144	BMP5-r-Plus
		ACY3_91703	ACY3	0.00397243	-0.158	BMP5-r-Min
		ACYP2_98	ACYP2	2.05667e-07	0.273	BMP5-r-Plus
		ADAD2_161931	ADAD2	0.000181049	0.202	BMP5-r-Plus
		ADAM10_102	ADAM10	0.00857199	0.146	BMP5-r-Plus
		ADAM11_4185	ADAM11	0.00554944	0.153	BMP5-r-Plus
		ADAM12_8038	ADAM12	1.23844e-10	-0.332	BMP5-r-Min
		ADAM15_8751	ADAM15	0.00239192	-0.166	BMP5-r-Min
		ADAM19_8728	ADAM19	6.95041e-06	-0.239	BMP5-r-Min
		ADAM22_53616	ADAM22	7.50908e-05	0.213	BMP5-r-Plus
		ADAMDEC1_27299	ADAMDEC1	0.000102705	-0.209	BMP5-r-Min
		ADAMTS12_81792	ADAMTS12	1.33702e-05	-0.232	BMP5-r-Min
		ADAMTS13_11093	ADAMTS13	4.01047e-09	0.306	BMP5-r-Plus
		ADAMTS14_140766	ADAMTS14	1.54328e-05	-0.23	BMP5-r-Min
		ADAMTS16_170690	ADAMTS16	2.25132e-05	-0.226	BMP5-r-Min
		ADAMTS19_171019	ADAMTS19	7.67919e-15	0.394	BMP5-r-Plus
		ADAMTS1_9510	ADAMTS1	0.000407649	0.191	BMP5-r-Plus
		ADAMTS2_9509	ADAMTS2	1.49037e-06	-0.255	BMP5-r-Min
		ADAMTS6_11174	ADAMTS6	0.00658953	-0.15	BMP5-r-Min
		ADAMTS8_11095	ADAMTS8	4.79611e-22	0.472	BMP5-r-Plus
		ADAMTS9_56999	ADAMTS9	4.67164e-07	0.266	BMP5-r-Plus
		ADAMTSL2_9719	ADAMTSL2	3.5875e-13	0.371	BMP5-r-Plus
		ADAMTSL4_54507	ADAMTSL4	4.49125e-08	-0.287	BMP5-r-Min
		ADAP1_11033	ADAP1	0.000854614	0.181	BMP5-r-Plus
		ADAP2_55803	ADAP2	8.89714e-05	-0.21	BMP5-r-Min
		ADAR_103	ADAR	0.00119013	-0.177	BMP5-r-Min
		ADA_100	ADA	3.002e-12	-0.358	BMP5-r-Min
		ADCY1_107	ADCY1	0.00173012	0.171	BMP5-r-Plus
		ADCY2_108	ADCY2	0.00305991	0.163	BMP5-r-Plus
		ADCY3_109	ADCY3	9.03509e-05	-0.21	BMP5-r-Min
		ADCY4_196883	ADCY4	8.02555e-06	0.237	BMP5-r-Plus
		ADCY5_111	ADCY5	3.50652e-05	0.221	BMP5-r-Plus
		ADCY6_112	ADCY6	1.08222e-11	0.349	BMP5-r-Plus
		ADCY7_113	ADCY7	4.66375e-14	-0.383	BMP5-r-Min
		ADCYAP1_116	ADCYAP1	0.000779001	0.183	BMP5-r-Plus
		ADD1_118	ADD1	1.77428e-06	0.253	BMP5-r-Plus
		ADD3_120	ADD3	6.81901e-05	0.214	BMP5-r-Plus
		ADH1C_126	ADH1C	0.00168982	0.172	BMP5-r-Plus
		ADH6_130	ADH6	1.07251e-05	0.234	BMP5-r-Plus
		ADHFE1_137872	ADHFE1	1.47298e-07	0.276	BMP5-r-Plus
		ADIPOR2_79602	ADIPOR2	2.43223e-08	-0.292	BMP5-r-Min
		ADK_132	ADK	9.08407e-06	-0.236	BMP5-r-Min
		ADM_133	ADM	2.39096e-05	-0.225	BMP5-r-Min
		ADNP_23394	ADNP	0.00144235	0.174	BMP5-r-Plus
		ADORA1_134	ADORA1	0.00114354	-0.177	BMP5-r-Min
		ADORA3_140	ADORA3	3.99428e-05	-0.22	BMP5-r-Min
		ADRA1A_148	ADRA1A	0.00052211	0.188	BMP5-r-Plus
		ADRA2A_150	ADRA2A	0.00638041	0.151	BMP5-r-Plus
		ADRA2B_151	ADRA2B	4.15197e-11	0.34	BMP5-r-Plus
		ADRA2C_152	ADRA2C	7.81994e-12	0.351	BMP5-r-Plus
		ADRB1_153	ADRB1	2.6093e-05	0.225	BMP5-r-Plus
		ADRM1_11047	ADRM1	0.000535767	-0.188	BMP5-r-Min
		AEBP1_165	AEBP1	3.12968e-07	-0.269	BMP5-r-Min
		AES_166	AES	2.23309e-13	0.374	BMP5-r-Plus
		AFAP1L2_84632	AFAP1L2	0.00363407	-0.16	BMP5-r-Min
		AFARP1_246182	AKR7A2P1	4.76243e-07	-0.265	BMP5-r-Min
		AFF1_4299	AFF1	1.0907e-08	0.298	BMP5-r-Plus
		AFF2_2334	AFF2	0.00281374	0.164	BMP5-r-Plus
		AFF3_3899	AFF3	2.45822e-13	0.374	BMP5-r-Plus
		AFF4_27125	AFF4	0.000205676	0.2	BMP5-r-Plus
		AFTPH_54812	AFTPH	0.000175798	0.202	BMP5-r-Plus
		AGAP11_119385	AGAP11	4.2449e-13	0.37	BMP5-r-Plus
		AGAP3_116988	AGAP3	0.00999607	0.143	BMP5-r-Plus
		AGAP4_119016	AGAP4	3.15443e-05	0.222	BMP5-r-Plus
		AGAP5_729092	AGAP5	5.87198e-06	0.241	BMP5-r-Plus
		AGAP6_414189	AGAP6	0.000122109	0.207	BMP5-r-Plus
		AGAP7_653268	AGAP7P	0.000631467	0.186	BMP5-r-Plus
		AGBL2_79841	AGBL2	9.88361e-06	0.235	BMP5-r-Plus
		AGER_177	AGER	0.000254691	0.198	BMP5-r-Plus
		AGFG1_3267	AGFG1	7.17748e-06	-0.239	BMP5-r-Min
		AGFG2_3268	AGFG2	1.18575e-05	0.233	BMP5-r-Plus
		AGL_178	AGL	0.00335024	0.161	BMP5-r-Plus
		AGPAT3_56894	AGPAT3	0.000351172	0.193	BMP5-r-Plus
		AGPAT4_56895	AGPAT4	0.00372836	-0.159	BMP5-r-Min
		AGPAT6_137964	AGPAT6	2.26557e-05	0.226	BMP5-r-Plus
		AGPHD1_123688	HYKK	0.00163155	0.172	BMP5-r-Plus
		AGPS_8540	AGPS	3.0331e-06	-0.247	BMP5-r-Min
		AGR2_10551	AGR2	2.93287e-11	0.342	BMP5-r-Plus
		AGR3_155465	AGR3	2.41217e-06	0.25	BMP5-r-Plus
		AGTPBP1_23287	AGTPBP1	0.00569523	-0.153	BMP5-r-Min
		AGTRAP_57085	AGTRAP	1.74445e-16	-0.414	BMP5-r-Min
		AGT_183	AGT	1.24455e-13	0.378	BMP5-r-Plus
		AGXT2L2_85007	PHYKPL	0.000219911	0.199	BMP5-r-Plus
		AHCYL2_23382	AHCYL2	0.00107242	0.178	BMP5-r-Plus
		AHI1_54806	AHI1	2.94211e-08	0.29	BMP5-r-Plus
		AHNAK2_113146	AHNAK2	5.69299e-13	-0.368	BMP5-r-Min
		AHNAK_79026	AHNAK	0.00196961	-0.169	BMP5-r-Min
		AHRR_57491	AHRR	1.31919e-07	0.277	BMP5-r-Plus
		AHR_196	AHR	7.51842e-08	0.282	BMP5-r-Plus
		AHSA2_130872	AHSA2	0.000122416	0.207	BMP5-r-Plus
		AIDA_64853	AIDA	0.00908891	-0.145	BMP5-r-Min
		AIF1_199	AIF1	2.52921e-07	-0.271	BMP5-r-Min
		AIFM3_150209	AIFM3	0.00206212	0.169	BMP5-r-Plus
		AIG1_51390	AIG1	0.00170089	0.172	BMP5-r-Plus
		AIM2_9447	AIM2	3.05203e-05	-0.223	BMP5-r-Min
		AIMP2_7965	AIMP2	6.21703e-09	-0.303	BMP5-r-Min
		AK1_203	AK1	3.07098e-06	-0.247	BMP5-r-Min
		AK2_204	AK2	5.29923e-07	-0.264	BMP5-r-Min
		AK3L1_205	AK4	8.38163e-11	-0.335	BMP5-r-Min
		AKAP1_8165	AKAP1	4.31051e-05	0.219	BMP5-r-Plus
		AKAP7_9465	AKAP7	3.0894e-06	0.247	BMP5-r-Plus
		AKAP8L_26993	AKAP8L	3.28042e-05	0.222	BMP5-r-Plus
		AKAP8_10270	AKAP8	6.75093e-09	0.302	BMP5-r-Plus
		AKAP9_10142	AKAP9	6.80494e-05	0.214	BMP5-r-Plus
		AKD1_221264	AK9	7.49573e-08	0.282	BMP5-r-Plus
		AKIRIN2_55122	AKIRIN2	0.00803636	-0.147	BMP5-r-Min
		AKR1B15_441282	AKR1B15	6.87524e-06	-0.239	BMP5-r-Min
		AKR1C2_1646	AKR1C2	0.0033308	0.161	BMP5-r-Plus
		ALAS1_211	ALAS1	2.89948e-06	0.248	BMP5-r-Plus
		ALDH1A2_8854	ALDH1A2	8.37516e-11	0.335	BMP5-r-Plus
		ALDH1B1_219	ALDH1B1	0.000164839	-0.203	BMP5-r-Min
		ALDH1L1_10840	ALDH1L1	1.47921e-10	0.331	BMP5-r-Plus
		ALDH1L2_160428	ALDH1L2	1.56337e-09	-0.314	BMP5-r-Min
		ALDH3A2_224	ALDH3A2	0.00987199	-0.143	BMP5-r-Min
		ALDH4A1_8659	ALDH4A1	9.07789e-09	0.3	BMP5-r-Plus
		ALDH5A1_7915	ALDH5A1	1.31025e-06	0.256	BMP5-r-Plus
		ALDH8A1_64577	ALDH8A1	0.000242199	0.198	BMP5-r-Plus
		ALG10_84920	ALG10	0.00500521	-0.155	BMP5-r-Min
		ALG12_79087	ALG12	1.26592e-05	0.232	BMP5-r-Plus
		ALG13_79868	ALG13	8.45297e-09	0.3	BMP5-r-Plus
		ALG3_10195	ALG3	4.93121e-06	-0.242	BMP5-r-Min
		ALKBH7_84266	ALKBH7	0.00105643	0.179	BMP5-r-Plus
		ALOX15B_247	ALOX15B	0.0065992	-0.15	BMP5-r-Min
		ALOX15_246	ALOX15	0.000107335	0.208	BMP5-r-Plus
		ALOX5AP_241	ALOX5AP	1.53539e-08	-0.296	BMP5-r-Min
		ALOX5_240	ALOX5	2.31658e-10	0.328	BMP5-r-Plus
		ALPK2_115701	ALPK2	7.00166e-10	-0.32	BMP5-r-Min
		ALPK3_57538	ALPK3	0.000179688	0.202	BMP5-r-Plus
		ALPL_249	ALPL	0.00306287	0.163	BMP5-r-Plus
		ALS2CR4_65062	TMEM237	8.33165e-05	-0.211	BMP5-r-Min
		ALS2CR8_79800	CARF	1.33429e-07	0.277	BMP5-r-Plus
		AMAC1L2_83650	SLC35G5	0.0036967	0.16	BMP5-r-Plus
		AMACR_23600	AMACR	0.000111575	0.208	BMP5-r-Plus
		AMD1_262	AMD1	0.00537455	-0.154	BMP5-r-Min
		AMDHD1_144193	AMDHD1	0.00611553	-0.151	BMP5-r-Min
		AMIGO1_57463	AMIGO1	0.00117155	0.177	BMP5-r-Plus
		AMN1_196394	AMN1	0.00233869	0.167	BMP5-r-Plus
		AMOTL1_154810	AMOTL1	7.14022e-05	-0.213	BMP5-r-Min
		AMOT_154796	AMOT	1.01947e-05	0.235	BMP5-r-Plus
		AMTN_401138	AMTN	0.00881957	-0.145	BMP5-r-Min
		AMT_275	AMT	5.01815e-09	0.305	BMP5-r-Plus
		AMY2A_279	AMY2A	0.00420715	0.158	BMP5-r-Plus
		AMY2B_280	AMY2B	1.00039e-07	0.28	BMP5-r-Plus
		AMZ1_155185	AMZ1	0.000731864	-0.184	BMP5-r-Min
		AMZ2P1_201283	AMZ2P1	0.000505166	0.189	BMP5-r-Plus
		ANAPC13_25847	ANAPC13	0.00793494	0.147	BMP5-r-Plus
		ANAPC4_29945	ANAPC4	9.42878e-05	0.21	BMP5-r-Plus
		ANGEL2_90806	ANGEL2	4.94506e-05	0.217	BMP5-r-Plus
		ANGPT2_285	ANGPT2	3.88839e-14	0.385	BMP5-r-Plus
		ANGPT4_51378	ANGPT4	2.14059e-05	0.227	BMP5-r-Plus
		ANK3_288	ANK3	2.94441e-05	0.223	BMP5-r-Plus
		ANKAR_150709	ANKAR	0.0016386	0.172	BMP5-r-Plus
		ANKDD1A_348094	ANKDD1A	1.38517e-08	0.296	BMP5-r-Plus
		ANKFN1_162282	ANKFN1	8.8332e-07	0.26	BMP5-r-Plus
		ANKHD1-EIF4EBP3_404734	ANKHD1-EIF4EBP3	1.38445e-07	0.277	BMP5-r-Plus
		ANKHD1_54882	ANKHD1	0.00563795	0.153	BMP5-r-Plus
		ANKH_56172	ANKH	0.00701173	-0.149	BMP5-r-Min
		ANKK1_255239	ANKK1	0.00391336	0.159	BMP5-r-Plus
		ANKLE2_23141	ANKLE2	4.13814e-06	-0.244	BMP5-r-Min
		ANKMY1_51281	ANKMY1	0.00111229	0.178	BMP5-r-Plus
		ANKMY2_57037	ANKMY2	7.3114e-05	0.213	BMP5-r-Plus
		ANKRA2_57763	ANKRA2	1.18281e-11	0.348	BMP5-r-Plus
		ANKRD10_55608	ANKRD10	1.14641e-08	0.298	BMP5-r-Plus
		ANKRD11_29123	ANKRD11	2.56787e-05	0.225	BMP5-r-Plus
		ANKRD12_23253	ANKRD12	0.00202579	0.169	BMP5-r-Plus
		ANKRD17_26057	ANKRD17	0.00676869	0.15	BMP5-r-Plus
		ANKRD24_170961	ANKRD24	2.55749e-06	0.249	BMP5-r-Plus
		ANKRD29_147463	ANKRD29	0.000366786	-0.193	BMP5-r-Min
		ANKRD34A_284615	ANKRD34A	0.00879286	0.145	BMP5-r-Plus
		ANKRD36_375248	ANKRD36	0.00650685	-0.15	BMP5-r-Min
		ANKRD40_91369	ANKRD40	0.00194114	0.17	BMP5-r-Plus
		ANKRD42_338699	ANKRD42	1.3417e-06	0.256	BMP5-r-Plus
		ANKRD43_134548	SOWAHA	7.33369e-07	0.261	BMP5-r-Plus
		ANKRD46_157567	ANKRD46	2.08576e-08	0.293	BMP5-r-Plus
		ANKRD50_57182	ANKRD50	4.16633e-05	0.219	BMP5-r-Plus
		ANKRD54_129138	ANKRD54	0.0094911	0.144	BMP5-r-Plus
		ANKRD56_345079	SOWAHB	1.12317e-05	0.234	BMP5-r-Plus
		ANLN_54443	ANLN	1.12296e-11	-0.349	BMP5-r-Min
		ANO2_57101	ANO2	1.80336e-14	0.389	BMP5-r-Plus
		ANO5_203859	ANO5	2.67409e-06	0.249	BMP5-r-Plus
		ANO6_196527	ANO6	0.000161596	0.203	BMP5-r-Plus
		ANO8_57719	ANO8	0.000486145	0.189	BMP5-r-Plus
		ANP32B_10541	ANP32B	1.31062e-09	-0.315	BMP5-r-Min
		ANP32E_81611	ANP32E	1.9933e-05	-0.228	BMP5-r-Min
		ANUBL1_93550	ZFAND4	0.00169671	0.172	BMP5-r-Plus
		ANXA10_11199	ANXA10	3.7533e-11	0.341	BMP5-r-Plus
		ANXA1_301	ANXA1	5.61847e-10	-0.321	BMP5-r-Min
		ANXA2P1_303	ANXA2P1	4.19203e-11	-0.34	BMP5-r-Min
		ANXA2P2_304	ANXA2P2	9.24115e-12	-0.35	BMP5-r-Min
		ANXA2P3_305	ANXA2P3	8.00396e-07	-0.261	BMP5-r-Min
		ANXA2_302	ANXA2	3.78993e-13	-0.371	BMP5-r-Min
		ANXA3_306	ANXA3	2.36426e-05	-0.226	BMP5-r-Min
		ANXA5_308	ANXA5	2.29965e-12	-0.359	BMP5-r-Min
		ANXA6_309	ANXA6	0.0034089	-0.161	BMP5-r-Min
		ANXA7_310	ANXA7	0.00502353	-0.155	BMP5-r-Min
		ANXA8L2_244	ANXA8L1	0.00734502	-0.148	BMP5-r-Min
		ANXA8_653145	ANXA8	0.00283095	-0.164	BMP5-r-Min
		ANXA9_8416	ANXA9	1.9011e-06	0.252	BMP5-r-Plus
		AOAH_313	AOAH	3.93681e-05	-0.22	BMP5-r-Min
		AOC2_314	AOC2	6.79427e-09	0.302	BMP5-r-Plus
		AP1AR_55435	AP1AR	0.000444985	0.19	BMP5-r-Plus
		AP1B1_162	AP1B1	0.000343069	0.194	BMP5-r-Plus
		AP1G2_8906	AP1G2	1.90833e-06	0.252	BMP5-r-Plus
		AP1S3_130340	AP1S3	0.000703141	0.184	BMP5-r-Plus
		AP2A1_160	AP2A1	0.000358194	-0.193	BMP5-r-Min
		AP2M1_1173	AP2M1	5.36818e-05	-0.216	BMP5-r-Min
		AP2S1_1175	AP2S1	7.60209e-15	-0.394	BMP5-r-Min
		AP3M2_10947	AP3M2	0.000259541	0.197	BMP5-r-Plus
		AP3S1_1176	AP3S1	2.35107e-05	-0.226	BMP5-r-Min
		APAF1_317	APAF1	0.000393237	0.192	BMP5-r-Plus
		APBA1_320	APBA1	5.78888e-11	0.338	BMP5-r-Plus
		APBB3_10307	APBB3	2.58951e-05	0.225	BMP5-r-Plus
		APCDD1L_164284	APCDD1L	9.61233e-13	-0.365	BMP5-r-Min
		APCDD1_147495	APCDD1	1.00018e-14	0.392	BMP5-r-Plus
		APC_324	APC	0.00127581	0.176	BMP5-r-Plus
		APH1B_83464	APH1B	4.26294e-06	0.244	BMP5-r-Plus
		API5_8539	API5	0.00225813	-0.167	BMP5-r-Min
		APOA1BP_128240	APOA1BP	0.00084079	-0.182	BMP5-r-Min
		APOBEC2_10930	APOBEC2	0.00390795	0.159	BMP5-r-Plus
		APOBEC3F_200316	APOBEC3F	0.00206328	0.169	BMP5-r-Plus
		APOC1P1_342	APOC1P1	0.00534621	-0.154	BMP5-r-Min
		APOC1_341	APOC1	1.39683e-05	-0.231	BMP5-r-Min
		APOC2_344	APOC2	3.27325e-06	-0.247	BMP5-r-Min
		APOC4_346	APOC4	0.00910761	-0.145	BMP5-r-Min
		APOD_347	APOD	0.00165328	0.172	BMP5-r-Plus
		APOE_348	APOE	7.1468e-09	-0.302	BMP5-r-Min
		APOL3_80833	APOL3	0.000241397	-0.198	BMP5-r-Min
		APOLD1_81575	APOLD1	9.49249e-07	0.259	BMP5-r-Plus
		APPL2_55198	APPL2	0.000519784	0.188	BMP5-r-Plus
		APTX_54840	APTX	0.00113235	-0.178	BMP5-r-Min
		AQP12B_653437	AQP12B	1.56658e-06	0.254	BMP5-r-Plus
		AQP1_358	AQP1	4.02871e-08	0.288	BMP5-r-Plus
		AQP3_360	AQP3	0.000517654	0.188	BMP5-r-Plus
		AQP7_364	AQP7	2.96116e-08	0.29	BMP5-r-Plus
		AQP9_366	AQP9	2.60299e-12	-0.359	BMP5-r-Min
		AQPEP_206338	LVRN	0.00130217	-0.175	BMP5-r-Min
		ARAP3_64411	ARAP3	6.06603e-09	0.303	BMP5-r-Plus
		ARCN1_372	ARCN1	0.00899742	-0.145	BMP5-r-Min
		ARC_23237	ARC	2.31857e-10	0.328	BMP5-r-Plus
		ARF4_378	ARF4	0.00389131	-0.159	BMP5-r-Min
		ARFGEF1_10565	ARFGEF1	1.96352e-07	0.274	BMP5-r-Plus
		ARFGEF2_10564	ARFGEF2	0.000964987	0.18	BMP5-r-Plus
		ARFIP1_27236	ARFIP1	1.12692e-06	0.257	BMP5-r-Plus
		ARG2_384	ARG2	7.16529e-07	0.262	BMP5-r-Plus
		ARGLU1_55082	ARGLU1	2.11627e-07	0.273	BMP5-r-Plus
		ARHGAP11A_9824	ARHGAP11A	1.04045e-07	-0.279	BMP5-r-Min
		ARHGAP12_94134	ARHGAP12	1.39107e-07	0.277	BMP5-r-Plus
		ARHGAP21_57584	ARHGAP21	2.4111e-05	-0.225	BMP5-r-Min
		ARHGAP22_58504	ARHGAP22	2.15832e-05	-0.227	BMP5-r-Min
		ARHGAP23_57636	ARHGAP23	2.05377e-05	0.227	BMP5-r-Plus
		ARHGAP26_23092	ARHGAP26	6.86101e-05	0.214	BMP5-r-Plus
		ARHGAP27_201176	ARHGAP27	2.00479e-09	0.312	BMP5-r-Plus
		ARHGAP28_79822	ARHGAP28	0.00257192	0.165	BMP5-r-Plus
		ARHGAP32_9743	ARHGAP32	0.00248847	0.166	BMP5-r-Plus
		ARHGAP42_143872	ARHGAP42	0.00143118	0.174	BMP5-r-Plus
		ARHGAP6_395	ARHGAP6	3.31149e-19	0.444	BMP5-r-Plus
		ARHGAP9_64333	ARHGAP9	0.000608316	-0.186	BMP5-r-Min
		ARHGDIB_397	ARHGDIB	0.00327891	0.162	BMP5-r-Plus
		ARHGEF10L_55160	ARHGEF10L	3.84432e-13	0.371	BMP5-r-Plus
		ARHGEF11_9826	ARHGEF11	0.00197612	0.169	BMP5-r-Plus
		ARHGEF12_23365	ARHGEF12	3.05328e-06	0.247	BMP5-r-Plus
		ARHGEF15_22899	ARHGEF15	2.12718e-05	0.227	BMP5-r-Plus
		ARHGEF18_23370	ARHGEF18	0.00435028	0.157	BMP5-r-Plus
		ARHGEF1_9138	ARHGEF1	3.06597e-05	-0.223	BMP5-r-Min
		ARHGEF4_50649	ARHGEF4	0.00281635	-0.164	BMP5-r-Min
		ARHGEF6_9459	ARHGEF6	0.000311693	0.195	BMP5-r-Plus
		ARHGEF7_8874	ARHGEF7	3.1538e-06	0.247	BMP5-r-Plus
		ARHGEF9_23229	ARHGEF9	0.00197552	0.169	BMP5-r-Plus
		ARID1A_8289	ARID1A	6.35636e-06	0.24	BMP5-r-Plus
		ARID1B_57492	ARID1B	1.37713e-06	0.255	BMP5-r-Plus
		ARID2_196528	ARID2	2.8745e-08	0.29	BMP5-r-Plus
		ARID3B_10620	ARID3B	0.000109246	0.208	BMP5-r-Plus
		ARID4A_5926	ARID4A	1.06206e-08	0.299	BMP5-r-Plus
		ARID4B_51742	ARID4B	0.000190229	0.201	BMP5-r-Plus
		ARID5B_84159	ARID5B	0.000792207	0.183	BMP5-r-Plus
		ARIH1_25820	ARIH1	0.00862496	0.146	BMP5-r-Plus
		ARIH2_10425	ARIH2	0.00240428	0.166	BMP5-r-Plus
		ARL11_115761	ARL11	0.00415268	-0.158	BMP5-r-Min
		ARL14_80117	ARL14	5.44009e-09	0.304	BMP5-r-Plus
		ARL15_54622	ARL15	0.00474118	0.156	BMP5-r-Plus
		ARL1_400	ARL1	1.35419e-05	0.232	BMP5-r-Plus
		ARL2_402	ARL2	0.00993713	-0.143	BMP5-r-Min
		ARL4C_10123	ARL4C	7.48727e-06	-0.238	BMP5-r-Min
		ARL4D_379	ARL4D	0.000399789	-0.192	BMP5-r-Min
		ARL5A_26225	ARL5A	0.000242353	-0.198	BMP5-r-Min
		ARL6IP6_151188	ARL6IP6	1.01776e-05	-0.235	BMP5-r-Min
		ARL9_132946	ARL9	0.00289225	-0.163	BMP5-r-Min
		ARMC7_79637	ARMC7	2.39734e-06	0.25	BMP5-r-Plus
		ARMC9_80210	ARMC9	0.00423351	-0.157	BMP5-r-Min
		ARMCX5_64860	ARMCX5	0.00350113	0.161	BMP5-r-Plus
		ARNTL2_56938	ARNTL2	2.5266e-12	-0.359	BMP5-r-Min
		ARNTL_406	ARNTL	0.00190799	-0.17	BMP5-r-Min
		ARPC1B_10095	ARPC1B	4.13019e-08	-0.287	BMP5-r-Min
		ARPC2_10109	ARPC2	0.000997871	-0.179	BMP5-r-Min
		ARPC5L_81873	ARPC5L	1.49579e-11	-0.347	BMP5-r-Min
		ARPC5_10092	ARPC5	0.000515239	-0.188	BMP5-r-Min
		ARRB2_409	ARRB2	0.000113055	-0.208	BMP5-r-Min
		ARRDC2_27106	ARRDC2	0.00142071	0.174	BMP5-r-Plus
		ARRDC5_645432	ARRDC5	0.000549528	-0.187	BMP5-r-Min
		ARSD_414	ARSD	6.42176e-06	0.24	BMP5-r-Plus
		ARSG_22901	ARSG	0.00172783	0.171	BMP5-r-Plus
		ARSI_340075	ARSI	1.30233e-15	-0.403	BMP5-r-Min
		ARSJ_79642	ARSJ	0.000987806	-0.179	BMP5-r-Min
		ART3_419	ART3	0.000422798	-0.191	BMP5-r-Min
		ARV1_64801	ARV1	0.00270695	0.165	BMP5-r-Plus
		ARVCF_421	ARVCF	8.57242e-07	0.26	BMP5-r-Plus
		AR_367	AR	3.92055e-08	0.288	BMP5-r-Plus
		AS3MT_57412	AS3MT	0.00601018	-0.152	BMP5-r-Min
		ASAH1_427	ASAH1	2.3138e-08	0.292	BMP5-r-Plus
		ASAM_79827	CLMP	0.00012825	-0.206	BMP5-r-Min
		ASB12_142689	ASB12	1.22678e-09	0.315	BMP5-r-Plus
		ASB16_92591	ASB16	0.0019753	0.169	BMP5-r-Plus
		ASB18_401036	ASB18	0	0	BMP5-r-Plus
		ASB8_140461	ASB8	0.0024648	0.166	BMP5-r-Plus
		ASCC1_51008	ASCC1	0.00390481	-0.159	BMP5-r-Min
		ASCC2_84164	ASCC2	1.08767e-08	0.298	BMP5-r-Plus
		ASF1B_55723	ASF1B	3.65221e-07	-0.268	BMP5-r-Min
		ASGR2_433	ASGR2	0.00783403	-0.147	BMP5-r-Min
		ASH1L_55870	ASH1L	0.000826571	0.182	BMP5-r-Plus
		ASNSD1_54529	ASNSD1	0.000394169	-0.192	BMP5-r-Min
		ASPA_443	ASPA	1.50751e-14	0.39	BMP5-r-Plus
		ASPM_259266	ASPM	9.48335e-09	-0.3	BMP5-r-Min
		ASPN_54829	ASPN	8.69552e-09	-0.3	BMP5-r-Min
		ASS1_445	ASS1	0.00243372	0.166	BMP5-r-Plus
		ASTL_431705	ASTL	2.47884e-16	0.412	BMP5-r-Plus
		ASTN1_460	ASTN1	1.28883e-07	0.277	BMP5-r-Plus
		ASTN2_23245	ASTN2	6.51715e-11	0.337	BMP5-r-Plus
		ATAD2B_54454	ATAD2B	0.000205375	0.2	BMP5-r-Plus
		ATAD2_29028	ATAD2	2.31733e-05	-0.226	BMP5-r-Min
		ATAD3A_55210	ATAD3A	4.12149e-07	-0.267	BMP5-r-Min
		ATAD3C_219293	ATAD3C	0.000533132	0.188	BMP5-r-Plus
		ATCAY_85300	ATCAY	0.00326029	0.162	BMP5-r-Plus
		ATF5_22809	ATF5	0.000568919	-0.187	BMP5-r-Min
		ATF7IP2_80063	ATF7IP2	8.47707e-13	0.366	BMP5-r-Plus
		ATG16L2_89849	ATG16L2	0.000726073	0.184	BMP5-r-Plus
		ATG2B_55102	ATG2B	2.35099e-05	0.226	BMP5-r-Plus
		ATG3_64422	ATG3	5.10777e-08	-0.285	BMP5-r-Min
		ATG4C_84938	ATG4C	0.00128726	-0.176	BMP5-r-Min
		ATG4D_84971	ATG4D	0.00127198	0.176	BMP5-r-Plus
		ATG7_10533	ATG7	0.00768704	-0.148	BMP5-r-Min
		ATG9A_79065	ATG9A	0.00237715	-0.167	BMP5-r-Min
		ATIC_471	ATIC	0.00419805	-0.158	BMP5-r-Min
		ATL2_64225	ATL2	9.13106e-06	-0.236	BMP5-r-Min
		ATL3_25923	ATL3	9.10169e-10	-0.318	BMP5-r-Min
		ATOH8_84913	ATOH8	1.19266e-27	0.52	BMP5-r-Plus
		ATOX1_475	ATOX1	3.86411e-06	-0.245	BMP5-r-Min
		ATP10A_57194	ATP10A	0.000320094	-0.195	BMP5-r-Min
		ATP10B_23120	ATP10B	2.68498e-06	0.249	BMP5-r-Plus
		ATP10D_57205	ATP10D	0.00627016	-0.151	BMP5-r-Min
		ATP13A1_57130	ATP13A1	4.54794e-06	0.243	BMP5-r-Plus
		ATP1A1_476	ATP1A1	2.85635e-06	-0.248	BMP5-r-Min
		ATP1A2_477	ATP1A2	1.86828e-06	0.252	BMP5-r-Plus
		ATP1A4_480	ATP1A4	9.18896e-09	0.3	BMP5-r-Plus
		ATP1B1_481	ATP1B1	0.000647654	0.185	BMP5-r-Plus
		ATP1B2_482	ATP1B2	3.64231e-17	0.422	BMP5-r-Plus
		ATP1B3_483	ATP1B3	3.04242e-06	-0.247	BMP5-r-Min
		ATP2A3_489	ATP2A3	3.34525e-06	0.246	BMP5-r-Plus
		ATP2B1_490	ATP2B1	0.000274071	0.197	BMP5-r-Plus
		ATP2B3_492	ATP2B3	0.00240066	0.166	BMP5-r-Plus
		ATP2C2_9914	ATP2C2	2.02077e-06	0.252	BMP5-r-Plus
		ATP5G2_517	ATP5G2	0.000771751	0.183	BMP5-r-Plus
		ATP6AP1L_92270	ATP6AP1L	0.00148038	0.174	BMP5-r-Plus
		ATP6AP1_537	ATP6AP1	0.000496423	0.189	BMP5-r-Plus
		ATP6V0D1_9114	ATP6V0D1	9.01729e-05	-0.21	BMP5-r-Min
		ATP6V0D2_245972	ATP6V0D2	0.000247846	-0.198	BMP5-r-Min
		ATP6V0E2_155066	ATP6V0E2	0.00113229	0.178	BMP5-r-Plus
		ATP6V1B2_526	ATP6V1B2	0.00052334	-0.188	BMP5-r-Min
		ATP6V1C2_245973	ATP6V1C2	0.00129183	-0.176	BMP5-r-Min
		ATP6V1G2_534	ATP6V1G2	0.00226936	0.167	BMP5-r-Plus
		ATP7A_538	ATP7A	1.69443e-06	0.253	BMP5-r-Plus
		ATP7B_540	ATP7B	0.00295253	0.163	BMP5-r-Plus
		ATP8A1_10396	ATP8A1	2.48254e-05	0.225	BMP5-r-Plus
		ATP8B1_5205	ATP8B1	3.43751e-09	0.308	BMP5-r-Plus
		ATP8B4_79895	ATP8B4	0.000431385	-0.191	BMP5-r-Min
		ATP9A_10079	ATP9A	1.49458e-05	0.231	BMP5-r-Plus
		ATP9B_374868	ATP9B	1.03232e-06	0.258	BMP5-r-Plus
		ATRNL1_26033	ATRNL1	8.47232e-14	0.38	BMP5-r-Plus
		ATRX_546	ATRX	0.000190653	0.201	BMP5-r-Plus
		ATXN10_25814	ATXN10	0.00395241	0.159	BMP5-r-Plus
		ATXN2L_11273	ATXN2L	0.00966071	0.144	BMP5-r-Plus
		ATXN2_6311	ATXN2	2.49784e-06	0.249	BMP5-r-Plus
		ATXN7L1_222255	ATXN7L1	0.000119325	0.207	BMP5-r-Plus
		ATXN7L2_127002	ATXN7L2	0.000232736	0.199	BMP5-r-Plus
		ATXN7L3B_552889	ATXN7L3B	6.53121e-05	0.214	BMP5-r-Plus
		AURKAPS1_6791	AURKAPS1	0.00304696	-0.163	BMP5-r-Min
		AURKA_6790	AURKA	3.44806e-17	-0.422	BMP5-r-Min
		AURKB_9212	AURKB	8.26357e-13	-0.366	BMP5-r-Min
		AVEN_57099	AVEN	5.45926e-11	-0.338	BMP5-r-Min
		AVPR2_554	AVPR2	5.03614e-08	0.286	BMP5-r-Plus
		AWAT1_158833	AWAT1	0	0	BMP5-r-Plus
		AWAT2_158835	AWAT2	0.00315243	-0.162	BMP5-r-Min
		AXL_558	AXL	0.000823712	-0.182	BMP5-r-Min
		AZGP1_563	AZGP1	1.50489e-07	0.276	BMP5-r-Plus
		B2M_567	B2M	0.000118218	-0.207	BMP5-r-Min
		B3GALNT1_8706	B3GALNT1	1.12174e-11	0.349	BMP5-r-Plus
		B3GALT2_8707	B3GALT2	2.76573e-06	0.248	BMP5-r-Plus
		B3GALT5_10317	B3GALT5	1.75635e-13	0.376	BMP5-r-Plus
		B3GAT1_27087	B3GAT1	9.66825e-05	0.209	BMP5-r-Plus
		B3GAT2_135152	B3GAT2	0.000213413	0.2	BMP5-r-Plus
		B3GNT3_10331	B3GNT3	2.86297e-05	0.224	BMP5-r-Plus
		B3GNT4_79369	B3GNT4	5.27115e-12	-0.354	BMP5-r-Min
		B3GNT5_84002	B3GNT5	0.0024046	-0.166	BMP5-r-Min
		B4GALNT1_2583	B4GALNT1	2.98881e-08	-0.29	BMP5-r-Min
		B4GALT2_8704	B4GALT2	3.53199e-08	-0.289	BMP5-r-Min
		B4GALT6_9331	B4GALT6	0.00456181	0.156	BMP5-r-Plus
		BACE2_25825	BACE2	0.000367263	-0.193	BMP5-r-Min
		BACH1_571	BACH1	0.0092107	-0.144	BMP5-r-Min
		BAG1_573	BAG1	0.00050171	0.189	BMP5-r-Plus
		BAG2_9532	BAG2	1.74245e-08	-0.295	BMP5-r-Min
		BAG3_9531	BAG3	0.00193568	-0.17	BMP5-r-Min
		BAHCC1_57597	BAHCC1	2.43334e-05	0.225	BMP5-r-Plus
		BAHD1_22893	BAHD1	1.04039e-08	0.299	BMP5-r-Plus
		BAI2_576	ADGRB2	0.00676823	0.15	BMP5-r-Plus
		BAIAP2_10458	BAIAP2	0.00660753	-0.15	BMP5-r-Min
		BAIAP3_8938	BAIAP3	1.21202e-08	0.297	BMP5-r-Plus
		BAK1_578	BAK1	0.00198221	-0.169	BMP5-r-Min
		BAMBI_25805	BAMBI	9.17648e-09	0.3	BMP5-r-Plus
		BANK1_55024	BANK1	9.70127e-07	0.259	BMP5-r-Plus
		BARX2_8538	BARX2	0.000313499	-0.195	BMP5-r-Min
		BATF2_116071	BATF2	6.83726e-05	-0.214	BMP5-r-Min
		BATF3_55509	BATF3	0.00254468	-0.165	BMP5-r-Min
		BATF_10538	BATF	0.00444675	0.157	BMP5-r-Plus
		BAX_581	BAX	0.00205494	-0.169	BMP5-r-Min
		BAZ2B_29994	BAZ2B	1.13571e-07	0.279	BMP5-r-Plus
		BBOX1_8424	BBOX1	8.47437e-07	-0.26	BMP5-r-Min
		BBS1_582	BBS1	1.40038e-10	0.331	BMP5-r-Plus
		BBS2_583	BBS2	8.64283e-06	0.237	BMP5-r-Plus
		BBS4_585	BBS4	1.07753e-05	0.234	BMP5-r-Plus
		BCAM_4059	BCAM	0.00042544	0.191	BMP5-r-Plus
		BCAP29_55973	BCAP29	0.000813416	-0.182	BMP5-r-Min
		BCAR3_8412	BCAR3	0.00545932	-0.153	BMP5-r-Min
		BCAS1_8537	BCAS1	1.70343e-19	0.447	BMP5-r-Plus
		BCAT1_586	BCAT1	4.87507e-08	-0.286	BMP5-r-Min
		BCAT2_587	BCAT2	1.55208e-07	0.276	BMP5-r-Plus
		BCCIP_56647	BCCIP	0.00324604	-0.162	BMP5-r-Min
		BCDIN3D_144233	BCDIN3D	2.71669e-05	0.224	BMP5-r-Plus
		BCKDHB_594	BCKDHB	1.11748e-08	0.298	BMP5-r-Plus
		BCL2A1_597	BCL2A1	9.68612e-09	-0.299	BMP5-r-Min
		BCL2L12_83596	BCL2L12	8.78118e-11	-0.335	BMP5-r-Min
		BCL2L15_440603	BCL2L15	3.24082e-05	0.222	BMP5-r-Plus
		BCL2_596	BCL2	0.00706367	0.149	BMP5-r-Plus
		BCL6_604	BCL6	0.000188421	0.201	BMP5-r-Plus
		BCL7A_605	BCL7A	8.81316e-05	0.211	BMP5-r-Plus
		BCLAF1_9774	BCLAF1	1.36136e-06	0.255	BMP5-r-Plus
		BCMO1_53630	BCO1	0.000115613	0.207	BMP5-r-Plus
		BCOR_54880	BCOR	8.15089e-13	0.366	BMP5-r-Plus
		BDH1_622	BDH1	0.00434054	0.157	BMP5-r-Plus
		BDH2_56898	BDH2	0.00335029	0.161	BMP5-r-Plus
		BDNFOS_497258	BDNF-AS	4.21599e-11	0.34	BMP5-r-Plus
		BDNF_627	BDNF	0.000500601	0.189	BMP5-r-Plus
		BEND4_389206	BEND4	0.00270056	0.165	BMP5-r-Plus
		BEND5_79656	BEND5	9.65895e-13	0.365	BMP5-r-Plus
		BEND6_221336	BEND6	1.02112e-06	-0.258	BMP5-r-Min
		BEND7_222389	BEND7	0.00547375	0.153	BMP5-r-Plus
		BEST2_54831	BEST2	0.00275791	-0.164	BMP5-r-Min
		BEX4_56271	BEX4	2.83911e-07	0.27	BMP5-r-Plus
		BGN_633	BGN	0.000136012	-0.205	BMP5-r-Min
		BHLHE40_8553	BHLHE40	3.86359e-06	-0.245	BMP5-r-Min
		BHLHE41_79365	BHLHE41	7.09591e-11	0.336	BMP5-r-Plus
		BHMT_635	BHMT	2.1762e-10	0.328	BMP5-r-Plus
		BICD1_636	BICD1	0.00408344	-0.158	BMP5-r-Min
		BICD2_23299	BICD2	3.03809e-06	-0.247	BMP5-r-Min
		BIN1_274	BIN1	0.00192115	-0.17	BMP5-r-Min
		BIN2_51411	BIN2	0.00313861	-0.162	BMP5-r-Min
		BIRC5_332	BIRC5	4.63512e-12	-0.355	BMP5-r-Min
		BIRC7_79444	BIRC7	0.00878961	-0.145	BMP5-r-Min
		BIVM_54841	BIVM	0.000212715	0.2	BMP5-r-Plus
		BLOC1S1_2647	BLOC1S1	0.00990269	0.143	BMP5-r-Plus
		BLVRA_644	BLVRA	6.91941e-05	-0.213	BMP5-r-Min
		BLVRB_645	BLVRB	0.00134509	-0.175	BMP5-r-Min
		BMF_90427	BMF	4.36066e-05	0.219	BMP5-r-Plus
		BMI1_648	BMI1	0.00454726	0.156	BMP5-r-Plus
		BMP1_649	BMP1	2.04774e-08	-0.293	BMP5-r-Min
		BMP2K_55589	BMP2K	2.66169e-05	-0.224	BMP5-r-Min
		BMP2_650	BMP2	2.95976e-06	0.248	BMP5-r-Plus
		BMP3_651	BMP3	5.56365e-13	0.368	BMP5-r-Plus
		BMP4_652	BMP4	9.71394e-07	0.259	BMP5-r-Plus
		BMP5_653	BMP5	0	1	BMP5-r-Plus
		BMP7_655	BMP7	2.15707e-12	0.36	BMP5-r-Plus
		BMP8A_353500	BMP8A	0.00170003	-0.172	BMP5-r-Min
		BMPR1B_658	BMPR1B	1.53741e-06	-0.254	BMP5-r-Min
		BMS1P5_399761	BMS1P5	1.59708e-06	0.254	BMP5-r-Plus
		BMS1_9790	BMS1	0.000467842	-0.19	BMP5-r-Min
		BNC1_646	BNC1	3.44922e-08	-0.289	BMP5-r-Min
		BNC2_54796	BNC2	8.88664e-05	-0.21	BMP5-r-Min
		BNIP1_662	BNIP1	0.00811034	-0.147	BMP5-r-Min
		BNIPL_149428	BNIPL	0.00120559	0.177	BMP5-r-Plus
		BOD1L_259282	BOD1L1	0.00350668	0.161	BMP5-r-Plus
		BOLA3_388962	BOLA3	0.000392846	-0.192	BMP5-r-Min
		BOP1_23246	BOP1	0.00204568	-0.169	BMP5-r-Min
		BPGM_669	BPGM	0.000669422	0.185	BMP5-r-Plus
		BPIL1_80341	BPIFB2	0.003306	0.161	BMP5-r-Plus
		BPTF_2186	BPTF	0.000654155	0.185	BMP5-r-Plus
		BRAF_673	BRAF	3.38045e-05	0.222	BMP5-r-Plus
		BRCA1_672	BRCA1	0.000150524	-0.204	BMP5-r-Min
		BRD1_23774	BRD1	1.05359e-09	0.317	BMP5-r-Plus
		BRD8_10902	BRD8	0.00018115	0.202	BMP5-r-Plus
		BRI3BP_140707	BRI3BP	1.92233e-05	-0.228	BMP5-r-Min
		BRI3_25798	BRI3	1.72843e-05	-0.229	BMP5-r-Min
		BRIP1_83990	BRIP1	0.00108016	-0.178	BMP5-r-Min
		BRIX1_55299	BRIX1	0.00838523	-0.146	BMP5-r-Min
		BRMS1_25855	BRMS1	5.1478e-06	-0.242	BMP5-r-Min
		BRP44L_51660	MPC1	6.32722e-05	0.215	BMP5-r-Plus
		BRSK2_9024	BRSK2	0.00120976	0.177	BMP5-r-Plus
		BRWD1_54014	BRWD1	0.000278812	0.196	BMP5-r-Plus
		BSDC1_55108	BSDC1	0.00872183	0.145	BMP5-r-Plus
		BSN_8927	BSN	1.24059e-07	0.278	BMP5-r-Plus
		BST2_684	BST2	0.000875899	-0.181	BMP5-r-Min
		BTAF1_9044	BTAF1	1.12559e-07	0.279	BMP5-r-Plus
		BTBD16_118663	BTBD16	1.16889e-15	0.404	BMP5-r-Plus
		BTBD3_22903	BTBD3	1.4252e-11	0.347	BMP5-r-Plus
		BTBD6_90135	BTBD6	0.00794545	-0.147	BMP5-r-Min
		BTBD7_55727	BTBD7	3.83549e-05	0.22	BMP5-r-Plus
		BTBD8_284697	BTBD8	0.00507666	0.155	BMP5-r-Plus
		BTBD9_114781	BTBD9	1.23649e-11	0.348	BMP5-r-Plus
		BTC_685	BTC	0.00531996	0.154	BMP5-r-Plus
		BTG2_7832	BTG2	6.07443e-17	0.419	BMP5-r-Plus
		BTG3_10950	BTG3	0.00950777	-0.144	BMP5-r-Min
		BTK_695	BTK	0.000410747	-0.191	BMP5-r-Min
		BTN3A3_10384	BTN3A3	0.0027221	-0.164	BMP5-r-Min
		BTNL2_56244	BTNL2	0.00127072	0.176	BMP5-r-Plus
		BTNL9_153579	BTNL9	3.31157e-16	0.41	BMP5-r-Plus
		BTRC_8945	BTRC	1.43332e-05	0.231	BMP5-r-Plus
		BUB1B_701	BUB1B	6.59683e-07	-0.262	BMP5-r-Min
		BUB1_699	BUB1	6.37123e-08	-0.284	BMP5-r-Min
		BYSL_705	BYSL	2.00761e-06	-0.252	BMP5-r-Min
		BZRAP1_9256	BZRAP1	2.81716e-06	0.248	BMP5-r-Plus
		C10orf105_414152	C10orf105	1.33184e-09	0.315	BMP5-r-Plus
		C10orf107_219621	C10orf107	0.00033145	0.194	BMP5-r-Plus
		C10orf108_414235	PRR26	1.13793e-12	0.364	BMP5-r-Plus
		C10orf111_221060	C10orf111	0.00281307	0.164	BMP5-r-Plus
		C10orf116_10974	ADIRF	4.9446e-10	0.322	BMP5-r-Plus
		C10orf119_79892	MCMBP	2.05894e-05	-0.227	BMP5-r-Min
		C10orf11_83938	C10orf11	0.00104371	0.179	BMP5-r-Plus
		C10orf129_142827	ACSM6	1.48203e-10	0.331	BMP5-r-Plus
		C10orf137_26098	EDRF1	0.00697623	0.149	BMP5-r-Plus
		C10orf32_119032	C10orf32	2.55435e-08	0.291	BMP5-r-Plus
		C10orf47_254427	PROSER2	0.0086745	-0.146	BMP5-r-Min
		C10orf55_414236	C10orf55	2.39238e-08	-0.292	BMP5-r-Min
		C10orf58_84293	FAM213A	6.00083e-05	0.215	BMP5-r-Plus
		C10orf62_414157	C10orf62	0.00889047	0.145	BMP5-r-Plus
		C10orf67_256815	C10orf67	3.05488e-08	-0.29	BMP5-r-Min
		C10orf75_90271	OLMALINC	0.00330289	0.161	BMP5-r-Plus
		C10orf81_79949	PLEKHS1	0.000170019	0.203	BMP5-r-Plus
		C10orf82_143379	C10orf82	6.21786e-05	0.215	BMP5-r-Plus
		C10orf99_387695	C10orf99	9.31019e-08	0.28	BMP5-r-Plus
		C11orf17_56672	AKIP1	2.81999e-07	-0.27	BMP5-r-Min
		C11orf1_64776	C11orf1	0.000123562	0.207	BMP5-r-Plus
		C11orf24_53838	C11orf24	1.12133e-06	-0.257	BMP5-r-Min
		C11orf35_256329	LMNTD2	0.00288243	0.164	BMP5-r-Plus
		C11orf40_143501	C11orf40	0	0	BMP5-r-Plus
		C11orf41_25758	KIAA1549L	0.00050261	-0.189	BMP5-r-Min
		C11orf52_91894	C11orf52	0.00146943	0.174	BMP5-r-Plus
		C11orf54_28970	C11orf54	5.98778e-08	0.284	BMP5-r-Plus
		C11orf61_79684	MSANTD2	8.81012e-07	0.26	BMP5-r-Plus
		C11orf66_220004	PPP1R32	4.57363e-07	0.266	BMP5-r-Plus
		C11orf71_54494	C11orf71	0.00838721	0.146	BMP5-r-Plus
		C11orf73_51501	C11orf73	3.68286e-05	-0.221	BMP5-r-Min
		C11orf74_119710	C11orf74	0.00126521	-0.176	BMP5-r-Min
		C11orf75_56935	SMCO4	3.43261e-05	-0.222	BMP5-r-Min
		C11orf82_220042	DDIAS	0.000141455	-0.205	BMP5-r-Min
		C11orf83_790955	UQCC3	1.88678e-06	-0.252	BMP5-r-Min
		C11orf86_254439	C11orf86	0.00782392	0.147	BMP5-r-Plus
		C11orf92_399948	COLCA1	9.27551e-07	0.259	BMP5-r-Plus
		C11orf93_120376	COLCA2	4.73354e-06	0.243	BMP5-r-Plus
		C11orf9_745	MYRF	0.00371611	0.16	BMP5-r-Plus
		C12orf11_55726	ASUN	3.21712e-08	-0.289	BMP5-r-Min
		C12orf44_60673	ATG101	5.99968e-06	-0.24	BMP5-r-Min
		C12orf45_121053	C12orf45	0.00902193	-0.145	BMP5-r-Min
		C12orf4_57102	C12orf4	1.05546e-08	-0.299	BMP5-r-Min
		C12orf51_283450	HECTD4	3.99006e-10	0.324	BMP5-r-Plus
		C12orf53_196500	PIANP	0.00151346	0.173	BMP5-r-Plus
		C12orf54_121273	C12orf54	3.21693e-06	-0.247	BMP5-r-Min
		C12orf59_120939	TMEM52B	3.59299e-05	-0.221	BMP5-r-Min
		C12orf65_91574	C12orf65	0.00289885	-0.163	BMP5-r-Min
		C12orf68_387856	CCDC184	0.00491316	0.155	BMP5-r-Plus
		C12orf70_341346	SMCO2	2.24245e-12	-0.36	BMP5-r-Min
		C12orf74_338809	C12orf74	0.00147224	0.174	BMP5-r-Plus
		C12orf75_387882	C12orf75	2.07062e-06	-0.251	BMP5-r-Min
		C13orf15_28984	RGCC	0.000114496	0.207	BMP5-r-Plus
		C13orf18_80183	KIAA0226L	1.53886e-05	-0.23	BMP5-r-Min
		C13orf27_93081	TEX30	2.13813e-08	-0.293	BMP5-r-Min
		C13orf29_283487	LINC00346	0.00414324	-0.158	BMP5-r-Min
		C13orf34_79866	BORA	0.000127342	-0.206	BMP5-r-Min
		C13orf37_440145	MZT1	1.66701e-05	-0.23	BMP5-r-Min
		C13orf38_728591	CCDC169	0.00327877	0.162	BMP5-r-Plus
		C14orf101_54916	TMEM260	2.41444e-05	0.225	BMP5-r-Plus
		C14orf105_55195	C14orf105	4.61141e-09	0.305	BMP5-r-Plus
		C14orf119_55017	C14orf119	0.00532055	-0.154	BMP5-r-Min
		C14orf142_84520	C14orf142	1.91986e-05	-0.228	BMP5-r-Min
		C14orf145_145508	CEP128	2.88635e-06	-0.248	BMP5-r-Min
		C14orf147_171546	SPTSSA	2.37937e-05	-0.226	BMP5-r-Min
		C14orf148_122945	NOXRED1	0.00140799	0.174	BMP5-r-Plus
		C14orf149_112849	L3HYPDH	3.55299e-07	-0.268	BMP5-r-Min
		C14orf153_84334	APOPT1	0.00218087	-0.168	BMP5-r-Min
		C14orf156_81892	SLIRP	0.0086368	-0.146	BMP5-r-Min
		C14orf159_80017	C14orf159	4.22305e-06	0.244	BMP5-r-Plus
		C14orf165_414767	LINC00596	0	0	BMP5-r-Plus
		C14orf167_55449	DHRS4-AS1	0.000700544	0.184	BMP5-r-Plus
		C14orf176_643382	TMEM253	0.00452735	0.156	BMP5-r-Plus
		C14orf177_283598	C14orf177	0	0	BMP5-r-Plus
		C14orf28_122525	C14orf28	0.00190955	0.17	BMP5-r-Plus
		C14orf34_645687	LINC00520	1.21445e-07	-0.278	BMP5-r-Min
		C14orf4_64207	IRF2BPL	3.26144e-06	0.247	BMP5-r-Plus
		C14orf50_145376	PPP1R36	0.00219393	0.168	BMP5-r-Plus
		C14orf53_440184	LINC00238	0	0	BMP5-r-Plus
		C14orf80_283643	C14orf80	5.32137e-05	-0.217	BMP5-r-Min
		C14orf93_60686	C14orf93	0.000194471	0.201	BMP5-r-Plus
		C15orf17_57184	FAM219B	5.99983e-17	0.419	BMP5-r-Plus
		C15orf21_283651	HMGN2P46	0.00185947	-0.17	BMP5-r-Min
		C15orf23_90417	KNSTRN	7.82538e-09	-0.301	BMP5-r-Min
		C15orf28_80035	ANP32A-IT1	2.96096e-06	0.248	BMP5-r-Plus
		C15orf2_23742	NPAP1	5.57878e-12	0.354	BMP5-r-Plus
		C15orf41_84529	C15orf41	9.13347e-06	0.236	BMP5-r-Plus
		C15orf42_90381	TICRR	2.83226e-08	-0.291	BMP5-r-Min
		C15orf48_84419	C15orf48	0.000640498	-0.185	BMP5-r-Min
		C15orf52_388115	C15orf52	0.00199779	0.169	BMP5-r-Plus
		C15orf53_400359	C15orf53	0.000369742	-0.193	BMP5-r-Min
		C15orf55_256646	NUTM1	6.82705e-05	-0.214	BMP5-r-Min
		C15orf56_644809	C15orf56	6.58213e-05	0.214	BMP5-r-Plus
		C15orf57_90416	C15orf57	5.44047e-05	0.216	BMP5-r-Plus
		C15orf58_390637	GDPGP1	6.87181e-09	0.302	BMP5-r-Plus
		C15orf62_643338	C15orf62	0.00750145	0.148	BMP5-r-Plus
		C16orf3_750	GAS8-AS1	0.00262324	0.165	BMP5-r-Plus
		C16orf42_115939	TSR3	0.00189168	-0.17	BMP5-r-Min
		C16orf45_89927	C16orf45	7.67725e-08	0.282	BMP5-r-Plus
		C16orf46_123775	C16orf46	2.49001e-06	0.249	BMP5-r-Plus
		C16orf52_730094	C16orf52	6.09733e-06	0.24	BMP5-r-Plus
		C16orf59_80178	C16orf59	3.71328e-07	-0.268	BMP5-r-Min
		C16orf61_56942	CMC2	4.25475e-05	-0.219	BMP5-r-Min
		C16orf70_80262	C16orf70	0.0049848	-0.155	BMP5-r-Min
		C16orf75_116028	RMI2	0.00236269	-0.167	BMP5-r-Min
		C16orf78_123970	C16orf78	0	0	BMP5-r-Plus
		C16orf80_29105	CFAP20	0.00960207	-0.144	BMP5-r-Min
		C16orf81_283860	LINC00304	9.85129e-05	0.209	BMP5-r-Plus
		C16orf89_146556	C16orf89	1.47477e-10	0.331	BMP5-r-Plus
		C16orf93_90835	C16orf93	0.00046598	0.19	BMP5-r-Plus
		C17orf100_388327	C17orf100	1.48952e-05	0.231	BMP5-r-Plus
		C17orf103_256302	NATD1	3.89943e-05	0.22	BMP5-r-Plus
		C17orf108_201229	LYRM9	5.39971e-07	0.264	BMP5-r-Plus
		C17orf28_283987	HID1	3.63183e-18	0.433	BMP5-r-Plus
		C17orf44_284029	LINC00324	2.22838e-08	0.293	BMP5-r-Plus
		C17orf49_124944	C17orf49	0.0091096	-0.145	BMP5-r-Min
		C17orf50_146853	C17orf50	0.00325458	0.162	BMP5-r-Plus
		C17orf53_78995	C17orf53	5.03414e-08	-0.286	BMP5-r-Min
		C17orf55_284185	LINC00482	0.000143947	0.205	BMP5-r-Plus
		C17orf57_124989	EFCAB13	4.80733e-07	0.265	BMP5-r-Plus
		C17orf60_284021	MILR1	0.000124382	-0.206	BMP5-r-Min
		C17orf68_80169	CTC1	5.97359e-05	0.215	BMP5-r-Plus
		C17orf69_147081	CRHR1-IT1	2.22694e-07	0.272	BMP5-r-Plus
		C17orf71_55181	SMG8	0.00699226	-0.149	BMP5-r-Min
		C17orf72_92340	PRR29	2.11392e-10	0.328	BMP5-r-Plus
		C17orf76_388341	LRRC75A	6.25954e-05	0.215	BMP5-r-Plus
		C17orf79_55352	COPRS	1.35578e-08	-0.297	BMP5-r-Min
		C17orf82_388407	C17orf82	9.59672e-09	0.299	BMP5-r-Plus
		C17orf86_654434	SNHG20	6.6294e-07	0.262	BMP5-r-Plus
		C17orf87_388325	SCIMP	0.000581509	-0.187	BMP5-r-Min
		C17orf91_84981	MIR22HG	4.18336e-06	0.244	BMP5-r-Plus
		C17orf97_400566	C17orf97	0.000317722	0.195	BMP5-r-Plus
		C18orf10_25941	TPGS2	0.00378073	-0.159	BMP5-r-Min
		C18orf19_125228	FAM210A	8.44955e-06	-0.237	BMP5-r-Min
		C18orf1_753	LDLRAD4	6.64166e-08	0.283	BMP5-r-Plus
		C18orf22_79863	RBFA	0.00752256	-0.148	BMP5-r-Min
		C18orf32_497661	C18orf32	0.00020211	0.201	BMP5-r-Plus
		C18orf34_374864	CCDC178	5.97655e-09	0.303	BMP5-r-Plus
		C18orf45_85019	TMEM241	2.65793e-06	-0.249	BMP5-r-Min
		C18orf54_162681	C18orf54	0.00463081	-0.156	BMP5-r-Min
		C18orf56_494514	TYMSOS	0.00161048	-0.172	BMP5-r-Min
		C18orf8_29919	C18orf8	0.00487129	-0.155	BMP5-r-Min
		C19orf10_56005	MYDGF	0.00569391	-0.153	BMP5-r-Min
		C19orf18_147685	C19orf18	9.72443e-05	0.209	BMP5-r-Plus
		C19orf21_126353	MISP	0.00806321	0.147	BMP5-r-Plus
		C19orf25_148223	C19orf25	0.00623562	0.151	BMP5-r-Plus
		C19orf28_126321	MFSD12	7.97818e-07	-0.261	BMP5-r-Min
		C19orf35_374872	C19orf35	0.00286873	-0.164	BMP5-r-Min
		C19orf36_113177	IZUMO4	0.00236055	0.167	BMP5-r-Plus
		C19orf39_126074	SWSAP1	4.16379e-06	0.244	BMP5-r-Plus
		C19orf40_91442	C19orf40	0.000104839	-0.208	BMP5-r-Min
		C19orf44_84167	C19orf44	1.17809e-05	0.233	BMP5-r-Plus
		C19orf45_374877	C19orf45	5.96227e-07	0.263	BMP5-r-Plus
		C19orf48_84798	C19orf48	1.74517e-05	-0.229	BMP5-r-Min
		C19orf55_148137	PROSER3	0.00876884	0.145	BMP5-r-Plus
		C19orf59_199675	MCEMP1	5.86699e-08	-0.284	BMP5-r-Min
		C19orf71_100128569	C19orf71	0.00068788	0.184	BMP5-r-Plus
		C19orf77_284422	SMIM24	0.000743078	0.183	BMP5-r-Plus
		C1QA_712	C1QA	6.22428e-09	-0.303	BMP5-r-Min
		C1QB_713	C1QB	9.17038e-09	-0.3	BMP5-r-Min
		C1QC_714	C1QC	7.93142e-09	-0.301	BMP5-r-Min
		C1QL3_389941	C1QL3	0.0015189	0.173	BMP5-r-Plus
		C1QTNF1_114897	C1QTNF1	0.00113367	-0.177	BMP5-r-Min
		C1QTNF4_114900	C1QTNF4	0.00694087	0.149	BMP5-r-Plus
		C1QTNF6_114904	C1QTNF6	0.00203207	-0.169	BMP5-r-Min
		C1QTNF7_114905	C1QTNF7	3.15153e-25	0.5	BMP5-r-Plus
		C1QTNF8_390664	C1QTNF8	0.00381229	0.159	BMP5-r-Plus
		C1R_715	C1R	1.48775e-08	-0.296	BMP5-r-Min
		C1S_716	C1S	2.22686e-08	-0.293	BMP5-r-Min
		C1orf101_257044	C1orf101	1.0678e-06	0.258	BMP5-r-Plus
		C1orf104_284618	RUSC1-AS1	0.00463667	0.156	BMP5-r-Plus
		C1orf106_55765	C1orf106	0.000692634	0.184	BMP5-r-Plus
		C1orf110_339512	C1orf110	0.00356796	-0.16	BMP5-r-Min
		C1orf112_55732	C1orf112	0.000155266	-0.204	BMP5-r-Min
		C1orf114_57821	CCDC181	0.000736177	0.184	BMP5-r-Plus
		C1orf116_79098	C1orf116	0.000647893	0.185	BMP5-r-Plus
		C1orf126_200197	TMEM51-AS1	1.93867e-14	0.389	BMP5-r-Plus
		C1orf130_400746	NCMAP	2.96075e-08	0.29	BMP5-r-Plus
		C1orf135_79000	AUNIP	2.75106e-06	-0.248	BMP5-r-Min
		C1orf150_148823	GCSAML	0.00232837	0.167	BMP5-r-Plus
		C1orf162_128346	C1orf162	1.53486e-08	-0.296	BMP5-r-Min
		C1orf163_65260	COA7	0.000229007	-0.199	BMP5-r-Min
		C1orf175_374977	MROH7	0.00255532	0.165	BMP5-r-Plus
		C1orf177_163747	C1orf177	0.00326048	-0.162	BMP5-r-Min
		C1orf186_440712	C1orf186	0.00102209	0.179	BMP5-r-Plus
		C1orf198_84886	C1orf198	0.00183113	0.17	BMP5-r-Plus
		C1orf200_644997	PIK3CD-AS1	0.00766736	-0.148	BMP5-r-Min
		C1orf201_90529	STPG1	0.00125592	0.176	BMP5-r-Plus
		C1orf203_84852	ATP1A1-AS1	0.000207597	0.2	BMP5-r-Plus
		C1orf212_113444	SMIM12	0.00023246	-0.199	BMP5-r-Min
		C1orf213_148898	ZNF436-AS1	3.93816e-08	0.288	BMP5-r-Plus
		C1orf216_127703	C1orf216	4.80982e-05	-0.218	BMP5-r-Min
		C1orf220_400798	C1orf220	2.75189e-08	0.291	BMP5-r-Plus
		C1orf229_388759	C1orf229	0.0040787	0.158	BMP5-r-Plus
		C1orf230_284485	RIIAD1	0.00610443	0.151	BMP5-r-Plus
		C1orf25_81627	TRMT1L	5.56908e-05	0.216	BMP5-r-Plus
		C1orf26_54823	SWT1	0.000130765	0.206	BMP5-r-Plus
		C1orf27_54953	C1orf27	0.000124964	0.206	BMP5-r-Plus
		C1orf31_388753	COA6	0.000242553	-0.198	BMP5-r-Min
		C1orf38_9473	THEMIS2	4.46276e-11	-0.339	BMP5-r-Min
		C1orf63_57035	RSRP1	0.000182371	0.202	BMP5-r-Plus
		C1orf64_149563	C1orf64	0.000291847	0.196	BMP5-r-Plus
		C1orf68_100129271	C1orf68	4.22045e-06	-0.244	BMP5-r-Min
		C1orf74_148304	C1orf74	0.000419964	-0.191	BMP5-r-Min
		C1orf85_112770	GLMP	0.00560397	-0.153	BMP5-r-Min
		C1orf87_127795	C1orf87	0.000161639	0.203	BMP5-r-Plus
		C1orf88_128344	PIFO	3.87954e-07	0.267	BMP5-r-Plus
		C1orf93_127281	FAM213B	4.24489e-07	0.267	BMP5-r-Plus
		C1orf96_126731	CCSAP	0.00219408	-0.168	BMP5-r-Min
		C1orf9_51430	SUCO	0.000527688	0.188	BMP5-r-Plus
		C20orf103_24141	LAMP5	4.70011e-07	-0.266	BMP5-r-Min
		C20orf108_116151	FAM210B	0.00182575	0.17	BMP5-r-Plus
		C20orf112_140688	NOL4L	1.1336e-11	0.349	BMP5-r-Plus
		C20orf114_92747	BPIFB1	2.09458e-05	0.227	BMP5-r-Plus
		C20orf12_55184	DZANK1	0.000279208	0.196	BMP5-r-Plus
		C20orf141_128653	C20orf141	4.14803e-08	-0.287	BMP5-r-Min
		C20orf151_140893	RBBP8NL	3.16364e-06	0.247	BMP5-r-Plus
		C20orf160_140706	CCM2L	2.74366e-09	0.309	BMP5-r-Plus
		C20orf165_128497	SPATA25	0.00974187	0.143	BMP5-r-Plus
		C20orf185_359710	BPIFB3	0	0	BMP5-r-Plus
		C20orf195_79025	C20orf195	1.05712e-05	0.234	BMP5-r-Plus
		C20orf202_400831	C20orf202	8.18749e-07	0.26	BMP5-r-Plus
		C20orf203_284805	C20orf203	0.00219368	0.168	BMP5-r-Plus
		C20orf20_55257	MRGBP	0.00112145	-0.178	BMP5-r-Min
		C20orf24_55969	C20orf24	3.97932e-10	-0.324	BMP5-r-Min
		C20orf27_54976	C20orf27	2.30714e-05	-0.226	BMP5-r-Min
		C20orf29_55317	AP5S1	5.54928e-07	-0.264	BMP5-r-Min
		C20orf46_55321	TMEM74B	0.00851681	0.146	BMP5-r-Plus
		C20orf54_113278	SLC52A3	0.00485989	0.155	BMP5-r-Plus
		C20orf70_140683	BPIFA2	0.000547396	0.188	BMP5-r-Plus
		C20orf71_128861	BPIFA3	0	0	BMP5-r-Plus
		C20orf96_140680	C20orf96	4.66283e-05	0.218	BMP5-r-Plus
		C21orf15_54094	CYP4F29P	2.86037e-09	0.309	BMP5-r-Plus
		C21orf2_755	C21orf2	0.000524908	0.188	BMP5-r-Plus
		C21orf45_54069	MIS18A	0.00306264	-0.163	BMP5-r-Min
		C21orf49_54067	C21orf62-AS1	1.80686e-06	0.253	BMP5-r-Plus
		C21orf54_728409	LINC01548	0	0	BMP5-r-Plus
		C21orf67_84536	LINC01547	0.00011325	-0.208	BMP5-r-Min
		C21orf70_85395	FAM207A	9.07273e-07	-0.259	BMP5-r-Min
		C21orf81_391267	ANKRD20A11P	3.17517e-05	0.222	BMP5-r-Plus
		C21orf84_114038	LINC00313	0.00243409	-0.166	BMP5-r-Min
		C21orf88_114041	B3GALT5-AS1	4.29165e-12	0.355	BMP5-r-Plus
		C21orf94_246705	LINC00314	0	0	BMP5-r-Plus
		C21orf96_80215	RUNX1-IT1	0.000818041	-0.182	BMP5-r-Min
		C22orf26_55267	PRR34	2.51056e-06	-0.249	BMP5-r-Min
		C22orf30_253143	PRR14L	0.00043195	0.191	BMP5-r-Plus
		C22orf32_91689	SMDT1	3.19254e-08	0.29	BMP5-r-Plus
		C22orf9_23313	KIAA0930	0.00403093	-0.158	BMP5-r-Min
		C2CD2_25966	C2CD2	0.00140821	0.174	BMP5-r-Plus
		C2CD3_26005	C2CD3	0.00332776	0.161	BMP5-r-Plus
		C2CD4B_388125	C2CD4B	0.00157015	0.173	BMP5-r-Plus
		C2_717	C2	1.22077e-05	-0.233	BMP5-r-Min
		C2orf15_150590	C2orf15	3.55491e-06	0.246	BMP5-r-Plus
		C2orf18_54978	SLC35F6	7.50288e-06	-0.238	BMP5-r-Min
		C2orf29_55571	CNOT11	0.006699	0.15	BMP5-r-Plus
		C2orf34_79823	CAMKMT	1.71722e-05	0.229	BMP5-r-Plus
		C2orf43_60526	LDAH	0.00489344	0.155	BMP5-r-Plus
		C2orf47_79568	C2orf47	0.0021007	-0.168	BMP5-r-Min
		C2orf48_348738	C2orf48	0.0034423	-0.161	BMP5-r-Min
		C2orf49_79074	C2orf49	0.00750801	-0.148	BMP5-r-Min
		C2orf55_343990	KIAA1211L	8.44731e-06	0.237	BMP5-r-Plus
		C2orf63_130162	CLHC1	1.76141e-09	0.313	BMP5-r-Plus
		C2orf66_401027	C2orf66	1.0359e-07	0.279	BMP5-r-Plus
		C2orf67_151050	KANSL1L	4.46075e-06	0.243	BMP5-r-Plus
		C2orf70_339778	C2orf70	0.00721643	0.149	BMP5-r-Plus
		C2orf72_257407	C2orf72	2.44185e-07	0.272	BMP5-r-Plus
		C2orf79_391356	PTRHD1	0.00910594	0.145	BMP5-r-Plus
		C2orf80_389073	C2orf80	0.00254603	0.165	BMP5-r-Plus
		C2orf81_388963	C2orf81	0.0012114	0.177	BMP5-r-Plus
		C2orf88_84281	C2orf88	2.77823e-05	0.224	BMP5-r-Plus
		C3AR1_719	C3AR1	1.4972e-08	-0.296	BMP5-r-Min
		C3orf15_89876	MAATS1	0.00525867	0.154	BMP5-r-Plus
		C3orf18_51161	C3orf18	0.00309243	0.162	BMP5-r-Plus
		C3orf19_51244	CCDC174	9.29665e-06	0.236	BMP5-r-Plus
		C3orf1_51300	TIMMDC1	0.000118591	-0.207	BMP5-r-Min
		C3orf21_152002	XXYLT1	8.44935e-07	-0.26	BMP5-r-Min
		C3orf23_285343	TCAIM	1.39691e-05	0.231	BMP5-r-Plus
		C3orf26_84319	CMSS1	2.18986e-11	-0.344	BMP5-r-Min
		C3orf34_84984	CEP19	0.000780944	-0.183	BMP5-r-Min
		C3orf35_339883	C3orf35	3.75838e-05	0.22	BMP5-r-Plus
		C3orf36_80111	C3orf36	9.48508e-05	0.21	BMP5-r-Plus
		C3orf37_56941	HMCES	8.42464e-06	-0.237	BMP5-r-Min
		C3orf42_84657	LINC00852	0.00160487	0.172	BMP5-r-Plus
		C3orf47_339942	H1FX-AS1	0.00193998	0.17	BMP5-r-Plus
		C3orf55_152078	PQLC2L	0.00296437	-0.163	BMP5-r-Min
		C3orf57_165679	SPTSSB	5.51655e-10	0.321	BMP5-r-Plus
		C3orf62_375341	C3orf62	5.1307e-05	0.217	BMP5-r-Plus
		C3orf67_200844	C3orf67	0.000143587	-0.205	BMP5-r-Min
		C3orf70_285382	C3orf70	0.000175689	0.202	BMP5-r-Plus
		C3orf74_100128378	LINC00696	0.000221572	-0.199	BMP5-r-Min
		C4orf19_55286	C4orf19	3.44265e-10	0.325	BMP5-r-Plus
		C4orf26_152816	C4orf26	0.00273943	-0.164	BMP5-r-Min
		C4orf27_54969	C4orf27	0.00125755	-0.176	BMP5-r-Min
		C4orf29_80167	C4orf29	0.00749309	0.148	BMP5-r-Plus
		C4orf31_79625	NDNF	4.69506e-29	0.531	BMP5-r-Plus
		C4orf34_201895	SMIM14	7.15325e-07	0.262	BMP5-r-Plus
		C4orf42_92070	CTBP1-AS2	0.00791119	0.147	BMP5-r-Plus
		C4orf45_152940	C4orf45	0	0	BMP5-r-Plus
		C4orf46_201725	C4orf46	0.00255985	-0.165	BMP5-r-Min
		C5AR1_728	C5AR1	8.95636e-08	-0.281	BMP5-r-Min
		C5orf24_134553	C5orf24	0.000190013	0.201	BMP5-r-Plus
		C5orf30_90355	C5orf30	0.00357864	-0.16	BMP5-r-Min
		C5orf32_84418	CYSTM1	1.57054e-09	0.314	BMP5-r-Plus
		C5orf34_375444	C5orf34	4.29153e-05	-0.219	BMP5-r-Min
		C5orf36_285600	KIAA0825	0.000894679	0.181	BMP5-r-Plus
		C5orf41_153222	CREBRF	4.61658e-05	0.218	BMP5-r-Plus
		C5orf45_51149	C5orf45	0.000385871	0.192	BMP5-r-Plus
		C5orf46_389336	C5orf46	3.42415e-18	-0.433	BMP5-r-Min
		C5orf49_134121	C5orf49	5.1861e-05	0.217	BMP5-r-Plus
		C5orf53_492311	IGIP	2.11317e-06	0.251	BMP5-r-Plus
		C6orf106_64771	C6orf106	6.03432e-07	-0.263	BMP5-r-Min
		C6orf122_401288	LINC00242	0.00199966	-0.169	BMP5-r-Min
		C6orf125_84300	UQCC2	0.00228625	-0.167	BMP5-r-Min
		C6orf129_154467	CCDC167	0.000709826	-0.184	BMP5-r-Min
		C6orf130_221443	OARD1	0.000542989	-0.188	BMP5-r-Min
		C6orf134_79969	ATAT1	6.43078e-06	0.24	BMP5-r-Plus
		C6orf142_90523	MLIP	0.000120224	-0.207	BMP5-r-Min
		C6orf150_115004	MB21D1	4.19099e-07	-0.267	BMP5-r-Min
		C6orf153_88745	RRP36	4.90502e-07	-0.265	BMP5-r-Min
		C6orf155_79940	LINC00472	0.000109551	0.208	BMP5-r-Plus
		C6orf15_29113	C6orf15	0.00120335	-0.177	BMP5-r-Min
		C6orf163_206412	C6orf163	0.000143835	0.205	BMP5-r-Plus
		C6orf164_63914	LINC01590	5.22997e-06	0.242	BMP5-r-Plus
		C6orf165_154313	C6orf165	0.000668754	0.185	BMP5-r-Plus
		C6orf167_253714	MMS22L	2.87854e-06	-0.248	BMP5-r-Min
		C6orf168_84553	FAXC	0.00091487	-0.181	BMP5-r-Min
		C6orf170_221322	TBC1D32	0.000333904	0.194	BMP5-r-Plus
		C6orf176_90632	LINC00473	0.00215406	0.168	BMP5-r-Plus
		C6orf182_285753	CEP57L1	8.47017e-06	-0.237	BMP5-r-Min
		C6orf192_116843	SLC18B1	0.00599499	0.152	BMP5-r-Plus
		C6orf217_100131814	LINC00271	0.000999411	0.179	BMP5-r-Plus
		C6orf218_221718	LINC00518	4.28895e-08	-0.287	BMP5-r-Min
		C6orf222_389384	C6orf222	1.38076e-06	0.255	BMP5-r-Plus
		C6orf64_55776	SAYSD1	0.000334768	0.194	BMP5-r-Plus
		C6orf70_55780	ERMARD	0.00121152	0.177	BMP5-r-Plus
		C7orf10_79783	SUGCT	5.76788e-10	-0.321	BMP5-r-Min
		C7orf11_136647	MPLKIP	1.12081e-06	-0.257	BMP5-r-Min
		C7orf30_115416	MALSU1	7.92455e-05	-0.212	BMP5-r-Min
		C7orf31_136895	C7orf31	8.73924e-06	0.236	BMP5-r-Plus
		C7orf41_222166	MTURN	6.75227e-05	0.214	BMP5-r-Plus
		C7orf46_340277	FAM221A	4.64339e-11	0.339	BMP5-r-Plus
		C7orf49_78996	C7orf49	0.0084537	-0.146	BMP5-r-Min
		C7orf50_84310	C7orf50	1.11193e-06	-0.257	BMP5-r-Min
		C7orf51_222950	NYAP1	0.00390424	0.159	BMP5-r-Plus
		C7orf55_154791	C7orf55	0.000436734	0.191	BMP5-r-Plus
		C7orf58_79974	CPED1	0.00572729	0.153	BMP5-r-Plus
		C7orf61_402573	C7orf61	0.00978861	-0.143	BMP5-r-Min
		C7orf63_79846	CFAP69	5.54019e-06	0.241	BMP5-r-Plus
		C7orf69_80099	C7orf69	0.000419541	0.191	BMP5-r-Plus
		C7orf70_84792	FAM220A	1.6391e-05	-0.23	BMP5-r-Min
		C8orf31_286122	C8orf31	1.35012e-05	0.232	BMP5-r-Plus
		C8orf34_116328	C8orf34	3.06886e-06	0.247	BMP5-r-Plus
		C8orf42_157695	TDRP	3.17781e-06	0.247	BMP5-r-Plus
		C8orf47_203111	ERICH5	2.9988e-09	0.309	BMP5-r-Plus
		C8orf4_56892	C8orf4	1.6253e-07	0.275	BMP5-r-Plus
		C8orf55_51337	THEM6	2.02319e-12	0.36	BMP5-r-Plus
		C8orf77_286103	ZNF252P-AS1	5.23089e-06	0.242	BMP5-r-Plus
		C8orf79_57604	KIAA1456	2.54388e-10	0.327	BMP5-r-Plus
		C8orf83_286144	TRIQK	5.54412e-06	0.241	BMP5-r-Plus
		C9orf100_84904	ARHGEF39	1.71369e-06	-0.253	BMP5-r-Min
		C9orf109_286333	FAM225A	1.49815e-07	-0.276	BMP5-r-Min
		C9orf110_100128385	FAM225B	4.39738e-07	-0.266	BMP5-r-Min
		C9orf114_51490	C9orf114	0.000760798	-0.183	BMP5-r-Min
		C9orf116_138162	C9orf116	0.000350063	0.193	BMP5-r-Plus
		C9orf125_84302	TMEM246	0.00243543	0.166	BMP5-r-Plus
		C9orf128_392307	FAM221B	7.30203e-05	0.213	BMP5-r-Plus
		C9orf135_138255	C9orf135	0.0016507	0.172	BMP5-r-Plus
		C9orf152_401546	C9orf152	3.95709e-09	0.307	BMP5-r-Plus
		C9orf16_79095	C9orf16	0.00961272	0.144	BMP5-r-Plus
		C9orf21_195827	AAED1	7.92351e-10	-0.319	BMP5-r-Min
		C9orf30_91283	MSANTD3	5.06077e-14	-0.383	BMP5-r-Min
		C9orf40_55071	C9orf40	4.65922e-06	-0.243	BMP5-r-Min
		C9orf45_81571	MIR600HG	6.58449e-06	0.239	BMP5-r-Plus
		C9orf46_55848	PLGRKT	1.83811e-06	-0.252	BMP5-r-Min
		C9orf53_51198	CDKN2A-AS1	0.000169851	-0.203	BMP5-r-Min
		C9orf66_157983	C9orf66	6.59598e-06	0.239	BMP5-r-Plus
		C9orf68_55064	SPATA6L	0.00238208	0.166	BMP5-r-Plus
		C9orf69_90120	C9orf69	5.04892e-08	-0.286	BMP5-r-Min
		C9orf6_54942	FAM206A	0.000408632	-0.191	BMP5-r-Min
		C9orf7_11094	CACFD1	1.50048e-07	0.276	BMP5-r-Plus
		C9orf84_158401	C9orf84	0.000556614	-0.187	BMP5-r-Min
		C9orf86_55684	RABL6	0.00203271	-0.169	BMP5-r-Min
		C9orf89_84270	C9orf89	0.000152773	-0.204	BMP5-r-Min
		C9orf91_203197	C9orf91	8.13836e-07	-0.26	BMP5-r-Min
		C9orf96_169436	STKLD1	0.000363496	0.193	BMP5-r-Plus
		CA1_759	CA1	0.00283119	0.164	BMP5-r-Plus
		CA4_762	CA4	7.48085e-09	0.301	BMP5-r-Plus
		CA8_767	CA8	1.84114e-07	0.274	BMP5-r-Plus
		CA9_768	CA9	0.000416029	-0.191	BMP5-r-Min
		CAB39L_81617	CAB39L	3.66043e-09	0.307	BMP5-r-Plus
		CAB39_51719	CAB39	0.00488135	-0.155	BMP5-r-Min
		CABC1_56997	ADCK3	0.000727531	0.184	BMP5-r-Plus
		CABIN1_23523	CABIN1	3.12253e-05	0.223	BMP5-r-Plus
		CABLES1_91768	CABLES1	5.80705e-05	0.216	BMP5-r-Plus
		CABP1_9478	CABP1	9.24781e-09	0.3	BMP5-r-Plus
		CABYR_26256	CABYR	5.17549e-05	-0.217	BMP5-r-Min
		CACHD1_57685	CACHD1	0.00491174	0.155	BMP5-r-Plus
		CACNA1D_776	CACNA1D	1.91786e-18	0.436	BMP5-r-Plus
		CACNA1H_8912	CACNA1H	8.18462e-06	0.237	BMP5-r-Plus
		CACNA1I_8911	CACNA1I	1.40946e-12	0.363	BMP5-r-Plus
		CACNA2D2_9254	CACNA2D2	3.74835e-06	0.245	BMP5-r-Plus
		CACNB1_782	CACNB1	0.00757914	0.148	BMP5-r-Plus
		CACNB2_783	CACNB2	4.81267e-05	0.218	BMP5-r-Plus
		CACNB3_784	CACNB3	5.90943e-05	0.215	BMP5-r-Plus
		CACNG4_27092	CACNG4	0.00113831	0.177	BMP5-r-Plus
		CACYBP_27101	CACYBP	0.00163839	-0.172	BMP5-r-Min
		CADM1_23705	CADM1	0.000173325	0.202	BMP5-r-Plus
		CADM2_253559	CADM2	0.00272254	0.164	BMP5-r-Plus
		CADPS2_93664	CADPS2	0.00172816	0.171	BMP5-r-Plus
		CAD_790	CAD	4.94752e-07	-0.265	BMP5-r-Min
		CAGE1_285782	CAGE1	3.07438e-08	-0.29	BMP5-r-Min
		CALB2_794	CALB2	1.20732e-06	-0.257	BMP5-r-Min
		CALCB_797	CALCB	0.00425773	0.157	BMP5-r-Plus
		CALCOCO1_57658	CALCOCO1	6.64439e-08	0.283	BMP5-r-Plus
		CALD1_800	CALD1	0.000229326	-0.199	BMP5-r-Min
		CALM1_801	CALM1	0.00990065	-0.143	BMP5-r-Min
		CALM2_805	CALM2	9.70483e-07	-0.259	BMP5-r-Min
		CALML3_810	CALML3	0.000883281	-0.181	BMP5-r-Min
		CALML4_91860	CALML4	0.00521505	0.154	BMP5-r-Plus
		CALML5_51806	CALML5	1.69647e-05	-0.229	BMP5-r-Min
		CALR_811	CALR	1.11412e-07	-0.279	BMP5-r-Min
		CALU_813	CALU	8.61875e-07	-0.26	BMP5-r-Min
		CAMK2A_815	CAMK2A	9.75648e-08	-0.28	BMP5-r-Min
		CAMK2G_818	CAMK2G	0.000155259	0.204	BMP5-r-Plus
		CAMK2N1_55450	CAMK2N1	1.37022e-05	0.232	BMP5-r-Plus
		CAMK2N2_94032	CAMK2N2	0.00124615	-0.176	BMP5-r-Min
		CAMTA2_23125	CAMTA2	4.33618e-05	0.219	BMP5-r-Plus
		CAP1_10487	CAP1	0.00149537	-0.173	BMP5-r-Min
		CAPN13_92291	CAPN13	1.21943e-13	0.378	BMP5-r-Plus
		CAPN14_440854	CAPN14	2.88881e-11	0.342	BMP5-r-Plus
		CAPN2_824	CAPN2	3.21829e-08	-0.289	BMP5-r-Min
		CAPN5_726	CAPN5	4.60571e-19	0.442	BMP5-r-Plus
		CAPN7_23473	CAPN7	0.00697	0.149	BMP5-r-Plus
		CAPN8_388743	CAPN8	1.36663e-12	0.363	BMP5-r-Plus
		CAPN9_10753	CAPN9	9.06079e-19	0.439	BMP5-r-Plus
		CAPNS2_84290	CAPNS2	0.00409279	0.158	BMP5-r-Plus
		CAPRIN1_4076	CAPRIN1	0.00950666	-0.144	BMP5-r-Min
		CAPS2_84698	CAPS2	0.00379669	0.159	BMP5-r-Plus
		CAPS_828	CAPS	5.94399e-13	0.368	BMP5-r-Plus
		CARD11_84433	CARD11	6.94377e-05	0.213	BMP5-r-Plus
		CARD16_114769	CARD16	0.00261976	-0.165	BMP5-r-Min
		CARD17_440068	CARD17	9.23329e-07	-0.259	BMP5-r-Min
		CARD18_59082	CARD18	0.000372038	-0.193	BMP5-r-Min
		CARD8_22900	CARD8	0.00146865	0.174	BMP5-r-Plus
		CARHSP1_23589	CARHSP1	0.00257568	-0.165	BMP5-r-Min
		CARKD_55739	CARKD	0.00330283	0.161	BMP5-r-Plus
		CARNS1_57571	CARNS1	0.0095396	0.144	BMP5-r-Plus
		CARS_833	CARS	0.00111377	-0.178	BMP5-r-Min
		CASC1_55259	CASC1	0.000812821	0.182	BMP5-r-Plus
		CASC2_255082	CASC2	0.0024779	0.166	BMP5-r-Plus
		CASC4_113201	CASC4	5.62273e-08	0.285	BMP5-r-Plus
		CASD1_64921	CASD1	1.14269e-13	0.378	BMP5-r-Plus
		CASKIN1_57524	CASKIN1	1.80962e-06	0.253	BMP5-r-Plus
		CASKIN2_57513	CASKIN2	5.00403e-11	0.339	BMP5-r-Plus
		CASP12_120329	CASP12	2.36279e-13	0.374	BMP5-r-Plus
		CASP14_23581	CASP14	1.06659e-05	-0.234	BMP5-r-Min
		CASP1_834	CASP1	2.83095e-05	-0.224	BMP5-r-Min
		CASP4_837	CASP4	0.00227544	-0.167	BMP5-r-Min
		CASP5_838	CASP5	3.39563e-10	-0.325	BMP5-r-Min
		CASP9_842	CASP9	6.79222e-12	0.352	BMP5-r-Plus
		CASQ1_844	CASQ1	6.64235e-08	0.283	BMP5-r-Plus
		CASZ1_54897	CASZ1	2.92541e-06	0.248	BMP5-r-Plus
		CATSPER2_117155	CATSPER2	0.0015969	0.173	BMP5-r-Plus
		CATSPERB_79820	CATSPERB	4.6641e-06	0.243	BMP5-r-Plus
		CATSPERG_57828	CATSPERG	0.00712241	0.149	BMP5-r-Plus
		CAT_847	CAT	4.00851e-05	0.22	BMP5-r-Plus
		CAV1_857	CAV1	1.0262e-05	-0.235	BMP5-r-Min
		CAV2_858	CAV2	5.27964e-07	-0.264	BMP5-r-Min
		CBFA2T3_863	CBFA2T3	1.77487e-05	0.229	BMP5-r-Plus
		CBLB_868	CBLB	0.00750168	0.148	BMP5-r-Plus
		CBLN1_869	CBLN1	1.85914e-05	0.228	BMP5-r-Plus
		CBLN2_147381	CBLN2	3.77356e-05	0.22	BMP5-r-Plus
		CBR1_873	CBR1	2.07447e-10	-0.329	BMP5-r-Min
		CBR3_874	CBR3	1.53485e-10	-0.331	BMP5-r-Min
		CBR4_84869	CBR4	3.49711e-12	0.357	BMP5-r-Plus
		CBX3_11335	CBX3	0.00189818	-0.17	BMP5-r-Min
		CBX6_23466	CBX6	1.23678e-05	0.233	BMP5-r-Plus
		CBX7_23492	CBX7	1.29002e-08	0.297	BMP5-r-Plus
		CBY1_25776	CBY1	8.7722e-06	0.236	BMP5-r-Plus
		CC2D1A_54862	CC2D1A	9.43239e-05	0.21	BMP5-r-Plus
		CC2D2B_387707	CC2D2B	0.00739279	0.148	BMP5-r-Plus
		CCBE1_147372	CCBE1	0.000705484	-0.184	BMP5-r-Min
		CCBL2_56267	CCBL2	0.000552225	0.187	BMP5-r-Plus
		CCDC101_112869	CCDC101	8.98358e-06	0.236	BMP5-r-Plus
		CCDC109B_55013	CCDC109B	3.78883e-12	-0.356	BMP5-r-Min
		CCDC115_84317	CCDC115	0.00750315	0.148	BMP5-r-Plus
		CCDC11_220136	CFAP53	7.32476e-06	0.238	BMP5-r-Plus
		CCDC120_90060	CCDC120	0.000781893	0.183	BMP5-r-Plus
		CCDC121_79635	CCDC121	0.00253086	0.166	BMP5-r-Plus
		CCDC125_202243	CCDC125	1.62469e-07	0.275	BMP5-r-Plus
		CCDC126_90693	CCDC126	0.00370116	0.16	BMP5-r-Plus
		CCDC130_81576	CCDC130	0.00020252	0.2	BMP5-r-Plus
		CCDC134_79879	CCDC134	0.0032391	-0.162	BMP5-r-Min
		CCDC13_152206	CCDC13	0.00396214	0.159	BMP5-r-Plus
		CCDC146_57639	CCDC146	1.38295e-07	0.277	BMP5-r-Plus
		CCDC14_64770	CCDC14	0.0054589	0.153	BMP5-r-Plus
		CCDC157_550631	CCDC157	2.4495e-06	0.25	BMP5-r-Plus
		CCDC159_126075	CCDC159	0.000713047	0.184	BMP5-r-Plus
		CCDC160_347475	CCDC160	1.3876e-12	0.363	BMP5-r-Plus
		CCDC24_149473	CCDC24	0.00940126	0.144	BMP5-r-Plus
		CCDC27_148870	CCDC27	0.00162301	0.172	BMP5-r-Plus
		CCDC28A_25901	CCDC28A	0.0066179	0.15	BMP5-r-Plus
		CCDC30_728621	CCDC30	3.31115e-06	0.247	BMP5-r-Plus
		CCDC34_91057	CCDC34	0.00747754	-0.148	BMP5-r-Min
		CCDC39_339829	CCDC39	4.58626e-08	0.286	BMP5-r-Plus
		CCDC45_90799	CEP95	0.00316158	0.162	BMP5-r-Plus
		CCDC48_79825	EFCC1	4.25572e-37	0.587	BMP5-r-Plus
		CCDC51_79714	CCDC51	0.00144247	-0.174	BMP5-r-Min
		CCDC57_284001	CCDC57	3.13108e-06	0.247	BMP5-r-Plus
		CCDC58_131076	CCDC58	0.00338017	-0.161	BMP5-r-Min
		CCDC59_29080	CCDC59	0.000564525	-0.187	BMP5-r-Min
		CCDC60_160777	CCDC60	3.75964e-09	0.307	BMP5-r-Plus
		CCDC64B_146439	CCDC64B	1.18507e-07	0.278	BMP5-r-Plus
		CCDC66_285331	CCDC66	0.00635262	0.151	BMP5-r-Plus
		CCDC69_26112	CCDC69	0.00303273	0.163	BMP5-r-Plus
		CCDC72_51372	TMA7	0.00371547	0.16	BMP5-r-Plus
		CCDC76_54482	TRMT13	5.19025e-06	0.242	BMP5-r-Plus
		CCDC77_84318	CCDC77	8.72317e-05	-0.211	BMP5-r-Min
		CCDC80_151887	CCDC80	1.75717e-07	-0.275	BMP5-r-Min
		CCDC82_79780	CCDC82	0.0020932	0.168	BMP5-r-Plus
		CCDC85A_114800	CCDC85A	4.34341e-12	0.355	BMP5-r-Plus
		CCDC85B_11007	CCDC85B	0.00664032	-0.15	BMP5-r-Min
		CCDC85C_317762	CCDC85C	0.00165384	-0.172	BMP5-r-Min
		CCDC88A_55704	CCDC88A	0.000962873	-0.18	BMP5-r-Min
		CCDC8_83987	CCDC8	0.00129192	-0.176	BMP5-r-Min
		CCDC90A_63933	MCUR1	0.00215168	-0.168	BMP5-r-Min
		CCDC92_80212	CCDC92	0.00503218	0.155	BMP5-r-Plus
		CCDC94_55702	CCDC94	0.00548988	0.153	BMP5-r-Plus
		CCDC99_54908	SPDL1	0.00259783	-0.165	BMP5-r-Min
		CCDC9_26093	CCDC9	2.6494e-05	-0.224	BMP5-r-Min
		CCHCR1_54535	CCHCR1	0.00460926	-0.156	BMP5-r-Min
		CCIN_881	CCIN	3.14446e-09	-0.308	BMP5-r-Min
		CCL11_6356	CCL11	2.10765e-05	-0.227	BMP5-r-Min
		CCL13_6357	CCL13	0.000268417	-0.197	BMP5-r-Min
		CCL14-CCL15_348249	CCL15-CCL14	2.09366e-08	0.293	BMP5-r-Plus
		CCL14_6358	CCL14	0.00804608	0.147	BMP5-r-Plus
		CCL15_6359	CCL15	3.22863e-16	0.411	BMP5-r-Plus
		CCL16_6360	CCL16	0.000667038	0.185	BMP5-r-Plus
		CCL17_6361	CCL17	0.00548408	0.153	BMP5-r-Plus
		CCL18_6362	CCL18	2.0853e-08	-0.293	BMP5-r-Min
		CCL21_6366	CCL21	8.77649e-06	-0.236	BMP5-r-Min
		CCL24_6369	CCL24	0.00677751	-0.15	BMP5-r-Min
		CCL26_10344	CCL26	1.26627e-14	-0.391	BMP5-r-Min
		CCL3L1_6349	CCL3L1	2.4223e-07	-0.272	BMP5-r-Min
		CCL3_6348	CCL3	9.76691e-11	-0.334	BMP5-r-Min
		CCL4L2_388372	CCL4L1	1.01806e-07	-0.279	BMP5-r-Min
		CCL4_6351	CCL4	5.70411e-09	-0.304	BMP5-r-Min
		CCL5_6352	CCL5	4.90539e-10	-0.322	BMP5-r-Min
		CCL7_6354	CCL7	1.49494e-11	-0.347	BMP5-r-Min
		CCL8_6355	CCL8	6.23153e-08	-0.284	BMP5-r-Min
		CCM2_83605	CCM2	1.27165e-06	-0.256	BMP5-r-Min
		CCNA2_890	CCNA2	6.74178e-14	-0.381	BMP5-r-Min
		CCNB1_891	CCNB1	2.77535e-12	-0.358	BMP5-r-Min
		CCNB2_9133	CCNB2	1.35411e-12	-0.363	BMP5-r-Min
		CCNDBP1_23582	CCNDBP1	5.82517e-05	0.215	BMP5-r-Plus
		CCNE2_9134	CCNE2	8.44683e-07	-0.26	BMP5-r-Min
		CCNF_899	CCNF	0.00375295	-0.159	BMP5-r-Min
		CCNG1_900	CCNG1	5.034e-10	0.322	BMP5-r-Plus
		CCNG2_901	CCNG2	2.69088e-09	0.309	BMP5-r-Plus
		CCNJL_79616	CCNJL	9.57753e-05	0.21	BMP5-r-Plus
		CCNJ_54619	CCNJ	0.000103473	0.209	BMP5-r-Plus
		CCNK_8812	CCNK	0.00479508	-0.155	BMP5-r-Min
		CCNL1_57018	CCNL1	0.000436955	0.191	BMP5-r-Plus
		CCNL2_81669	CCNL2	8.34078e-07	0.26	BMP5-r-Plus
		CCNT2_905	CCNT2	5.51438e-11	0.338	BMP5-r-Plus
		CCNYL1_151195	CCNYL1	3.68731e-05	-0.221	BMP5-r-Min
		CCR1_1230	CCR1	1.53866e-05	-0.23	BMP5-r-Min
		CCR2_729230	CCR2	0.00760909	-0.148	BMP5-r-Min
		CCR5_1234	CCR5	3.92318e-06	-0.245	BMP5-r-Min
		CCRN4L_25819	CCRN4L	0.000202128	-0.201	BMP5-r-Min
		CCT3_7203	CCT3	8.04054e-05	-0.212	BMP5-r-Min
		CCT4_10575	CCT4	3.47835e-09	-0.308	BMP5-r-Min
		CCT5_22948	CCT5	5.3646e-07	-0.264	BMP5-r-Min
		CCT6A_908	CCT6A	6.98591e-07	-0.262	BMP5-r-Min
		CCT6B_10693	CCT6B	0.00139387	0.174	BMP5-r-Plus
		CCT6P1_643253	CCT6P1	0.00109678	0.178	BMP5-r-Plus
		CCT7_10574	CCT7	0.000179997	-0.202	BMP5-r-Min
		CD101_9398	CD101	0.00468182	-0.156	BMP5-r-Min
		CD109_135228	CD109	2.07809e-15	-0.401	BMP5-r-Min
		CD14_929	CD14	1.30571e-10	-0.332	BMP5-r-Min
		CD163_9332	CD163	1.19529e-08	-0.298	BMP5-r-Min
		CD164_8763	CD164	8.95257e-06	0.236	BMP5-r-Plus
		CD180_4064	CD180	0.00040905	-0.191	BMP5-r-Min
		CD1C_911	CD1C	0.00285316	0.164	BMP5-r-Plus
		CD1E_913	CD1E	0.00895884	0.145	BMP5-r-Plus
		CD207_50489	CD207	2.35002e-07	0.272	BMP5-r-Plus
		CD209_30835	CD209	0.000305945	-0.195	BMP5-r-Min
		CD226_10666	CD226	0.00116222	-0.177	BMP5-r-Min
		CD244_51744	CD244	0.000197885	-0.201	BMP5-r-Min
		CD247_919	CD247	0.000689462	-0.184	BMP5-r-Min
		CD24_100133941	CD24	0.00586654	0.152	BMP5-r-Plus
		CD274_29126	CD274	6.23072e-10	-0.321	BMP5-r-Min
		CD2AP_23607	CD2AP	1.8581e-05	0.228	BMP5-r-Plus
		CD2_914	CD2	0.00538354	-0.154	BMP5-r-Min
		CD300A_11314	CD300A	8.0918e-11	-0.335	BMP5-r-Min
		CD300C_10871	CD300C	6.53969e-09	-0.303	BMP5-r-Min
		CD300E_342510	CD300E	0.00108062	-0.178	BMP5-r-Min
		CD300LD_100131439	CD300LD	0	0	BMP5-r-Plus
		CD300LF_146722	CD300LF	4.14921e-08	-0.287	BMP5-r-Min
		CD33_945	CD33	4.37659e-06	-0.244	BMP5-r-Min
		CD34_947	CD34	1.27103e-07	0.278	BMP5-r-Plus
		CD37_951	CD37	0.00428373	-0.157	BMP5-r-Min
		CD38_952	CD38	2.1018e-08	-0.293	BMP5-r-Min
		CD3EAP_10849	CD3EAP	0.000326741	-0.194	BMP5-r-Min
		CD3E_916	CD3E	0.00436696	-0.157	BMP5-r-Min
		CD44_960	CD44	2.00246e-09	-0.312	BMP5-r-Min
		CD46_4179	CD46	1.09822e-06	0.258	BMP5-r-Plus
		CD47_961	CD47	5.8427e-06	-0.241	BMP5-r-Min
		CD53_963	CD53	3.22877e-05	-0.222	BMP5-r-Min
		CD59_966	CD59	7.34091e-05	-0.213	BMP5-r-Min
		CD63_967	CD63	0.00770574	0.148	BMP5-r-Plus
		CD68_968	CD68	2.11137e-05	-0.227	BMP5-r-Min
		CD70_970	CD70	6.76141e-06	-0.239	BMP5-r-Min
		CD72_971	CD72	0.00089533	-0.181	BMP5-r-Min
		CD74_972	CD74	0.00273144	-0.164	BMP5-r-Min
		CD7_924	CD7	4.27735e-05	-0.219	BMP5-r-Min
		CD80_941	CD80	3.08655e-07	-0.269	BMP5-r-Min
		CD82_3732	CD82	9.71716e-06	-0.235	BMP5-r-Min
		CD84_8832	CD84	1.96076e-05	-0.228	BMP5-r-Min
		CD86_942	CD86	1.37467e-08	-0.296	BMP5-r-Min
		CD8A_925	CD8A	0.00049314	-0.189	BMP5-r-Min
		CD96_10225	CD96	0.00946275	0.144	BMP5-r-Plus
		CD97_976	ADGRE5	0.00767106	-0.148	BMP5-r-Min
		CD99_4267	CD99	0.000256546	-0.197	BMP5-r-Min
		CDAN1_146059	CDAN1	0.00108777	0.178	BMP5-r-Plus
		CDA_978	CDA	0.000128597	-0.206	BMP5-r-Min
		CDC123_8872	CDC123	4.74824e-06	-0.243	BMP5-r-Min
		CDC14A_8556	CDC14A	9.48274e-12	0.35	BMP5-r-Plus
		CDC14B_8555	CDC14B	2.76069e-06	0.248	BMP5-r-Plus
		CDC20_991	CDC20	1.03689e-16	-0.416	BMP5-r-Min
		CDC25A_993	CDC25A	5.22854e-06	-0.242	BMP5-r-Min
		CDC25B_994	CDC25B	3.24835e-17	-0.422	BMP5-r-Min
		CDC25C_995	CDC25C	4.22407e-06	-0.244	BMP5-r-Min
		CDC27_996	CDC27	0.00770828	-0.148	BMP5-r-Min
		CDC37L1_55664	CDC37L1	0.00353439	-0.16	BMP5-r-Min
		CDC42BPA_8476	CDC42BPA	0.006857	0.15	BMP5-r-Plus
		CDC42EP1_11135	CDC42EP1	0.000124783	-0.206	BMP5-r-Min
		CDC42EP5_148170	CDC42EP5	3.39479e-07	0.269	BMP5-r-Plus
		CDC45_8318	CDC45	9.88483e-11	-0.334	BMP5-r-Min
		CDC6_990	CDC6	8.88115e-06	-0.236	BMP5-r-Min
		CDC7_8317	CDC7	0.000466493	-0.19	BMP5-r-Min
		CDCA2_157313	CDCA2	4.56186e-10	-0.323	BMP5-r-Min
		CDCA3_83461	CDCA3	5.14402e-14	-0.383	BMP5-r-Min
		CDCA4_55038	CDCA4	6.59103e-16	-0.407	BMP5-r-Min
		CDCA5_113130	CDCA5	2.56896e-14	-0.387	BMP5-r-Min
		CDCA7L_55536	CDCA7L	0.00086096	-0.181	BMP5-r-Min
		CDCA7_83879	CDCA7	1.00698e-08	-0.299	BMP5-r-Min
		CDCA8_55143	CDCA8	1.04313e-10	-0.333	BMP5-r-Min
		CDCP1_64866	CDCP1	5.40952e-10	-0.322	BMP5-r-Min
		CDH15_1013	CDH15	0.000779492	-0.183	BMP5-r-Min
		CDH16_1014	CDH16	2.71373e-05	-0.224	BMP5-r-Min
		CDH23_64072	CDH23	8.46853e-12	0.351	BMP5-r-Plus
		CDH26_60437	CDH26	9.72006e-11	0.334	BMP5-r-Plus
		CDH2_1000	CDH2	5.4321e-05	-0.216	BMP5-r-Min
		CDH3_1001	CDH3	0.000495846	-0.189	BMP5-r-Min
		CDH4_1002	CDH4	0.00172589	0.171	BMP5-r-Plus
		CDH5_1003	CDH5	2.41362e-07	0.272	BMP5-r-Plus
		CDH6_1004	CDH6	1.81839e-16	0.414	BMP5-r-Plus
		CDH8_1006	CDH8	0.00512635	0.154	BMP5-r-Plus
		CDHR3_222256	CDHR3	0.00192944	0.17	BMP5-r-Plus
		CDHR5_53841	CDHR5	0.00978733	0.143	BMP5-r-Plus
		CDK11A_728642	CDK11A	0.00445688	0.157	BMP5-r-Plus
		CDK18_5129	CDK18	3.37392e-06	0.246	BMP5-r-Plus
		CDK19_23097	CDK19	2.14043e-05	0.227	BMP5-r-Plus
		CDK1_983	CDK1	4.21362e-10	-0.323	BMP5-r-Min
		CDK3_1018	CDK3	8.11692e-05	0.212	BMP5-r-Plus
		CDK4_1019	CDK4	5.28338e-05	-0.217	BMP5-r-Min
		CDK5R1_8851	CDK5R1	0.000300595	-0.195	BMP5-r-Min
		CDK5RAP1_51654	CDK5RAP1	0.003639	-0.16	BMP5-r-Min
		CDK5RAP2_55755	CDK5RAP2	1.13432e-05	-0.234	BMP5-r-Min
		CDK5RAP3_80279	CDK5RAP3	0.00361372	0.16	BMP5-r-Plus
		CDK6_1021	CDK6	0.000964337	-0.18	BMP5-r-Min
		CDKL5_6792	CDKL5	0.000290615	0.196	BMP5-r-Plus
		CDKN1C_1028	CDKN1C	0.00720412	0.149	BMP5-r-Plus
		CDKN2AIP_55602	CDKN2AIP	0.00574431	0.153	BMP5-r-Plus
		CDKN2BAS_100048912	CDKN2B-AS1	0.0033561	-0.161	BMP5-r-Min
		CDKN2D_1032	CDKN2D	0.000705279	-0.184	BMP5-r-Min
		CDKN3_1033	CDKN3	2.34425e-16	-0.412	BMP5-r-Min
		CDNF_441549	CDNF	0.00965227	0.144	BMP5-r-Plus
		CDR1_1038	CDR1	0.00240708	-0.166	BMP5-r-Min
		CDR2_1039	CDR2	2.36385e-05	0.226	BMP5-r-Plus
		CDSN_1041	CDSN	2.13093e-05	-0.227	BMP5-r-Min
		CDT1_81620	CDT1	6.07524e-11	-0.337	BMP5-r-Min
		CDV3_55573	CDV3	4.14593e-08	-0.287	BMP5-r-Min
		CDX1_1044	CDX1	5.75973e-05	-0.216	BMP5-r-Min
		CDX2_1045	CDX2	3.84145e-05	0.22	BMP5-r-Plus
		CDY1B_253175	CDY1B	0	0	BMP5-r-Plus
		CEACAM19_56971	CEACAM19	2.45559e-08	-0.292	BMP5-r-Min
		CEACAM1_634	CEACAM1	0.000255266	0.198	BMP5-r-Plus
		CEACAM21_90273	CEACAM21	0.00548436	-0.153	BMP5-r-Min
		CEACAM4_1089	CEACAM4	4.36364e-06	-0.244	BMP5-r-Min
		CEACAM7_1087	CEACAM7	8.81911e-08	0.281	BMP5-r-Plus
		CEBPA_1050	CEBPA	0.00285356	0.164	BMP5-r-Plus
		CEBPB_1051	CEBPB	3.48712e-05	-0.221	BMP5-r-Min
		CEBPE_1053	CEBPE	1.12043e-06	-0.257	BMP5-r-Min
		CECR2_27443	CECR2	4.29765e-09	0.306	BMP5-r-Plus
		CELF3_11189	CELF3	0.000129136	0.206	BMP5-r-Plus
		CELF6_60677	CELF6	1.91238e-06	0.252	BMP5-r-Plus
		CELSR1_9620	CELSR1	0.00752269	-0.148	BMP5-r-Min
		CENPA_1058	CENPA	1.54522e-16	-0.414	BMP5-r-Min
		CENPC1_1060	CENPC	0.000258318	0.197	BMP5-r-Plus
		CENPE_1062	CENPE	1.40901e-06	-0.255	BMP5-r-Min
		CENPF_1063	CENPF	4.63927e-07	-0.266	BMP5-r-Min
		CENPH_64946	CENPH	0.000145585	-0.205	BMP5-r-Min
		CENPI_2491	CENPI	3.21763e-08	-0.289	BMP5-r-Min
		CENPK_64105	CENPK	7.43186e-05	-0.213	BMP5-r-Min
		CENPL_91687	CENPL	1.47547e-06	-0.255	BMP5-r-Min
		CENPM_79019	CENPM	0.000535863	-0.188	BMP5-r-Min
		CENPN_55839	CENPN	9.23596e-09	-0.3	BMP5-r-Min
		CENPO_79172	CENPO	3.38919e-08	-0.289	BMP5-r-Min
		CENPP_401541	CENPP	1.01383e-06	-0.258	BMP5-r-Min
		CENPQ_55166	CENPQ	3.03723e-06	-0.247	BMP5-r-Min
		CENPW_387103	CENPW	5.83157e-12	-0.353	BMP5-r-Min
		CEP120_153241	CEP120	0.00105378	0.179	BMP5-r-Plus
		CEP290_80184	CEP290	1.83914e-08	0.294	BMP5-r-Plus
		CEP55_55165	CEP55	3.65946e-14	-0.385	BMP5-r-Min
		CEP68_23177	CEP68	0.000186789	0.201	BMP5-r-Plus
		CEP78_84131	CEP78	0.000305232	-0.195	BMP5-r-Min
		CERCAM_51148	CERCAM	2.33255e-10	-0.328	BMP5-r-Min
		CERKL_375298	CERKL	0.000473258	-0.189	BMP5-r-Min
		CES8_283848	CES4A	4.71581e-06	0.243	BMP5-r-Plus
		CETN4P_729338	CETN4P	0.00911191	-0.145	BMP5-r-Min
		CFB_629	CFB	7.47477e-06	-0.238	BMP5-r-Min
		CFL1_1072	CFL1	0.000130891	-0.206	BMP5-r-Min
		CFL2_1073	CFL2	0.00384232	-0.159	BMP5-r-Min
		CFLAR_8837	CFLAR	9.14514e-05	-0.21	BMP5-r-Min
		CFTR_1080	CFTR	0.00293072	0.163	BMP5-r-Plus
		CG030_116828	N4BP2L2-IT2	0.000358934	0.193	BMP5-r-Plus
		CGGBP1_8545	CGGBP1	0.00453275	0.156	BMP5-r-Plus
		CGNL1_84952	CGNL1	0.0011516	0.177	BMP5-r-Plus
		CGN_57530	CGN	1.26103e-07	0.278	BMP5-r-Plus
		CGREF1_10669	CGREF1	0.000431887	-0.191	BMP5-r-Min
		CGRRF1_10668	CGRRF1	0.00705749	0.149	BMP5-r-Plus
		CH25H_9023	CH25H	0.00536754	0.154	BMP5-r-Plus
		CHAC2_494143	CHAC2	9.69729e-07	-0.259	BMP5-r-Min
		CHADL_150356	CHADL	4.07543e-08	0.287	BMP5-r-Plus
		CHAD_1101	CHAD	8.80811e-12	0.351	BMP5-r-Plus
		CHAF1B_8208	CHAF1B	1.79165e-11	-0.346	BMP5-r-Min
		CHCHD2_51142	CHCHD2	0.000595554	-0.186	BMP5-r-Min
		CHCHD3_54927	CHCHD3	8.57332e-05	-0.211	BMP5-r-Min
		CHD1L_9557	CHD1L	0.00224327	-0.167	BMP5-r-Min
		CHD1_1105	CHD1	0.00163998	0.172	BMP5-r-Plus
		CHD2_1106	CHD2	3.47928e-06	0.246	BMP5-r-Plus
		CHD3_1107	CHD3	3.31037e-11	0.341	BMP5-r-Plus
		CHD5_26038	CHD5	0.00232623	0.167	BMP5-r-Plus
		CHD6_84181	CHD6	4.85011e-08	0.286	BMP5-r-Plus
		CHD9_80205	CHD9	0.00180938	0.171	BMP5-r-Plus
		CHDH_55349	CHDH	0.00102727	0.179	BMP5-r-Plus
		CHEK1_1111	CHEK1	2.60878e-12	-0.359	BMP5-r-Min
		CHERP_10523	CHERP	5.23682e-05	0.217	BMP5-r-Plus
		CHI3L1_1116	CHI3L1	2.15369e-11	-0.344	BMP5-r-Min
		CHI3L2_1117	CHI3L2	0.000134925	-0.205	BMP5-r-Min
		CHIC1_53344	CHIC1	0.000119336	0.207	BMP5-r-Plus
		CHIT1_1118	CHIT1	0.000146098	-0.204	BMP5-r-Min
		CHKA_1119	CHKA	1.82447e-07	0.274	BMP5-r-Plus
		CHKB-CPT1B_386593	CHKB-CPT1B	5.17412e-07	0.265	BMP5-r-Plus
		CHML_1122	CHML	0.00216572	-0.168	BMP5-r-Min
		CHN2_1124	CHN2	8.61079e-09	0.3	BMP5-r-Plus
		CHP2_63928	CHP2	0.000177074	0.202	BMP5-r-Plus
		CHPF_79586	CHPF	0.00066354	-0.185	BMP5-r-Min
		CHPT1_56994	CHPT1	4.94736e-05	0.217	BMP5-r-Plus
		CHP_11261	CHP1	2.93492e-05	0.223	BMP5-r-Plus
		CHRDL2_25884	CHRDL2	5.44784e-05	-0.216	BMP5-r-Min
		CHRFAM7A_89832	CHRFAM7A	0.00708795	0.149	BMP5-r-Plus
		CHRNA10_57053	CHRNA10	3.90556e-05	0.22	BMP5-r-Plus
		CHRNA7_1139	CHRNA7	0.000265799	0.197	BMP5-r-Plus
		CHRNA9_55584	CHRNA9	0.00621884	-0.151	BMP5-r-Min
		CHST11_50515	CHST11	1.70011e-13	-0.376	BMP5-r-Min
		CHST12_55501	CHST12	0.00913593	-0.145	BMP5-r-Min
		CHST13_166012	CHST13	0.000386608	-0.192	BMP5-r-Min
		CHST15_51363	CHST15	2.27909e-09	-0.311	BMP5-r-Min
		CHST5_23563	CHST5	1.3369e-05	0.232	BMP5-r-Plus
		CHST6_4166	CHST6	2.21463e-05	-0.226	BMP5-r-Min
		CHST7_56548	CHST7	0.00207078	-0.169	BMP5-r-Min
		CHST8_64377	CHST8	0.00529273	0.154	BMP5-r-Plus
		CHST9_83539	CHST9	1.97453e-09	0.312	BMP5-r-Plus
		CHSY3_337876	CHSY3	1.05807e-06	-0.258	BMP5-r-Min
		CIDEC_63924	CIDEC	0.000957701	-0.18	BMP5-r-Min
		CIITA_4261	CIITA	0.00169979	-0.172	BMP5-r-Min
		CILP_8483	CILP	7.7073e-06	-0.238	BMP5-r-Min
		CINP_51550	CINP	3.0105e-05	-0.223	BMP5-r-Min
		CIRBP_1153	CIRBP	8.46912e-14	0.38	BMP5-r-Plus
		CISD1_55847	CISD1	1.46591e-05	-0.231	BMP5-r-Min
		CISD2_493856	CISD2	0.00114375	-0.177	BMP5-r-Min
		CIT_11113	CIT	4.91335e-07	-0.265	BMP5-r-Min
		CIZ1_25792	CIZ1	1.63556e-05	-0.23	BMP5-r-Min
		CKAP2L_150468	CKAP2L	1.04257e-10	-0.333	BMP5-r-Min
		CKAP2_26586	CKAP2	2.57511e-05	-0.225	BMP5-r-Min
		CKAP4_10970	CKAP4	2.1625e-05	-0.227	BMP5-r-Min
		CKAP5_9793	CKAP5	2.73545e-05	-0.224	BMP5-r-Min
		CKS1B_1163	CKS1B	1.59647e-13	-0.376	BMP5-r-Min
		CKS2_1164	CKS2	3.87339e-12	-0.356	BMP5-r-Min
		CLASP2_23122	CLASP2	0.000100746	0.209	BMP5-r-Plus
		CLCA4_22802	CLCA4	4.68518e-10	0.323	BMP5-r-Plus
		CLCC1_23155	CLCC1	0.00149292	0.173	BMP5-r-Plus
		CLCF1_23529	CLCF1	0.000331635	-0.194	BMP5-r-Min
		CLCN3_1182	CLCN3	2.19095e-09	0.311	BMP5-r-Plus
		CLCN6_1185	CLCN6	0.00027314	0.197	BMP5-r-Plus
		CLDN11_5010	CLDN11	0.00471045	0.156	BMP5-r-Plus
		CLDN14_23562	CLDN14	2.82728e-07	-0.27	BMP5-r-Min
		CLDN15_24146	CLDN15	8.3659e-09	0.301	BMP5-r-Plus
		CLDN23_137075	CLDN23	6.31047e-09	0.303	BMP5-r-Plus
		CLDN3_1365	CLDN3	0.00507951	0.155	BMP5-r-Plus
		CLDN4_1364	CLDN4	0.00012078	0.207	BMP5-r-Plus
		CLDN5_7122	CLDN5	0.00164519	0.172	BMP5-r-Plus
		CLEC14A_161198	CLEC14A	3.00236e-08	0.29	BMP5-r-Plus
		CLEC1A_51267	CLEC1A	0.000900328	0.181	BMP5-r-Plus
		CLEC2B_9976	CLEC2B	2.41341e-05	-0.225	BMP5-r-Min
		CLEC3B_7123	CLEC3B	7.75802e-05	0.212	BMP5-r-Plus
		CLEC4A_50856	CLEC4A	2.68461e-06	-0.249	BMP5-r-Min
		CLEC4D_338339	CLEC4D	4.79462e-05	-0.218	BMP5-r-Min
		CLEC4E_26253	CLEC4E	1.72305e-08	-0.295	BMP5-r-Min
		CLEC4F_165530	CLEC4F	9.58139e-12	0.35	BMP5-r-Plus
		CLEC5A_23601	CLEC5A	1.81949e-13	-0.375	BMP5-r-Min
		CLEC7A_64581	CLEC7A	6.47064e-08	-0.283	BMP5-r-Min
		CLIC1_1192	CLIC1	4.19683e-05	-0.219	BMP5-r-Min
		CLIC4_25932	CLIC4	7.08595e-07	-0.262	BMP5-r-Min
		CLIC6_54102	CLIC6	0.000238437	0.198	BMP5-r-Plus
		CLINT1_9685	CLINT1	0.000211453	0.2	BMP5-r-Plus
		CLIP2_7461	CLIP2	0.00109221	0.178	BMP5-r-Plus
		CLK1_1195	CLK1	4.42917e-07	0.266	BMP5-r-Plus
		CLK3_1198	CLK3	0.000300524	0.195	BMP5-r-Plus
		CLK4_57396	CLK4	6.28851e-06	0.24	BMP5-r-Plus
		CLLU1OS_574016	CLLU1OS	0.00225751	-0.167	BMP5-r-Min
		CLMN_79789	CLMN	0.00290043	0.163	BMP5-r-Plus
		CLN3_1201	CLN3	0.000968237	0.18	BMP5-r-Plus
		CLN6_54982	CLN6	0.00750663	-0.148	BMP5-r-Min
		CLN8_2055	CLN8	0.0020405	0.169	BMP5-r-Plus
		CLPB_81570	CLPB	8.01942e-06	-0.237	BMP5-r-Min
		CLPTM1L_81037	CLPTM1L	0.00155603	-0.173	BMP5-r-Min
		CLRN2_645104	CLRN2	0	0	BMP5-r-Plus
		CLSPN_63967	CLSPN	3.75527e-06	-0.245	BMP5-r-Min
		CLSTN1_22883	CLSTN1	0.00282397	-0.164	BMP5-r-Min
		CLTA_1211	CLTA	0.00177476	-0.171	BMP5-r-Min
		CLTB_1212	CLTB	9.43092e-05	-0.21	BMP5-r-Min
		CLTCL1_8218	CLTCL1	0.00094201	-0.18	BMP5-r-Min
		CLUL1_27098	CLUL1	2.66701e-05	0.224	BMP5-r-Plus
		CLVS1_157807	CLVS1	0.000203519	0.2	BMP5-r-Plus
		CMKLR1_1240	CMKLR1	1.63509e-05	-0.23	BMP5-r-Min
		CMPK2_129607	CMPK2	0.00381652	-0.159	BMP5-r-Min
		CMTM5_116173	CMTM5	0.00220044	0.168	BMP5-r-Plus
		CMYA5_202333	CMYA5	2.3789e-08	0.292	BMP5-r-Plus
		CN5H6.4_150384	GTSE1-AS1	0.000842343	0.182	BMP5-r-Plus
		CNBP_7555	CNBP	3.30931e-06	-0.247	BMP5-r-Min
		CNFN_84518	CNFN	0.00270816	-0.165	BMP5-r-Min
		CNGA1_1259	CNGA1	3.78013e-09	0.307	BMP5-r-Plus
		CNGA3_1261	CNGA3	0.00226816	0.167	BMP5-r-Plus
		CNGA4_1262	CNGA4	6.24563e-05	0.215	BMP5-r-Plus
		CNIH4_29097	CNIH4	0.00212363	-0.168	BMP5-r-Min
		CNIH_10175	CNIH1	0.000723946	-0.184	BMP5-r-Min
		CNN3_1266	CNN3	0.00825388	-0.146	BMP5-r-Min
		CNNM1_26507	CNNM1	0.00750308	0.148	BMP5-r-Plus
		CNNM2_54805	CNNM2	0.000933637	0.18	BMP5-r-Plus
		CNNM3_26505	CNNM3	0.000797571	0.182	BMP5-r-Plus
		CNOT2_4848	CNOT2	0.00969784	0.144	BMP5-r-Plus
		CNOT6L_246175	CNOT6L	0.000314857	0.195	BMP5-r-Plus
		CNOT8_9337	CNOT8	0.000985153	0.179	BMP5-r-Plus
		CNP_1267	CNP	9.56481e-06	-0.235	BMP5-r-Min
		CNR1_1268	CNR1	5.82451e-07	0.264	BMP5-r-Plus
		CNST_163882	CNST	3.24813e-07	0.269	BMP5-r-Plus
		CNTD1_124817	CNTD1	0.000384429	0.192	BMP5-r-Plus
		CNTD2_79935	CNTD2	2.10662e-05	-0.227	BMP5-r-Min
		CNTLN_54875	CNTLN	1.0472e-06	-0.258	BMP5-r-Min
		CNTN1_1272	CNTN1	0.00656402	-0.15	BMP5-r-Min
		CNTN2_6900	CNTN2	0.00292895	0.163	BMP5-r-Plus
		CNTN3_5067	CNTN3	7.96104e-17	0.418	BMP5-r-Plus
		CNTN4_152330	CNTN4	7.26898e-18	0.429	BMP5-r-Plus
		COBRA1_25920	NELFB	5.73945e-08	-0.284	BMP5-r-Min
		COG2_22796	COG2	1.74959e-05	0.229	BMP5-r-Plus
		COG3_83548	COG3	3.24035e-06	0.247	BMP5-r-Plus
		COG7_91949	COG7	0.00301242	0.163	BMP5-r-Plus
		COL10A1_1300	COL10A1	9.99938e-18	-0.428	BMP5-r-Min
		COL11A1_1301	COL11A1	1.1643e-19	-0.448	BMP5-r-Min
		COL12A1_1303	COL12A1	3.74851e-06	-0.245	BMP5-r-Min
		COL16A1_1307	COL16A1	4.79815e-08	-0.286	BMP5-r-Min
		COL1A1_1277	COL1A1	1.20185e-06	-0.257	BMP5-r-Min
		COL1A2_1278	COL1A2	2.59209e-05	-0.225	BMP5-r-Min
		COL21A1_81578	COL21A1	1.70979e-06	0.253	BMP5-r-Plus
		COL23A1_91522	COL23A1	0.00691774	-0.149	BMP5-r-Min
		COL29A1_256076	COL6A5	6.41114e-33	0.559	BMP5-r-Plus
		COL3A1_1281	COL3A1	4.56286e-05	-0.218	BMP5-r-Min
		COL4A3BP_10087	COL4A3BP	1.93751e-06	0.252	BMP5-r-Plus
		COL5A1_1289	COL5A1	3.19659e-06	-0.247	BMP5-r-Min
		COL5A2_1290	COL5A2	4.43726e-08	-0.287	BMP5-r-Min
		COL5A3_50509	COL5A3	4.24177e-08	-0.287	BMP5-r-Min
		COL6A1_1291	COL6A1	6.92e-06	-0.239	BMP5-r-Min
		COL6A2_1292	COL6A2	9.77283e-07	-0.259	BMP5-r-Min
		COL6A3_1293	COL6A3	0.00195274	-0.169	BMP5-r-Min
		COL6A6_131873	COL6A6	1.46935e-07	-0.276	BMP5-r-Min
		COL7A1_1294	COL7A1	5.73226e-07	-0.264	BMP5-r-Min
		COL8A2_1296	COL8A2	1.71565e-05	-0.229	BMP5-r-Min
		COL9A1_1297	COL9A1	3.41234e-58	0.695	BMP5-r-Plus
		COL9A2_1298	COL9A2	2.63038e-07	0.271	BMP5-r-Plus
		COLEC10_10584	COLEC10	1.49241e-08	0.296	BMP5-r-Plus
		COLEC11_78989	COLEC11	4.59543e-08	0.286	BMP5-r-Plus
		COLEC12_81035	COLEC12	4.84412e-05	-0.218	BMP5-r-Min
		COLQ_8292	COLQ	7.65865e-08	0.282	BMP5-r-Plus
		COMMD1_150684	COMMD1	0.00231986	-0.167	BMP5-r-Min
		COMMD2_51122	COMMD2	7.05168e-07	-0.262	BMP5-r-Min
		COMMD8_54951	COMMD8	1.57995e-06	-0.254	BMP5-r-Min
		COMMD9_29099	COMMD9	6.59386e-05	-0.214	BMP5-r-Min
		COMP_1311	COMP	0.000928018	-0.18	BMP5-r-Min
		COMTD1_118881	COMTD1	0.0012579	-0.176	BMP5-r-Min
		COPB2_9276	COPB2	0.000888075	-0.181	BMP5-r-Min
		COPS3_8533	COPS3	1.07506e-06	-0.258	BMP5-r-Min
		COPS8_10920	COPS8	0.000585614	-0.187	BMP5-r-Min
		COPZ2_51226	COPZ2	3.09762e-11	-0.342	BMP5-r-Min
		COQ2_27235	COQ2	7.55347e-07	-0.261	BMP5-r-Min
		COQ3_51805	COQ3	0.000164187	-0.203	BMP5-r-Min
		COQ7_10229	COQ7	2.07651e-08	0.293	BMP5-r-Plus
		COQ9_57017	COQ9	7.90789e-05	0.212	BMP5-r-Plus
		CORO1C_23603	CORO1C	1.11307e-11	-0.349	BMP5-r-Min
		CORO2B_10391	CORO2B	0.000291039	0.196	BMP5-r-Plus
		CORO6_84940	CORO6	6.45727e-07	-0.263	BMP5-r-Min
		COTL1_23406	COTL1	0.00685664	-0.15	BMP5-r-Min
		COX18_285521	COX18	0.000838773	0.182	BMP5-r-Plus
		COX4I2_84701	COX4I2	6.71427e-09	0.302	BMP5-r-Plus
		COX4NB_10328	EMC8	9.36167e-05	-0.21	BMP5-r-Min
		COX7A2L_9167	COX7A2L	0.000279894	-0.196	BMP5-r-Min
		COX7C_1350	COX7C	0.000616409	0.186	BMP5-r-Plus
		CPA4_51200	CPA4	8.15633e-13	-0.366	BMP5-r-Min
		CPA6_57094	CPA6	0.00542044	0.153	BMP5-r-Plus
		CPAMD8_27151	CPAMD8	4.64789e-12	0.355	BMP5-r-Plus
		CPEB4_80315	CPEB4	2.29314e-05	0.226	BMP5-r-Plus
		CPLX1_10815	CPLX1	6.61664e-05	0.214	BMP5-r-Plus
		CPLX2_10814	CPLX2	3.93351e-10	0.324	BMP5-r-Plus
		CPN1_1369	CPN1	0.000194578	0.201	BMP5-r-Plus
		CPN2_1370	CPN2	0.00227358	-0.167	BMP5-r-Min
		CPNE1_8904	CPNE1	0.00274177	-0.164	BMP5-r-Min
		CPNE3_8895	CPNE3	0.00197917	0.169	BMP5-r-Plus
		CPNE6_9362	CPNE6	0.00292224	0.163	BMP5-r-Plus
		CPNE8_144402	CPNE8	0.00640185	-0.151	BMP5-r-Min
		CPOX_1371	CPOX	9.89143e-05	-0.209	BMP5-r-Min
		CPO_130749	CPO	0.00877746	0.145	BMP5-r-Plus
		CPSF2_53981	CPSF2	1.95493e-05	-0.228	BMP5-r-Min
		CPSF3_51692	CPSF3	0.0023315	-0.167	BMP5-r-Min
		CPSF4_10898	CPSF4	0.00475428	-0.156	BMP5-r-Min
		CPT2_1376	CPT2	0.00203296	0.169	BMP5-r-Plus
		CPVL_54504	CPVL	0.00606605	-0.152	BMP5-r-Min
		CPXM1_56265	CPXM1	0.000256754	-0.197	BMP5-r-Min
		CRAMP1L_57585	CRAMP1L	0.000119296	0.207	BMP5-r-Plus
		CRB2_286204	CRB2	0.000113524	0.208	BMP5-r-Plus
		CRB3_92359	CRB3	0.000370263	0.193	BMP5-r-Plus
		CRBN_51185	CRBN	3.53651e-08	0.289	BMP5-r-Plus
		CREB3L2_64764	CREB3L2	0.000978563	0.18	BMP5-r-Plus
		CREBZF_58487	CREBZF	4.10326e-05	0.219	BMP5-r-Plus
		CREG1_8804	CREG1	0.00306676	-0.163	BMP5-r-Min
		CRELD1_78987	CRELD1	0.00277855	0.164	BMP5-r-Plus
		CRELD2_79174	CRELD2	1.24113e-05	-0.233	BMP5-r-Min
		CRHR2_1395	CRHR2	0.000501599	0.189	BMP5-r-Plus
		CRH_1392	CRH	4.92738e-05	0.217	BMP5-r-Plus
		CRIP1_1396	CRIP1	0.000975092	-0.18	BMP5-r-Min
		CRIP3_401262	CRIP3	0.00654033	0.15	BMP5-r-Plus
		CRIPAK_285464	CRIPAK	0.00205954	0.169	BMP5-r-Plus
		CRISP3_10321	CRISP3	2.94062e-07	0.27	BMP5-r-Plus
		CRMP1_1400	CRMP1	0.00576497	0.152	BMP5-r-Plus
		CRNKL1_51340	CRNKL1	0.000431824	-0.191	BMP5-r-Min
		CROCCL1_84809	CROCCP2	0.00144535	0.174	BMP5-r-Plus
		CROCCL2_114819	CROCCP3	2.70549e-07	0.271	BMP5-r-Plus
		CROCC_9696	CROCC	0.00450316	0.156	BMP5-r-Plus
		CROT_54677	CROT	1.13496e-08	0.298	BMP5-r-Plus
		CRTAC1_55118	CRTAC1	9.35472e-22	0.469	BMP5-r-Plus
		CRTAM_56253	CRTAM	1.42454e-05	-0.231	BMP5-r-Min
		CRTC1_23373	CRTC1	4.26917e-07	0.267	BMP5-r-Plus
		CRTC3_64784	CRTC3	8.25319e-05	0.211	BMP5-r-Plus
		CRY2_1408	CRY2	0.00826283	0.146	BMP5-r-Plus
		CRYAB_1410	CRYAB	0.00506321	-0.155	BMP5-r-Min
		CRYBB1_1414	CRYBB1	5.61273e-05	-0.216	BMP5-r-Min
		CRYGA_1418	CRYGA	0	0	BMP5-r-Plus
		CRYGS_1427	CRYGS	0.00869104	0.145	BMP5-r-Plus
		CRYL1_51084	CRYL1	0.000124879	0.206	BMP5-r-Plus
		CRYM_1428	CRYM	6.56218e-14	0.381	BMP5-r-Plus
		CRYZL1_9946	CRYZL1	3.97836e-05	0.22	BMP5-r-Plus
		CSAD_51380	CSAD	1.9489e-05	0.228	BMP5-r-Plus
		CSAG1_158511	CSAG1	0.000780134	-0.183	BMP5-r-Min
		CSAG2_728461	CSAG2	3.74675e-05	-0.221	BMP5-r-Min
		CSAG3_389903	CSAG3	1.52256e-05	-0.23	BMP5-r-Min
		CSDAP1_440359	YBX3P1	2.26938e-08	-0.292	BMP5-r-Min
		CSDA_8531	YBX3	3.97753e-09	-0.306	BMP5-r-Min
		CSE1L_1434	CSE1L	3.26259e-10	-0.325	BMP5-r-Min
		CSF1R_1436	CSF1R	7.03699e-06	-0.239	BMP5-r-Min
		CSF1_1435	CSF1	2.19892e-05	-0.226	BMP5-r-Min
		CSF2_1437	CSF2	0.00612952	-0.151	BMP5-r-Min
		CSMD2_114784	CSMD2	0.00864174	-0.146	BMP5-r-Min
		CSNK1D_1453	CSNK1D	0.00214775	0.168	BMP5-r-Plus
		CSNK1E_1454	CSNK1E	9.0705e-07	0.259	BMP5-r-Plus
		CSNK2B_1460	CSNK2B	0.00034132	-0.194	BMP5-r-Min
		CSPG4PY2_84664	CSPG4P2Y	0.00113813	0.177	BMP5-r-Plus
		CSPG5_10675	CSPG5	0.00747361	-0.148	BMP5-r-Min
		CSRNP1_64651	CSRNP1	0.000333743	0.194	BMP5-r-Plus
		CSRNP2_81566	CSRNP2	4.51977e-06	0.243	BMP5-r-Plus
		CSRP2_1466	CSRP2	0.00262704	-0.165	BMP5-r-Min
		CST7_8530	CST7	0.000375236	-0.193	BMP5-r-Min
		CSTA_1475	CSTA	0.00380739	-0.159	BMP5-r-Min
		CSTF2_1478	CSTF2	0.000701058	-0.184	BMP5-r-Min
		CT62_196993	CT62	1.22602e-06	-0.256	BMP5-r-Min
		CTAG2_30848	CTAG2	0.0055241	-0.153	BMP5-r-Min
		CTF1_1489	CTF1	4.99792e-06	0.242	BMP5-r-Plus
		CTHRC1_115908	CTHRC1	2.36468e-12	-0.359	BMP5-r-Min
		CTH_1491	CTH	0.00431048	-0.157	BMP5-r-Min
		CTLA4_1493	CTLA4	0.000235681	-0.199	BMP5-r-Min
		CTNNA3_29119	CTNNA3	0.00916456	0.145	BMP5-r-Plus
		CTNNBIP1_56998	CTNNBIP1	0.00418321	-0.158	BMP5-r-Min
		CTNNBL1_56259	CTNNBL1	1.10224e-05	-0.234	BMP5-r-Min
		CTNND2_1501	CTNND2	3.6455e-06	0.246	BMP5-r-Plus
		CTPS2_56474	CTPS2	2.54753e-06	0.249	BMP5-r-Plus
		CTPS_1503	CTPS1	3.14509e-08	-0.29	BMP5-r-Min
		CTSA_5476	CTSA	7.32614e-06	-0.238	BMP5-r-Min
		CTSB_1508	CTSB	9.74396e-12	-0.35	BMP5-r-Min
		CTSC_1075	CTSC	8.99795e-10	-0.318	BMP5-r-Min
		CTSE_1510	CTSE	6.21886e-09	0.303	BMP5-r-Plus
		CTSH_1512	CTSH	2.38436e-10	0.328	BMP5-r-Plus
		CTSK_1513	CTSK	7.5167e-06	-0.238	BMP5-r-Min
		CTSL1_1514	CTSL	1.74757e-09	-0.313	BMP5-r-Min
		CTSL2_1515	CTSV	8.28954e-09	-0.301	BMP5-r-Min
		CTSO_1519	CTSO	0.000840738	0.182	BMP5-r-Plus
		CTSZ_1522	CTSZ	2.31144e-06	-0.25	BMP5-r-Min
		CTTNBP2_83992	CTTNBP2	0.000925898	0.18	BMP5-r-Plus
		CUBN_8029	CUBN	1.9637e-05	0.228	BMP5-r-Plus
		CUL1_8454	CUL1	0.00593191	-0.152	BMP5-r-Min
		CUL2_8453	CUL2	7.34003e-05	-0.213	BMP5-r-Min
		CUL4A_8451	CUL4A	0.00432554	-0.157	BMP5-r-Min
		CUL7_9820	CUL7	0.0013262	0.175	BMP5-r-Plus
		CUL9_23113	CUL9	0.000148583	0.204	BMP5-r-Plus
		CUX2_23316	CUX2	0.000215107	0.2	BMP5-r-Plus
		CUZD1_50624	CUZD1	0.00869739	0.145	BMP5-r-Plus
		CWC25_54883	CWC25	0.00573586	0.153	BMP5-r-Plus
		CWC27_10283	CWC27	0.00750881	-0.148	BMP5-r-Min
		CX3CR1_1524	CX3CR1	0.000118415	0.207	BMP5-r-Plus
		CXADRP3_440224	CXADRP3	0.00160225	0.172	BMP5-r-Plus
		CXADR_1525	CXADR	0.00053327	0.188	BMP5-r-Plus
		CXCL10_3627	CXCL10	9.24537e-11	-0.334	BMP5-r-Min
		CXCL11_6373	CXCL11	9.84219e-09	-0.299	BMP5-r-Min
		CXCL12_6387	CXCL12	0.00103188	-0.179	BMP5-r-Min
		CXCL13_10563	CXCL13	6.69372e-06	-0.239	BMP5-r-Min
		CXCL14_9547	CXCL14	3.85312e-12	0.356	BMP5-r-Plus
		CXCL16_58191	CXCL16	0.0011817	-0.177	BMP5-r-Min
		CXCL5_6374	CXCL5	3.16487e-06	-0.247	BMP5-r-Min
		CXCL9_4283	CXCL9	4.25693e-09	-0.306	BMP5-r-Min
		CXCR2P1_3580	CXCR2P1	9.10599e-05	-0.21	BMP5-r-Min
		CXCR2_3579	CXCR2	2.51748e-05	0.225	BMP5-r-Plus
		CXCR3_2833	CXCR3	0.000972691	-0.18	BMP5-r-Min
		CXCR6_10663	CXCR6	0.00088527	-0.181	BMP5-r-Min
		CXXC1_30827	CXXC1	3.9953e-05	0.22	BMP5-r-Plus
		CXorf21_80231	CXorf21	0.000471033	-0.19	BMP5-r-Min
		CXorf23_256643	CXorf23	1.09023e-05	0.234	BMP5-r-Plus
		CXorf36_79742	CXorf36	1.62715e-09	0.313	BMP5-r-Plus
		CXorf49B_100132994	CXorf49B	8.68396e-05	-0.211	BMP5-r-Min
		CXorf50B_653687	FAM226B	4.72881e-05	0.218	BMP5-r-Plus
		CXorf51_100129239	CXorf51A	0	0	BMP5-r-Plus
		CXorf57_55086	CXorf57	9.58956e-08	0.28	BMP5-r-Plus
		CXorf66_347487	CXorf66	0	0	BMP5-r-Plus
		CYB5A_1528	CYB5A	1.33338e-09	0.315	BMP5-r-Plus
		CYB5B_80777	CYB5B	0.00347369	0.161	BMP5-r-Plus
		CYB5D2_124936	CYB5D2	2.15089e-10	0.328	BMP5-r-Plus
		CYBB_1536	CYBB	2.51493e-07	-0.271	BMP5-r-Min
		CYBRD1_79901	CYBRD1	0.00102494	-0.179	BMP5-r-Min
		CYFIP2_26999	CYFIP2	8.19053e-11	0.335	BMP5-r-Plus
		CYGB_114757	CYGB	4.76439e-11	0.339	BMP5-r-Plus
		CYP11B2_1585	CYP11B2	0	0	BMP5-r-Plus
		CYP1A1_1543	CYP1A1	0.0003447	0.194	BMP5-r-Plus
		CYP20A1_57404	CYP20A1	7.72535e-09	0.301	BMP5-r-Plus
		CYP24A1_1591	CYP24A1	0.00147212	0.174	BMP5-r-Plus
		CYP26B1_56603	CYP26B1	4.27548e-06	-0.244	BMP5-r-Min
		CYP27B1_1594	CYP27B1	2.66529e-06	-0.249	BMP5-r-Min
		CYP2C19_1557	CYP2C19	0.00132783	0.175	BMP5-r-Plus
		CYP2C8_1558	CYP2C8	6.18093e-09	0.303	BMP5-r-Plus
		CYP2C9_1559	CYP2C9	2.40409e-05	0.225	BMP5-r-Plus
		CYP2J2_1573	CYP2J2	4.10551e-07	0.267	BMP5-r-Plus
		CYP2R1_120227	CYP2R1	0.00551138	0.153	BMP5-r-Plus
		CYP2U1_113612	CYP2U1	0.00385792	0.159	BMP5-r-Plus
		CYP39A1_51302	CYP39A1	0.000161995	0.203	BMP5-r-Plus
		CYP3A5_1577	CYP3A5	1.97016e-16	0.413	BMP5-r-Plus
		CYP3A7_1551	CYP3A7	0.000629272	0.186	BMP5-r-Plus
		CYP4B1_1580	CYP4B1	1.84965e-11	0.345	BMP5-r-Plus
		CYP4F12_66002	CYP4F12	5.551e-13	0.368	BMP5-r-Plus
		CYP4F22_126410	CYP4F22	1.50705e-08	0.296	BMP5-r-Plus
		CYP4F2_8529	CYP4F2	2.16251e-05	0.227	BMP5-r-Plus
		CYP4F3_4051	CYP4F3	0.00151138	0.173	BMP5-r-Plus
		CYP4F8_11283	CYP4F8	1.03999e-07	0.279	BMP5-r-Plus
		CYP4V2_285440	CYP4V2	0.000840351	0.182	BMP5-r-Plus
		CYP4X1_260293	CYP4X1	0.0020598	0.169	BMP5-r-Plus
		CYP4Z1_199974	CYP4Z1	0.00107437	0.178	BMP5-r-Plus
		CYP4Z2P_163720	CYP4Z2P	4.15587e-10	0.324	BMP5-r-Plus
		CYSLTR1_10800	CYSLTR1	4.33929e-06	0.244	BMP5-r-Plus
		CYTH2_9266	CYTH2	1.32169e-05	0.232	BMP5-r-Plus
		CYTH3_9265	CYTH3	0.000155293	-0.204	BMP5-r-Min
		CYTH4_27128	CYTH4	1.34466e-06	-0.256	BMP5-r-Min
		CYTIP_9595	CYTIP	0.000447405	-0.19	BMP5-r-Min
		CYTL1_54360	CYTL1	0.000487136	0.189	BMP5-r-Plus
		CYTSB_92521	SPECC1	4.18473e-06	-0.244	BMP5-r-Min
		CYYR1_116159	CYYR1	4.41126e-13	0.37	BMP5-r-Plus
		D4S234E_27065	NSG1	1.79944e-09	0.313	BMP5-r-Plus
		DAB1_1600	DAB1	2.37492e-05	0.226	BMP5-r-Plus
		DACH1_1602	DACH1	4.90656e-32	0.553	BMP5-r-Plus
		DACH2_117154	DACH2	1.58677e-10	0.33	BMP5-r-Plus
		DAD1_1603	DAD1	0.00051689	-0.188	BMP5-r-Min
		DAGLB_221955	DAGLB	0.00076444	-0.183	BMP5-r-Min
		DAK_26007	TKFC	0.00605659	0.152	BMP5-r-Plus
		DAPK1_1612	DAPK1	1.29699e-10	0.332	BMP5-r-Plus
		DAP_1611	DAP	0.000953672	0.18	BMP5-r-Plus
		DARC_2532	ACKR1	8.09619e-05	0.212	BMP5-r-Plus
		DAZ1_1617	DAZ1	4.64772e-09	0.305	BMP5-r-Plus
		DAZAP1_26528	DAZAP1	0.000535987	-0.188	BMP5-r-Min
		DBC1_1620	BRINP1	0.000159092	0.203	BMP5-r-Plus
		DBF4_10926	DBF4	6.13135e-06	-0.24	BMP5-r-Min
		DBNL_28988	DBNL	0.000424992	-0.191	BMP5-r-Min
		DBT_1629	DBT	0.00129543	0.176	BMP5-r-Plus
		DCAF11_80344	DCAF11	0.00178313	0.171	BMP5-r-Plus
		DCAF4L2_138009	DCAF4L2	0.00496578	-0.155	BMP5-r-Min
		DCAF5_8816	DCAF5	0.000321125	0.195	BMP5-r-Plus
		DCAF7_10238	DCAF7	0.00111082	0.178	BMP5-r-Plus
		DCAKD_79877	DCAKD	3.53081e-06	0.246	BMP5-r-Plus
		DCBLD1_285761	DCBLD1	2.86247e-06	-0.248	BMP5-r-Min
		DCBLD2_131566	DCBLD2	1.07946e-05	-0.234	BMP5-r-Min
		DCDC2_51473	DCDC2	0.000515873	0.188	BMP5-r-Plus
		DCHS1_8642	DCHS1	0.000453075	0.19	BMP5-r-Plus
		DCLK2_166614	DCLK2	9.24082e-06	0.236	BMP5-r-Plus
		DCLRE1B_64858	DCLRE1B	2.79306e-09	-0.309	BMP5-r-Min
		DCP1A_55802	DCP1A	0.00794361	0.147	BMP5-r-Plus
		DCP1B_196513	DCP1B	0.00105091	0.179	BMP5-r-Plus
		DCTN1_1639	DCTN1	3.66823e-05	-0.221	BMP5-r-Min
		DCTN3_11258	DCTN3	8.17874e-06	-0.237	BMP5-r-Min
		DCTN4_51164	DCTN4	0.00036835	0.193	BMP5-r-Plus
		DCUN1D3_123879	DCUN1D3	0.000806482	0.182	BMP5-r-Plus
		DCUN1D5_84259	DCUN1D5	1.5607e-07	-0.276	BMP5-r-Min
		DCX_1641	DCX	0.00419837	0.158	BMP5-r-Plus
		DDAH1_23576	DDAH1	1.23405e-08	0.297	BMP5-r-Plus
		DDHD1_80821	DDHD1	7.25932e-06	0.238	BMP5-r-Plus
		DDIT4L_115265	DDIT4L	0.00814273	-0.147	BMP5-r-Min
		DDIT4_54541	DDIT4	0.00702327	-0.149	BMP5-r-Min
		DDN_23109	DDN	4.76378e-07	-0.265	BMP5-r-Min
		DDX10_1662	DDX10	4.82921e-05	-0.218	BMP5-r-Min
		DDX17_10521	DDX17	1.72594e-18	0.436	BMP5-r-Plus
		DDX18_8886	DDX18	0.00162327	-0.172	BMP5-r-Min
		DDX24_57062	DDX24	0.000345471	-0.194	BMP5-r-Min
		DDX26B_203522	DDX26B	4.34386e-07	0.266	BMP5-r-Plus
		DDX27_55661	DDX27	0.00263425	-0.165	BMP5-r-Min
		DDX31_64794	DDX31	0.000667521	-0.185	BMP5-r-Min
		DDX39_10212	DDX39A	0.000253222	-0.198	BMP5-r-Min
		DDX42_11325	DDX42	0.00105112	0.179	BMP5-r-Plus
		DDX47_51202	DDX47	0.00582273	-0.152	BMP5-r-Min
		DDX58_23586	DDX58	1.04525e-05	-0.235	BMP5-r-Min
		DDX5_1655	DDX5	0.00123226	0.176	BMP5-r-Plus
		DDX60L_91351	DDX60L	0.00754008	-0.148	BMP5-r-Min
		DDX60_55601	DDX60	0.00142513	-0.174	BMP5-r-Min
		DDX6_1656	DDX6	0.00364491	0.16	BMP5-r-Plus
		DEC1_50514	2019-12-01	0.00628241	-0.151	BMP5-r-Min
		DECR1_1666	DECR1	2.7152e-06	0.249	BMP5-r-Plus
		DEFB103B_414325	DEFB103A	0.000835816	-0.182	BMP5-r-Min
		DEFB105A_245908	DEFB105A	0	0	BMP5-r-Plus
		DEFB106A_245909	DEFB106A	0	0	BMP5-r-Plus
		DEFB109P1B_641517	DEFB109P1B	0	0	BMP5-r-Plus
		DEFB109P1_245912	DEFB109P1	0	0	BMP5-r-Plus
		DEFB118_117285	DEFB118	0	0	BMP5-r-Plus
		DEFB123_245936	DEFB123	0	0	BMP5-r-Plus
		DEFB127_140850	DEFB127	0	0	BMP5-r-Plus
		DEFB128_245939	DEFB128	0	0	BMP5-r-Plus
		DEGS1_8560	DEGS1	6.31467e-13	-0.368	BMP5-r-Min
		DEGS2_123099	DEGS2	5.81481e-11	0.338	BMP5-r-Plus
		DEK_7913	DEK	4.20534e-06	-0.244	BMP5-r-Min
		DENND1A_57706	DENND1A	3.17459e-05	-0.222	BMP5-r-Min
		DENND2A_27147	DENND2A	1.25516e-06	0.256	BMP5-r-Plus
		DENND2D_79961	DENND2D	6.76379e-06	0.239	BMP5-r-Plus
		DENND4A_10260	DENND4A	0.000260107	0.197	BMP5-r-Plus
		DENND4C_55667	DENND4C	0.00281288	0.164	BMP5-r-Plus
		DENR_8562	DENR	0.000887275	-0.181	BMP5-r-Min
		DEPDC1B_55789	DEPDC1B	1.03769e-06	-0.258	BMP5-r-Min
		DEPDC1_55635	DEPDC1	2.36647e-11	-0.344	BMP5-r-Min
		DEPDC5_9681	DEPDC5	1.84292e-06	0.252	BMP5-r-Plus
		DEPDC6_64798	DEPTOR	1.35429e-09	0.315	BMP5-r-Plus
		DEPDC7_91614	DEPDC7	1.79821e-11	-0.346	BMP5-r-Min
		DERA_51071	DERA	1.43714e-12	-0.362	BMP5-r-Min
		DERL3_91319	DERL3	0.00608105	-0.152	BMP5-r-Min
		DET1_55070	DET1	0.000514761	0.188	BMP5-r-Plus
		DFFB_1677	DFFB	5.24267e-05	0.217	BMP5-r-Plus
		DFNB59_494513	DFNB59	0.000198914	0.201	BMP5-r-Plus
		DGAT1_8694	DGAT1	6.28151e-07	0.263	BMP5-r-Plus
		DGAT2_84649	DGAT2	2.69074e-07	0.271	BMP5-r-Plus
		DGCR8_54487	DGCR8	0.00255151	0.165	BMP5-r-Plus
		DGKA_1606	DGKA	0.000172473	0.202	BMP5-r-Plus
		DGKD_8527	DGKD	0.000212228	0.2	BMP5-r-Plus
		DGKE_8526	DGKE	5.74011e-05	0.216	BMP5-r-Plus
		DGKQ_1609	DGKQ	0.000868341	0.181	BMP5-r-Plus
		DHCR24_1718	DHCR24	0.000501291	-0.189	BMP5-r-Min
		DHDPSL_112817	HOGA1	3.82852e-07	0.268	BMP5-r-Plus
		DHODH_1723	DHODH	0.000836306	-0.182	BMP5-r-Min
		DHRS11_79154	DHRS11	0.000395765	0.192	BMP5-r-Plus
		DHRS2_10202	DHRS2	6.86774e-14	0.381	BMP5-r-Plus
		DHRS3_9249	DHRS3	9.84007e-06	0.235	BMP5-r-Plus
		DHRS4L2_317749	DHRS4L2	0.00219033	-0.168	BMP5-r-Min
		DHRS4_10901	DHRS4	0.00418241	-0.158	BMP5-r-Min
		DHRS7B_25979	DHRS7B	0.00569712	0.153	BMP5-r-Plus
		DHRS9_10170	DHRS9	0.00702358	-0.149	BMP5-r-Min
		DHX15_1665	DHX15	0.00508681	0.154	BMP5-r-Plus
		DHX16_8449	DHX16	0.00179252	-0.171	BMP5-r-Min
		DIAPH1_1729	DIAPH1	0.00350967	-0.16	BMP5-r-Min
		DIAPH3_81624	DIAPH3	1.88674e-14	-0.389	BMP5-r-Min
		DIDO1_11083	DIDO1	1.17798e-05	0.233	BMP5-r-Plus
		DIO2_1734	DIO2	1.28028e-06	-0.256	BMP5-r-Min
		DIP2A_23181	DIP2A	2.56175e-06	0.249	BMP5-r-Plus
		DIRAS2_54769	DIRAS2	0.00333774	0.161	BMP5-r-Plus
		DIRC1_116093	DIRC1	3.21643e-08	-0.289	BMP5-r-Min
		DIS3L_115752	DIS3L	7.48615e-09	0.301	BMP5-r-Plus
		DISC1_27185	DISC1	0.000228153	0.199	BMP5-r-Plus
		DISP1_84976	DISP1	1.33423e-12	0.363	BMP5-r-Plus
		DKC1_1736	DKC1	3.41085e-05	-0.222	BMP5-r-Min
		DLC1_10395	DLC1	6.1578e-08	0.284	BMP5-r-Plus
		DLEC1_9940	DLEC1	2.31081e-11	0.344	BMP5-r-Plus
		DLEU1_10301	DLEU1	0.00684855	-0.15	BMP5-r-Min
		DLG2_1740	DLG2	1.69862e-05	0.229	BMP5-r-Plus
		DLG3_1741	DLG3	0.00194408	0.17	BMP5-r-Plus
		DLG4_1742	DLG4	0.000883808	0.181	BMP5-r-Plus
		DLGAP5_9787	DLGAP5	6.97968e-13	-0.367	BMP5-r-Min
		DLL4_54567	DLL4	6.53251e-12	0.353	BMP5-r-Plus
		DLX3_1747	DLX3	3.24281e-05	0.222	BMP5-r-Plus
		DLX6AS_285987	DLX6-AS1	0.000946732	0.18	BMP5-r-Plus
		DMBT1_1755	DMBT1	8.39928e-06	0.237	BMP5-r-Plus
		DMRT3_58524	DMRT3	1.7589e-07	-0.275	BMP5-r-Min
		DMRTC1B_728656	DMRTC1B	4.16589e-07	0.267	BMP5-r-Plus
		DMRTC1_63947	DMRTC1	0.00214956	0.168	BMP5-r-Plus
		DMTF1_9988	DMTF1	1.99362e-05	0.228	BMP5-r-Plus
		DMXL1_1657	DMXL1	4.49052e-07	0.266	BMP5-r-Plus
		DMXL2_23312	DMXL2	0.000347653	0.194	BMP5-r-Plus
		DNAH1_25981	DNAH1	0.000182207	0.202	BMP5-r-Plus
		DNAH6_1768	DNAH6	8.25228e-05	0.211	BMP5-r-Plus
		DNAH7_56171	DNAH7	9.42878e-06	0.236	BMP5-r-Plus
		DNAJA4_55466	DNAJA4	7.19669e-14	0.381	BMP5-r-Plus
		DNAJB11_51726	DNAJB11	4.28468e-12	-0.355	BMP5-r-Min
		DNAJB4_11080	DNAJB4	0.00367739	-0.16	BMP5-r-Min
		DNAJB5_25822	DNAJB5	0.000210075	-0.2	BMP5-r-Min
		DNAJB6_10049	DNAJB6	0.00746945	-0.148	BMP5-r-Min
		DNAJB7_150353	DNAJB7	0.000125523	0.206	BMP5-r-Plus
		DNAJC14_85406	DNAJC14	0.000101862	0.209	BMP5-r-Plus
		DNAJC16_23341	DNAJC16	2.19392e-09	0.311	BMP5-r-Plus
		DNAJC18_202052	DNAJC18	0.00448377	0.157	BMP5-r-Plus
		DNAJC1_64215	DNAJC1	0.00502821	-0.155	BMP5-r-Min
		DNAJC27_51277	DNAJC27	1.72138e-08	0.295	BMP5-r-Plus
		DNAJC28_54943	DNAJC28	0.00019562	0.201	BMP5-r-Plus
		DNAJC4_3338	DNAJC4	0.00100943	0.179	BMP5-r-Plus
		DNAJC5B_85479	DNAJC5B	0.00485052	-0.155	BMP5-r-Min
		DNAJC8_22826	DNAJC8	0.0018923	-0.17	BMP5-r-Min
		DNAJC9_23234	DNAJC9	8.28483e-07	-0.26	BMP5-r-Min
		DNAL1_83544	DNAL1	0.000122339	0.207	BMP5-r-Plus
		DNAL4_10126	DNAL4	6.20947e-07	0.263	BMP5-r-Plus
		DNALI1_7802	DNALI1	0.00024501	0.198	BMP5-r-Plus
		DND1_373863	DND1	0.00186479	0.17	BMP5-r-Plus
		DNLZ_728489	DNLZ	0.00374443	-0.159	BMP5-r-Min
		DNM1P35_100128285	DNM1P35	4.26692e-10	0.323	BMP5-r-Plus
		DNM1_1759	DNM1	2.36404e-05	-0.226	BMP5-r-Min
		DNM2_1785	DNM2	4.22725e-10	0.323	BMP5-r-Plus
		DNM3_26052	DNM3	0.00258698	0.165	BMP5-r-Plus
		DNMBP_23268	DNMBP	2.64351e-08	0.291	BMP5-r-Plus
		DNMT1_1786	DNMT1	2.03129e-05	-0.227	BMP5-r-Min
		DNPEP_23549	DNPEP	0.000813486	-0.182	BMP5-r-Min
		DNTTIP1_116092	DNTTIP1	1.16453e-07	-0.278	BMP5-r-Min
		DNTTIP2_30836	DNTTIP2	0.000543093	-0.188	BMP5-r-Min
		DOCK1_1793	DOCK1	0.000239847	0.198	BMP5-r-Plus
		DOCK2_1794	DOCK2	0.00161584	-0.172	BMP5-r-Min
		DOCK3_1795	DOCK3	0.000288386	0.196	BMP5-r-Plus
		DOCK6_57572	DOCK6	7.25773e-07	0.261	BMP5-r-Plus
		DOCK8_81704	DOCK8	4.0466e-06	0.244	BMP5-r-Plus
		DOK2_9046	DOK2	3.00858e-07	-0.27	BMP5-r-Min
		DOK3_79930	DOK3	0.00869786	-0.145	BMP5-r-Min
		DOK4_55715	DOK4	0.00442266	0.157	BMP5-r-Plus
		DOK6_220164	DOK6	4.02998e-05	0.22	BMP5-r-Plus
		DOK7_285489	DOK7	2.00857e-06	0.252	BMP5-r-Plus
		DOLK_22845	DOLK	0.00594726	-0.152	BMP5-r-Min
		DOLPP1_57171	DOLPP1	0.000561052	-0.187	BMP5-r-Min
		DONSON_29980	DONSON	1.72451e-05	-0.229	BMP5-r-Min
		DOPEY1_23033	DOPEY1	6.6389e-10	0.32	BMP5-r-Plus
		DPF1_8193	DPF1	2.21122e-05	-0.226	BMP5-r-Min
		DPH1_1801	DPH1	0.000267116	0.197	BMP5-r-Plus
		DPH2_1802	DPH2	0.00154086	-0.173	BMP5-r-Min
		DPH3_285381	DPH3	0.00149173	-0.174	BMP5-r-Min
		DPM1_8813	DPM1	1.48773e-05	-0.231	BMP5-r-Min
		DPM2_8818	DPM2	1.74384e-05	-0.229	BMP5-r-Min
		DPM3_54344	DPM3	0.00865666	0.146	BMP5-r-Plus
		DPP10_57628	DPP10	4.48749e-05	0.218	BMP5-r-Plus
		DPP4_1803	DPP4	5.3313e-06	-0.242	BMP5-r-Min
		DPT_1805	DPT	2.8173e-11	-0.343	BMP5-r-Min
		DPY19L2P4_442523	DPY19L2P4	0.00283809	0.164	BMP5-r-Plus
		DPY19L3_147991	DPY19L3	2.16541e-06	0.251	BMP5-r-Plus
		DPY19L4_286148	DPY19L4	0.00596353	0.152	BMP5-r-Plus
		DPY30_84661	DPY30	0.00431238	-0.157	BMP5-r-Min
		DPYD_1806	DPYD	6.1611e-05	-0.215	BMP5-r-Min
		DPYSL3_1809	DPYSL3	0.00115832	-0.177	BMP5-r-Min
		DQX1_165545	DQX1	2.08311e-05	0.227	BMP5-r-Plus
		DRAP1_10589	DRAP1	4.70344e-06	-0.243	BMP5-r-Min
		DRD1_1812	DRD1	7.5226e-08	0.282	BMP5-r-Plus
		DRD4_1815	DRD4	0.00268345	-0.165	BMP5-r-Min
		DRP2_1821	DRP2	0.00100024	-0.179	BMP5-r-Min
		DSC1_1823	DSC1	0.00166138	-0.172	BMP5-r-Min
		DSC2_1824	DSC2	3.77457e-13	-0.371	BMP5-r-Min
		DSC3_1825	DSC3	0.000414689	-0.191	BMP5-r-Min
		DSCAML1_57453	DSCAML1	3.75364e-06	0.245	BMP5-r-Plus
		DSCC1_79075	DSCC1	0.000127055	-0.206	BMP5-r-Min
		DSCR6_53820	RIPPLY3	0.00721281	0.149	BMP5-r-Plus
		DSE_29940	DSE	2.73647e-13	-0.373	BMP5-r-Min
		DSG3_1830	DSG3	7.6027e-08	-0.282	BMP5-r-Min
		DSN1_79980	DSN1	2.64425e-07	-0.271	BMP5-r-Min
		DSP_1832	DSP	4.31798e-07	-0.266	BMP5-r-Min
		DTD1_92675	DTD1	0.000269726	-0.197	BMP5-r-Min
		DTHD1_401124	DTHD1	0.0056917	-0.153	BMP5-r-Min
		DTL_51514	DTL	6.41572e-11	-0.337	BMP5-r-Min
		DTWD2_285605	DTWD2	1.94716e-05	0.228	BMP5-r-Plus
		DTX1_1840	DTX1	0.000871768	-0.181	BMP5-r-Min
		DTX3L_151636	DTX3L	1.28935e-05	-0.232	BMP5-r-Min
		DTX4_23220	DTX4	6.98821e-09	0.302	BMP5-r-Plus
		DTYMK_1841	DTYMK	8.60328e-10	-0.318	BMP5-r-Min
		DULLARD_23399	CTDNEP1	0.00320514	-0.162	BMP5-r-Min
		DUOX2_50506	DUOX2	1.67723e-06	0.253	BMP5-r-Plus
		DUOXA2_405753	DUOXA2	9.21189e-05	0.21	BMP5-r-Plus
		DUSP12_11266	DUSP12	0.000353841	-0.193	BMP5-r-Min
		DUSP14_11072	DUSP14	1.68815e-06	-0.253	BMP5-r-Min
		DUSP15_128853	DUSP15	0.00130477	0.175	BMP5-r-Plus
		DUSP16_80824	DUSP16	1.53048e-05	0.23	BMP5-r-Plus
		DUSP18_150290	DUSP18	0.00348644	0.161	BMP5-r-Plus
		DUSP19_142679	DUSP19	0.0021307	0.168	BMP5-r-Plus
		DUSP26_78986	DUSP26	0.00929335	0.144	BMP5-r-Plus
		DUSP27_92235	DUSP27	0.000373354	0.193	BMP5-r-Plus
		DUSP28_285193	DUSP28	1.83479e-06	0.253	BMP5-r-Plus
		DUSP2_1844	DUSP2	3.84939e-14	0.385	BMP5-r-Plus
		DUSP3_1845	DUSP3	0.00171823	-0.171	BMP5-r-Min
		DUSP4_1846	DUSP4	8.90274e-06	0.236	BMP5-r-Plus
		DUSP5P_574029	DUSP5P1	9.15421e-06	-0.236	BMP5-r-Min
		DUSP6_1848	DUSP6	0.000857302	0.181	BMP5-r-Plus
		DUSP7_1849	DUSP7	4.44877e-05	-0.219	BMP5-r-Min
		DVWA_344875	COL6A4P1	0.00453478	0.156	BMP5-r-Plus
		DYM_54808	DYM	0.00965945	-0.144	BMP5-r-Min
		DYNC1LI1_51143	DYNC1LI1	8.97623e-06	-0.236	BMP5-r-Min
		DYNC1LI2_1783	DYNC1LI2	0.00461069	0.156	BMP5-r-Plus
		DYNLL1_8655	DYNLL1	7.11194e-06	-0.239	BMP5-r-Min
		DYNLRB2_83657	DYNLRB2	4.04655e-06	0.244	BMP5-r-Plus
		DYNLT3_6990	DYNLT3	0.00243533	0.166	BMP5-r-Plus
		DYRK1A_1859	DYRK1A	0.00910704	0.145	BMP5-r-Plus
		DYRK1B_9149	DYRK1B	3.49795e-07	0.268	BMP5-r-Plus
		DZIP1_22873	DZIP1	0.00236223	-0.167	BMP5-r-Min
		DZIP3_9666	DZIP3	0.00113834	0.177	BMP5-r-Plus
		E2F1_1869	E2F1	2.01474e-06	-0.252	BMP5-r-Min
		E2F2_1870	E2F2	0.000166694	-0.203	BMP5-r-Min
		E2F5_1875	E2F5	0.000344642	0.194	BMP5-r-Plus
		E2F7_144455	E2F7	0.000269443	-0.197	BMP5-r-Min
		E4F1_1877	E4F1	0.000381349	0.192	BMP5-r-Plus
		EBF3_253738	EBF3	0.000156206	0.204	BMP5-r-Plus
		EBF4_57593	EBF4	0.000140474	0.205	BMP5-r-Plus
		EBNA1BP2_10969	EBNA1BP2	8.6717e-09	-0.3	BMP5-r-Min
		EBP_10682	EBP	0.000172012	-0.203	BMP5-r-Min
		ECE2_9718	ECE2	1.5105e-14	-0.39	BMP5-r-Min
		ECHDC2_55268	ECHDC2	4.19693e-08	0.287	BMP5-r-Plus
		ECM1_1893	ECM1	4.11711e-05	-0.219	BMP5-r-Min
		ECSCR_641700	ECSCR	0.00286187	0.164	BMP5-r-Plus
		ECT2L_345930	ECT2L	0.000192826	0.201	BMP5-r-Plus
		ECT2_1894	ECT2	3.1776e-10	-0.326	BMP5-r-Min
		EDA2R_60401	EDA2R	1.25693e-06	0.256	BMP5-r-Plus
		EDA_1896	EDA	0.008384	0.146	BMP5-r-Plus
		EDEM2_55741	EDEM2	0.00165355	-0.172	BMP5-r-Min
		EDEM3_80267	EDEM3	0.00182556	0.17	BMP5-r-Plus
[truncated: 5,676 more rows]

## Sheet: breast
	#Program: R2: Genomics analysis and visualization platform
	#Website: http://r2.amc.nl
	#Developer: Jan Koster (jankoster@amc.uva.nl)
	#Support: r2-support@amc.uva.nl
	#Date: Sun Sep 22 20:11:41 2019
	#Dataset: ps_avgpres_tcgabrca1097_tcgars
	#Pretty_dataset: Tumor Breast Invasive Carcinoma - TCGA - 1097 - rsem - tcgars
	#Genefiltering: applied
	#Genefilters:
	#Data transformation: transform_2log
	#Data values:
	#Comparison: correlation
	#Source probeset: BMP5_653
	#Sourcegene: BMP5
	#R pvalue cutoff: 0.01 fdr
	#R direction: abs
	#Output: no 0.01 fdr
	#Minimal presentcalls: 1
	#Number of lines: 6641
	#r2filetype: datasetresult
	#H:probeset	hugo	r-pvalue	r-value	sublist					hugo
	A1BG_1	A1BG	0.00385332	-0.099	BMP5-r-Min					A1BG
	A2ML1_144568	A2ML1	0.000329913	0.12	BMP5-r-Plus					A2ML1
	A2M_2	A2M	7.90246e-10	0.198	BMP5-r-Plus					A2M
	A4GNT_51146	A4GNT	6.92759e-06	0.148	BMP5-r-Plus					A4GNT
	AADAC_13	AADAC	0.000204319	0.124	BMP5-r-Plus					AADAC
	AADAT_51166	AADAT	3.90703e-07	0.166	BMP5-r-Plus					AADAT
	AAGAB_79719	AAGAB	9.51518e-06	-0.146	BMP5-r-Min					AAGAB
	AARSD1_80755	AARSD1	0.00190742	-0.105	BMP5-r-Min					AARSD1
	AASS_10157	AASS	0.000691745	0.114	BMP5-r-Plus					AASS
	AATF_26574	AATF	0.00246705	-0.103	BMP5-r-Min					AATF
	ABAT_18	ABAT	3.13947e-06	-0.153	BMP5-r-Min					ABAT
	ABCA10_10349	ABCA10	2.39016e-06	0.155	BMP5-r-Plus					ABCA10
	ABCA13_154664	ABCA13	1.14177e-07	0.173	BMP5-r-Plus					ABCA13
	ABCA3_21	ABCA3	3.86265e-06	-0.152	BMP5-r-Min					ABCA3
	ABCA8_10351	ABCA8	8.49018e-06	0.147	BMP5-r-Plus					ABCA8
	ABCA9_10350	ABCA9	0.00305847	0.101	BMP5-r-Plus					ABCA9
	ABCB1_5243	ABCB1	2.06228e-08	0.182	BMP5-r-Plus					ABCB1
	ABCB5_340273	ABCB5	3.69726e-08	0.179	BMP5-r-Plus					ABCB5
	ABCB8_11194	ABCB8	4.17948e-05	-0.136	BMP5-r-Min					ABCB8
	ABCC11_85320	ABCC11	5.85182e-10	-0.2	BMP5-r-Min					ABCC11
	ABCC12_94160	ABCC12	3.4922e-07	-0.167	BMP5-r-Min					ABCC12
	ABCC4_10257	ABCC4	0.00123818	0.109	BMP5-r-Plus					ABCC4
	ABCC6P2_730013	ABCC6P2	0.0020469	-0.105	BMP5-r-Min					ABCC6P2
	ABCC6_368	ABCC6	0.00697886	-0.093	BMP5-r-Min					ABCC6
	ABCC8_6833	ABCC8	0.00251128	-0.103	BMP5-r-Min					ABCC8
	ABCC9_10060	ABCC9	0.000414117	0.118	BMP5-r-Plus					ABCC9
	ABCD1_215	ABCD1	0.00179425	-0.106	BMP5-r-Min					ABCD1
	ABCD2_225	ABCD2	1.44009e-06	0.158	BMP5-r-Plus					ABCD2
	ABCE1_6059	ABCE1	0.00250646	0.103	BMP5-r-Plus					ABCE1
	ABCF3_55324	ABCF3	1.7092e-05	-0.142	BMP5-r-Min					ABCF3
	ABCG1_9619	ABCG1	4.12867e-07	-0.166	BMP5-r-Min					ABCG1
	ABHD11_83451	ABHD11	1.73848e-08	-0.183	BMP5-r-Min					ABHD11
	ABHD12_26090	ABHD12	9.33361e-08	-0.174	BMP5-r-Min					ABHD12
	ABHD13_84945	ABHD13	0.00310945	0.101	BMP5-r-Plus					ABHD13
	ABHD14A_25864	ABHD14A	0.00591781	-0.094	BMP5-r-Min					ABHD14A
	ABHD14B_84836	ABHD14B	9.67889e-05	-0.13	BMP5-r-Min					ABHD14B
	ABHD15_116236	ABHD15	6.11157e-08	-0.176	BMP5-r-Min					ABHD15
	ABHD4_63874	ABHD4	1.04364e-06	-0.16	BMP5-r-Min					ABHD4
	ABI2_10152	ABI2	7.7886e-13	0.229	BMP5-r-Plus					ABI2
	ABI3BP_25890	ABI3BP	1.10979e-05	0.145	BMP5-r-Plus					ABI3BP
	ABL1_25	ABL1	0.00300634	0.101	BMP5-r-Plus					ABL1
	ABLIM3_22885	ABLIM3	0.000328433	-0.12	BMP5-r-Min					ABLIM3
	ABO_28	ABO	0.00140506	0.108	BMP5-r-Plus					ABO
	ABTB2_25841	ABTB2	5.90373e-08	0.177	BMP5-r-Plus					ABTB2
	ACAA1_30	ACAA1	1.11703e-07	-0.173	BMP5-r-Min					ACAA1
	ACAA2_10449	ACAA2	3.25993e-05	0.138	BMP5-r-Plus					ACAA2
	ACACB_32	ACACB	0.000104431	0.129	BMP5-r-Plus					ACACB
	ACAD10_80724	ACAD10	0.00894919	-0.09	BMP5-r-Min					ACAD10
	ACADL_33	ACADL	2.49921e-07	0.169	BMP5-r-Plus					ACADL
	ACADSB_36	ACADSB	2.6581e-05	-0.139	BMP5-r-Min					ACADSB
	ACAT1_38	ACAT1	0.00973383	-0.089	BMP5-r-Min					ACAT1
	ACAT2_39	ACAT2	0.00586896	0.094	BMP5-r-Plus					ACAT2
	ACBD4_79777	ACBD4	0.000388474	-0.119	BMP5-r-Min					ACBD4
	ACBD7_414149	ACBD7	0.000499546	0.117	BMP5-r-Plus					ACBD7
	ACE2_59272	ACE2	2.7956e-05	0.139	BMP5-r-Plus					ACE2
	ACHE_43	ACHE	0.000593007	0.115	BMP5-r-Plus					ACHE
	ACLY_47	ACLY	0.000928819	-0.112	BMP5-r-Min					ACLY
	ACMSD_130013	ACMSD	2.90459e-05	-0.139	BMP5-r-Min					ACMSD
	ACN9_57001	SDHAF3	6.01923e-05	0.133	BMP5-r-Plus					SDHAF3
	ACOT1_641371	ACOT1	9.9219e-07	-0.161	BMP5-r-Min					ACOT1
	ACOT2_10965	ACOT2	1.48661e-06	-0.158	BMP5-r-Min					ACOT2
	ACOT4_122970	ACOT4	3.02352e-14	-0.241	BMP5-r-Min					ACOT4
	ACOT6_641372	ACOT6	2.43738e-06	-0.155	BMP5-r-Min					ACOT6
	ACOT8_10005	ACOT8	0.0031279	-0.101	BMP5-r-Min					ACOT8
	ACOT9_23597	ACOT9	2.86414e-06	0.154	BMP5-r-Plus					ACOT9
	ACOX2_8309	ACOX2	7.74504e-07	-0.162	BMP5-r-Min					ACOX2
	ACP2_53	ACP2	0.00305031	-0.101	BMP5-r-Min					ACP2
	ACP5_54	ACP5	0.00441593	-0.097	BMP5-r-Min					ACP5
	ACRV1_56	ACRV1	0.00871253	0.09	BMP5-r-Plus					ACRV1
	ACSBG1_23205	ACSBG1	4.05855e-05	0.136	BMP5-r-Plus					ACSBG1
	ACSF2_80221	ACSF2	0.000518094	-0.117	BMP5-r-Min					ACSF2
	ACSL4_2182	ACSL4	1.3031e-11	0.217	BMP5-r-Plus					ACSL4
	ACSM1_116285	ACSM1	0.00723754	-0.092	BMP5-r-Min					ACSM1
	ACSM3_6296	ACSM3	0.0013738	0.108	BMP5-r-Plus					ACSM3
	ACTBL2_345651	ACTBL2	3.69551e-06	0.152	BMP5-r-Plus					ACTBL2
	ACTG2_72	ACTG2	8.09683e-06	0.147	BMP5-r-Plus					ACTG2
	ACTR10_55860	ACTR10	0.00317592	-0.1	BMP5-r-Min					ACTR10
	ACTR1A_10121	ACTR1A	0.00165997	-0.106	BMP5-r-Min					ACTR1A
	ACTR3B_57180	ACTR3B	4.21636e-06	0.152	BMP5-r-Plus					ACTR3B
	ACVR1C_130399	ACVR1C	5.35741e-06	0.15	BMP5-r-Plus					ACVR1C
	ACVR2A_92	ACVR2A	5.73744e-07	0.164	BMP5-r-Plus					ACVR2A
	ACY1_95	ACY1	4.25846e-06	-0.151	BMP5-r-Min					ACY1
	ADAD2_161931	ADAD2	0.00991054	0.089	BMP5-r-Plus					ADAD2
	ADAM11_4185	ADAM11	7.49571e-05	0.132	BMP5-r-Plus					ADAM11
	ADAM17_6868	ADAM17	3.36335e-06	0.153	BMP5-r-Plus					ADAM17
	ADAM22_53616	ADAM22	8.79137e-06	0.147	BMP5-r-Plus					ADAM22
	ADAM32_203102	ADAM32	4.05842e-05	0.136	BMP5-r-Plus					ADAM32
	ADAM33_80332	ADAM33	0.00590059	0.094	BMP5-r-Plus					ADAM33
	ADAM6_8755	ADAM6	0.00340906	0.1	BMP5-r-Plus					ADAM6
	ADAMTS18_170692	ADAMTS18	0.00385487	0.099	BMP5-r-Plus					ADAMTS18
	ADAMTS1_9510	ADAMTS1	3.31208e-17	0.265	BMP5-r-Plus					ADAMTS1
	ADAMTS3_9508	ADAMTS3	6.79486e-21	0.291	BMP5-r-Plus					ADAMTS3
	ADAMTS5_11096	ADAMTS5	2.14681e-12	0.224	BMP5-r-Plus					ADAMTS5
	ADAMTS8_11095	ADAMTS8	0.00355095	0.099	BMP5-r-Plus					ADAMTS8
	ADAMTS9_56999	ADAMTS9	2.69041e-13	0.233	BMP5-r-Plus					ADAMTS9
	ADAMTSL2_9719	ADAMTSL2	0.000112451	-0.129	BMP5-r-Min					ADAMTSL2
	ADAMTSL5_339366	ADAMTSL5	1.65139e-05	-0.143	BMP5-r-Min					ADAMTSL5
	ADAP2_55803	ADAP2	0.00262383	-0.102	BMP5-r-Min					ADAP2
	ADARB1_104	ADARB1	6.06576e-06	0.149	BMP5-r-Plus					ADARB1
	ADAT2_134637	ADAT2	1.09721e-08	0.186	BMP5-r-Plus					ADAT2
	ADCY3_109	ADCY3	8.27516e-08	0.175	BMP5-r-Plus					ADCY3
	ADCY9_115	ADCY9	4.59876e-06	-0.151	BMP5-r-Min					ADCY9
	ADCYAP1R1_117	ADCYAP1R1	2.07707e-11	0.215	BMP5-r-Plus					ADCYAP1R1
	ADCYAP1_116	ADCYAP1	1.30011e-09	0.196	BMP5-r-Plus					ADCYAP1
	ADD2_119	ADD2	2.22724e-17	0.267	BMP5-r-Plus					ADD2
	ADD3_120	ADD3	1.61461e-05	0.143	BMP5-r-Plus					ADD3
	ADH1A_124	ADH1A	0.000213377	0.124	BMP5-r-Plus					ADH1A
	ADH1B_125	ADH1B	0.00446116	0.097	BMP5-r-Plus					ADH1B
	ADH1C_126	ADH1C	6.01869e-05	0.133	BMP5-r-Plus					ADH1C
	ADH4_127	ADH4	1.22569e-08	0.185	BMP5-r-Plus					ADH4
	ADH5_128	ADH5	2.58759e-05	0.139	BMP5-r-Plus					ADH5
	ADI1_55256	ADI1	0.00110864	0.11	BMP5-r-Plus					ADI1
	ADIPOR1_51094	ADIPOR1	1.9105e-06	-0.157	BMP5-r-Min					ADIPOR1
	ADK_132	ADK	2.04973e-06	-0.156	BMP5-r-Min					ADK
	ADORA2B_136	ADORA2B	7.31118e-11	0.209	BMP5-r-Plus					ADORA2B
	ADORA3_140	ADORA3	3.74329e-08	-0.179	BMP5-r-Min					ADORA3
	ADPRHL1_113622	ADPRHL1	0.000106746	-0.129	BMP5-r-Min					ADPRHL1
	ADPRH_141	ADPRH	0.00018466	0.125	BMP5-r-Plus					ADPRH
	ADRA1A_148	ADRA1A	7.81177e-08	0.175	BMP5-r-Plus					ADRA1A
	ADRA2B_151	ADRA2B	1.21868e-05	0.145	BMP5-r-Plus					ADRA2B
	ADRB1_153	ADRB1	0.00933414	0.089	BMP5-r-Plus					ADRB1
	ADRB3_155	ADRB3	1.14371e-06	0.16	BMP5-r-Plus					ADRB3
	ADSL_158	ADSL	0.00196244	0.105	BMP5-r-Plus					ADSL
	ADSSL1_122622	ADSSL1	0.00685478	-0.093	BMP5-r-Min					ADSSL1
	AEBP2_121536	AEBP2	8.37144e-12	0.219	BMP5-r-Plus					AEBP2
	AFAP1_60312	AFAP1	0.00114037	0.11	BMP5-r-Plus					AFAP1
	AFF2_2334	AFF2	8.70258e-13	0.228	BMP5-r-Plus					AFF2
	AFG3L1_172	AFG3L1P	0.00653478	0.093	BMP5-r-Plus					AFG3L1P
	AFMID_125061	AFMID	0.00132265	-0.108	BMP5-r-Min					AFMID
	AFP_174	AFP	0.0025067	0.103	BMP5-r-Plus					AFP
	AFTPH_54812	AFTPH	0.000310822	-0.121	BMP5-r-Min					AFTPH
	AGBL1_123624	AGBL1	0.000372896	0.119	BMP5-r-Plus					AGBL1
	AGBL5_60509	AGBL5	4.6685e-05	0.135	BMP5-r-Plus					AGBL5
	AGER_177	AGER	0.00576462	0.094	BMP5-r-Plus					AGER
	AGGF1_55109	AGGF1	0.0061034	-0.094	BMP5-r-Min					AGGF1
	AGPAT1_10554	AGPAT1	0.00328697	0.1	BMP5-r-Plus					AGPAT1
	AGPAT4_56895	AGPAT4	1.41037e-08	0.184	BMP5-r-Plus					AGPAT4
	AGPAT5_55326	AGPAT5	3.82901e-05	0.137	BMP5-r-Plus					AGPAT5
	AGPAT9_84803	AGPAT9	4.71935e-07	0.165	BMP5-r-Plus					AGPAT9
	AGR2_10551	AGR2	0.00274395	-0.102	BMP5-r-Min					AGR2
	AGR3_155465	AGR3	6.40807e-05	-0.133	BMP5-r-Min					AGR3
	AGTPBP1_23287	AGTPBP1	8.15257e-05	0.131	BMP5-r-Plus					AGTPBP1
	AGTR1_185	AGTR1	0.00172035	-0.106	BMP5-r-Min					AGTR1
	AGTR2_186	AGTR2	3.70796e-09	0.191	BMP5-r-Plus					AGTR2
	AGTRAP_57085	AGTRAP	0.00598781	-0.094	BMP5-r-Min					AGTRAP
	AHDC1_27245	AHDC1	0.000412807	0.118	BMP5-r-Plus					AHDC1
	AHR_196	AHR	0.00039328	0.119	BMP5-r-Plus					AHR
	AIF1L_83543	AIF1L	7.43377e-06	0.148	BMP5-r-Plus					AIF1L
	AIFM1_9131	AIFM1	1.64272e-05	-0.143	BMP5-r-Min					AIFM1
	AIFM3_150209	AIFM3	0.000145178	-0.127	BMP5-r-Min					AIFM3
	AK1_203	AK1	0.0018014	-0.106	BMP5-r-Min					AK1
	AK3_50808	AK3	0.00282625	0.101	BMP5-r-Plus					AK3
	AKAP12_9590	AKAP12	0.00485861	0.096	BMP5-r-Plus					AKAP12
	AKAP13_11214	AKAP13	0.000134882	0.127	BMP5-r-Plus					AKAP13
	AKAP2_11217	AKAP2	5.7891e-07	0.164	BMP5-r-Plus					AKAP2
	AKAP3_10566	AKAP3	3.9947e-06	0.152	BMP5-r-Plus					AKAP3
	AKAP6_9472	AKAP6	4.94402e-08	0.178	BMP5-r-Plus					AKAP6
	AKAP7_9465	AKAP7	2.51789e-07	0.169	BMP5-r-Plus					AKAP7
	AKAP8_10270	AKAP8	1.77196e-05	0.142	BMP5-r-Plus					AKAP8
	AKIRIN1_79647	AKIRIN1	2.7099e-05	0.139	BMP5-r-Plus					AKIRIN1
	AKIRIN2_55122	AKIRIN2	6.89437e-07	0.163	BMP5-r-Plus					AKIRIN2
	AKNA_80709	AKNA	0.00664843	0.093	BMP5-r-Plus					AKNA
	AKR1A1_10327	AKR1A1	0.000483189	-0.117	BMP5-r-Min					AKR1A1
	AKR1B1_231	AKR1B1	9.1054e-06	0.147	BMP5-r-Plus					AKR1B1
	AKR1C1_1645	AKR1C1	0.000226183	0.123	BMP5-r-Plus					AKR1C1
	AKR1C2_1646	AKR1C2	0.00425054	0.098	BMP5-r-Plus					AKR1C2
	AKR1E2_83592	AKR1E2	0.0004158	0.118	BMP5-r-Plus					AKR1E2
	AKR7A2_8574	AKR7A2	0.000255208	-0.122	BMP5-r-Min					AKR7A2
	AKR7A3_22977	AKR7A3	7.82825e-07	-0.162	BMP5-r-Min					AKR7A3
	AKR7L_246181	AKR7L	0.00422714	-0.098	BMP5-r-Min					AKR7L
	AKT1_207	AKT1	0.00050995	-0.117	BMP5-r-Min					AKT1
	AKT3_10000	AKT3	2.05401e-05	0.141	BMP5-r-Plus					AKT3
	AKTIP_64400	AKTIP	0.00349525	-0.099	BMP5-r-Min					AKTIP
	ALAD_210	ALAD	0.000337232	-0.12	BMP5-r-Min					ALAD
	ALB_213	ALB	0.000151076	0.126	BMP5-r-Plus					ALB
	ALDH1A1_216	ALDH1A1	5.4764e-05	0.134	BMP5-r-Plus					ALDH1A1
	ALDH1A2_8854	ALDH1A2	1.01077e-05	0.146	BMP5-r-Plus					ALDH1A2
	ALDH1A3_220	ALDH1A3	0.00332699	0.1	BMP5-r-Plus					ALDH1A3
	ALDH1L1_10840	ALDH1L1	6.76094e-10	0.199	BMP5-r-Plus					ALDH1L1
	ALDH1L2_160428	ALDH1L2	0.00124506	0.109	BMP5-r-Plus					ALDH1L2
	ALDH3A1_218	ALDH3A1	2.65571e-12	0.224	BMP5-r-Plus					ALDH3A1
	ALDH6A1_4329	ALDH6A1	0.00584926	-0.094	BMP5-r-Min					ALDH6A1
	ALDOA_226	ALDOA	5.10697e-10	-0.201	BMP5-r-Min					ALDOA
	ALDOC_230	ALDOC	0.000254754	0.122	BMP5-r-Plus					ALDOC
	ALG12_79087	ALG12	0.00168697	-0.106	BMP5-r-Min					ALG12
	ALG14_199857	ALG14	1.10745e-07	-0.173	BMP5-r-Min					ALG14
	ALG1_56052	ALG1	1.2917e-09	-0.196	BMP5-r-Min					ALG1
	ALG2_85365	ALG2	7.05181e-05	-0.132	BMP5-r-Min					ALG2
	ALG5_29880	ALG5	0.00363181	-0.099	BMP5-r-Min					ALG5
	ALKBH1_8846	ALKBH1	0.00321837	-0.1	BMP5-r-Min					ALKBH1
	ALK_238	ALK	0.00434297	0.097	BMP5-r-Plus					ALK
	ALLC_55821	ALLC	1.44655e-05	0.143	BMP5-r-Plus					ALLC
	ALMS1_7840	ALMS1	3.95758e-05	0.137	BMP5-r-Plus					ALMS1
	ALOX12B_242	ALOX12B	0.0010939	0.11	BMP5-r-Plus					ALOX12B
	ALOX12_239	ALOX12	0.000163631	0.126	BMP5-r-Plus					ALOX12
	ALPL_249	ALPL	4.65475e-10	0.201	BMP5-r-Plus					ALPL
	ALS2CR4_65062	TMEM237	2.1966e-23	0.308	BMP5-r-Plus					TMEM237
	ALS2_57679	ALS2	0.00583222	0.094	BMP5-r-Plus					ALS2
	ALX1_8092	ALX1	0.00325292	0.1	BMP5-r-Plus					ALX1
	ALX3_257	ALX3	7.29216e-11	0.21	BMP5-r-Plus					ALX3
	ALX4_60529	ALX4	2.69238e-12	0.223	BMP5-r-Plus					ALX4
	AMACR_23600	AMACR	1.72998e-05	-0.142	BMP5-r-Min					AMACR
	AMBN_258	AMBN	0.000640426	0.115	BMP5-r-Plus					AMBN
	AMD1_262	AMD1	6.63044e-05	0.133	BMP5-r-Plus					AMD1
	AMDHD2_51005	AMDHD2	1.02976e-05	-0.146	BMP5-r-Min					AMDHD2
	AMFR_267	AMFR	2.89088e-06	-0.154	BMP5-r-Min					AMFR
	AMICA1_120425	AMICA1	0.000772217	0.113	BMP5-r-Plus					AMICA1
	AMMECR1L_83607	AMMECR1L	0.00168499	0.106	BMP5-r-Plus					AMMECR1L
	AMMECR1_9949	AMMECR1	0.000596205	0.115	BMP5-r-Plus					AMMECR1
	AMOTL1_154810	AMOTL1	7.79446e-13	0.229	BMP5-r-Plus					AMOTL1
	AMOT_154796	AMOT	0.000349922	0.12	BMP5-r-Plus					AMOT
	AMPD1_270	AMPD1	1.60787e-06	0.158	BMP5-r-Plus					AMPD1
	AMPD2_271	AMPD2	0.00144105	0.108	BMP5-r-Plus					AMPD2
	AMTN_401138	AMTN	2.3347e-05	0.14	BMP5-r-Plus					AMTN
	AMY1A_276	AMY1A	1.27937e-06	0.159	BMP5-r-Plus					AMY1A
	AMZ2P1_201283	AMZ2P1	0.00546728	-0.095	BMP5-r-Min					AMZ2P1
	AMZ2_51321	AMZ2	0.000680595	-0.114	BMP5-r-Min					AMZ2
	ANAPC11_51529	ANAPC11	0.000313583	-0.121	BMP5-r-Min					ANAPC11
	ANAPC13_25847	ANAPC13	2.14892e-14	-0.242	BMP5-r-Min					ANAPC13
	ANAPC1_64682	ANAPC1	3.08967e-05	0.138	BMP5-r-Plus					ANAPC1
	ANGPT1_284	ANGPT1	3.59304e-15	0.249	BMP5-r-Plus					ANGPT1
	ANGPT4_51378	ANGPT4	1.14643e-05	0.145	BMP5-r-Plus					ANGPT4
	ANGPTL1_9068	ANGPTL1	0.00156992	0.107	BMP5-r-Plus					ANGPTL1
	ANGPTL4_51129	ANGPTL4	0.00783508	0.091	BMP5-r-Plus					ANGPTL4
	ANGPTL7_10218	ANGPTL7	1.66673e-14	0.243	BMP5-r-Plus					ANGPTL7
	ANG_283	ANG	6.74978e-05	-0.133	BMP5-r-Min					ANG
	ANK1_286	ANK1	0.000274737	0.122	BMP5-r-Plus					ANK1
	ANK2_287	ANK2	1.69435e-08	0.183	BMP5-r-Plus					ANK2
	ANKAR_150709	ANKAR	0.00263876	0.102	BMP5-r-Plus					ANKAR
	ANKDD1A_348094	ANKDD1A	9.64481e-06	0.146	BMP5-r-Plus					ANKDD1A
	ANKHD1-EIF4EBP3_404734	ANKHD1-EIF4EBP3	0.00384174	-0.099	BMP5-r-Min					ANKHD1-EIF4EBP3
	ANKH_56172	ANKH	0.000134613	0.127	BMP5-r-Plus					ANKH
	ANKLE1_126549	ANKLE1	9.00935e-09	0.187	BMP5-r-Plus					ANKLE1
	ANKLE2_23141	ANKLE2	0.00147277	0.108	BMP5-r-Plus					ANKLE2
	ANKRA2_57763	ANKRA2	0.000245147	-0.123	BMP5-r-Min					ANKRA2
	ANKRD11_29123	ANKRD11	1.09811e-10	0.208	BMP5-r-Plus					ANKRD11
	ANKRD13B_124930	ANKRD13B	0.00104306	0.111	BMP5-r-Plus					ANKRD13B
	ANKRD20A3_441425	ANKRD20A3	0.000883144	0.112	BMP5-r-Plus					ANKRD20A3
	ANKRD24_170961	ANKRD24	0.00769797	-0.091	BMP5-r-Min					ANKRD24
	ANKRD29_147463	ANKRD29	1.57098e-05	0.143	BMP5-r-Plus					ANKRD29
	ANKRD30A_91074	ANKRD30A	0.00556086	-0.095	BMP5-r-Min					ANKRD30A
	ANKRD30B_374860	ANKRD30B	1.35535e-05	-0.144	BMP5-r-Min					ANKRD30B
	ANKRD35_148741	ANKRD35	6.00166e-05	0.134	BMP5-r-Plus					ANKRD35
	ANKRD36BP1_84832	ANKRD36BP1	2.18479e-06	0.156	BMP5-r-Plus					ANKRD36BP1
	ANKRD36B_57730	ANKRD36B	0.00128978	0.109	BMP5-r-Plus					ANKRD36B
	ANKRD36_375248	ANKRD36	9.08523e-06	0.147	BMP5-r-Plus					ANKRD36
	ANKRD42_338699	ANKRD42	0.000172266	-0.125	BMP5-r-Min					ANKRD42
	ANKRD44_91526	ANKRD44	0.000984564	0.111	BMP5-r-Plus					ANKRD44
	ANKRD45_339416	ANKRD45	4.84219e-15	0.248	BMP5-r-Plus					ANKRD45
	ANKRD53_79998	ANKRD53	3.29435e-10	0.203	BMP5-r-Plus					ANKRD53
	ANKRD58_347454	SOWAHD	0.00398053	-0.098	BMP5-r-Min					SOWAHD
	ANKRD5_63926	ANKEF1	3.39188e-05	-0.138	BMP5-r-Min					ANKEF1
	ANKRD6_22881	ANKRD6	3.96416e-06	0.152	BMP5-r-Plus					ANKRD6
	ANKRD7_56311	ANKRD7	0.000328112	0.12	BMP5-r-Plus					ANKRD7
	ANKS1A_23294	ANKS1A	8.54804e-08	0.175	BMP5-r-Plus					ANKS1A
	ANKS6_203286	ANKS6	4.59252e-07	0.165	BMP5-r-Plus					ANKS6
	ANO10_55129	ANO10	1.51634e-07	-0.171	BMP5-r-Min					ANO10
	ANO4_121601	ANO4	3.90315e-10	0.202	BMP5-r-Plus					ANO4
	ANP32B_10541	ANP32B	0.00625707	0.094	BMP5-r-Plus					ANP32B
	ANP32E_81611	ANP32E	3.89706e-07	0.166	BMP5-r-Plus					ANP32E
	ANTXRL_195977	ANTXRL	0.00359239	0.099	BMP5-r-Plus					ANTXRL
	ANXA11_311	ANXA11	3.08921e-06	-0.153	BMP5-r-Min					ANXA11
	ANXA1_301	ANXA1	1.52046e-10	0.206	BMP5-r-Plus					ANXA1
	ANXA3_306	ANXA3	1.10802e-05	0.145	BMP5-r-Plus					ANXA3
	ANXA7_310	ANXA7	3.04651e-08	-0.18	BMP5-r-Min					ANXA7
	ANXA8L2_244	ANXA8L1	3.24662e-09	0.192	BMP5-r-Plus					ANXA8L1
	ANXA8_653145	ANXA8	1.46029e-08	0.184	BMP5-r-Plus					ANXA8
	ANXA9_8416	ANXA9	4.54559e-10	-0.201	BMP5-r-Min					ANXA9
	AOC3_8639	AOC3	0.00843742	0.091	BMP5-r-Plus					AOC3
	AOX1_316	AOX1	5.67548e-05	0.134	BMP5-r-Plus					AOX1
	AP1B1_162	AP1B1	0.0037393	-0.099	BMP5-r-Min					AP1B1
	AP1G2_8906	AP1G2	5.18345e-08	-0.177	BMP5-r-Min					AP1G2
	AP1M2_10053	AP1M2	3.22717e-10	-0.203	BMP5-r-Min					AP1M2
	AP1S2_8905	AP1S2	0.000169207	0.126	BMP5-r-Plus					AP1S2
	AP2B1_163	AP2B1	0.00219245	-0.104	BMP5-r-Min					AP2B1
	AP3B2_8120	AP3B2	8.22829e-08	0.175	BMP5-r-Plus					AP3B2
	AP3S2_10239	AP3S2	0.000126091	-0.128	BMP5-r-Min					AP3S2
	AP4B1_10717	AP4B1	0.000442549	0.118	BMP5-r-Plus					AP4B1
	APBA1_320	APBA1	1.36914e-06	0.159	BMP5-r-Plus					APBA1
	APBA2_321	APBA2	0.00514423	0.096	BMP5-r-Plus					APBA2
	APBB2_323	APBB2	8.79174e-05	-0.131	BMP5-r-Min					APBB2
	APCDD1L_164284	APCDD1L	5.08823e-08	0.178	BMP5-r-Plus					APCDD1L
	APCDD1_147495	APCDD1	0.000131463	0.128	BMP5-r-Plus					APCDD1
	APEH_327	APEH	3.77301e-06	-0.152	BMP5-r-Min					APEH
	APH1B_83464	APH1B	0.00610431	-0.094	BMP5-r-Min					APH1B
	API5_8539	API5	8.01581e-05	0.131	BMP5-r-Plus					API5
	APIP_51074	APIP	0.000738966	0.114	BMP5-r-Plus					APIP
	APITD1_378708	APITD1	0.00290477	-0.101	BMP5-r-Min					APITD1
	APLF_200558	APLF	9.18487e-08	0.174	BMP5-r-Plus					APLF
	APLN_8862	APLN	0.00139296	-0.108	BMP5-r-Min					APLN
	APOA1BP_128240	APOA1BP	0.0015393	-0.107	BMP5-r-Min					APOA1BP
	APOB48R_55911	APOBR	7.63033e-07	-0.162	BMP5-r-Min					APOBR
	APOBEC2_10930	APOBEC2	0.00981716	0.089	BMP5-r-Plus					APOBEC2
	APOBEC3C_27350	APOBEC3C	5.03675e-06	0.15	BMP5-r-Plus					APOBEC3C
	APOB_338	APOB	1.3531e-06	0.159	BMP5-r-Plus					APOB
	APOC2_344	APOC2	7.21573e-05	-0.132	BMP5-r-Min					APOC2
	APOF_319	APOF	1.73674e-06	-0.157	BMP5-r-Min					APOF
	APOL2_23780	APOL2	0.00396368	-0.098	BMP5-r-Min					APOL2
	APOLD1_81575	APOLD1	6.68189e-08	0.176	BMP5-r-Plus					APOLD1
	APP_351	APP	2.65739e-05	0.139	BMP5-r-Plus					APP
	AQP1_358	AQP1	9.48305e-05	0.13	BMP5-r-Plus					AQP1
	AQP4_361	AQP4	1.56721e-16	0.26	BMP5-r-Plus					AQP4
	AQP5_362	AQP5	0.00523758	0.095	BMP5-r-Plus					AQP5
	AQP7P1_375719	AQP7P1	5.89954e-05	0.134	BMP5-r-Plus					AQP7P1
	AQPEP_206338	LVRN	0.00848455	0.09	BMP5-r-Plus					LVRN
	ARAP3_64411	ARAP3	3.20194e-11	0.213	BMP5-r-Plus					ARAP3
	ARC_23237	ARC	0.00589978	0.094	BMP5-r-Plus					ARC
	AREG_374	AREG	0.000152375	0.126	BMP5-r-Plus					AREG
	ARF1_375	ARF1	0.000645611	-0.115	BMP5-r-Min					ARF1
	ARF3_377	ARF3	0.000247627	-0.123	BMP5-r-Min					ARF3
	ARF6_382	ARF6	0.000731732	-0.114	BMP5-r-Min					ARF6
	ARFGEF1_10565	ARFGEF1	0.00782931	-0.091	BMP5-r-Min					ARFGEF1
	ARFIP1_27236	ARFIP1	0.00011917	-0.128	BMP5-r-Min					ARFIP1
	ARFIP2_23647	ARFIP2	2.84484e-05	-0.139	BMP5-r-Min					ARFIP2
	ARG1_383	ARG1	0.00710778	0.092	BMP5-r-Plus					ARG1
	ARG2_384	ARG2	0.000106142	0.129	BMP5-r-Plus					ARG2
	ARGLU1_55082	ARGLU1	1.38869e-06	0.158	BMP5-r-Plus					ARGLU1
	ARHGAP10_79658	ARHGAP10	0.000194526	0.125	BMP5-r-Plus					ARHGAP10
	ARHGAP19_84986	ARHGAP19	7.57633e-16	0.255	BMP5-r-Plus					ARHGAP19
	ARHGAP20_57569	ARHGAP20	0.00102441	0.111	BMP5-r-Plus					ARHGAP20
	ARHGAP21_57584	ARHGAP21	0.00014821	0.127	BMP5-r-Plus					ARHGAP21
	ARHGAP22_58504	ARHGAP22	0.00336805	0.1	BMP5-r-Plus					ARHGAP22
	ARHGAP23_57636	ARHGAP23	0.00255732	0.102	BMP5-r-Plus					ARHGAP23
	ARHGAP24_83478	ARHGAP24	2.68554e-06	0.154	BMP5-r-Plus					ARHGAP24
	ARHGAP26_23092	ARHGAP26	0.00117392	0.11	BMP5-r-Plus					ARHGAP26
	ARHGAP28_79822	ARHGAP28	1.26614e-05	0.144	BMP5-r-Plus					ARHGAP28
	ARHGAP31_57514	ARHGAP31	0.000277623	0.122	BMP5-r-Plus					ARHGAP31
	ARHGAP36_158763	ARHGAP36	0.000149975	0.127	BMP5-r-Plus					ARHGAP36
	ARHGAP42_143872	ARHGAP42	0.000106752	0.129	BMP5-r-Plus					ARHGAP42
	ARHGAP8_23779	ARHGAP8	0.00164049	-0.107	BMP5-r-Min					ARHGAP8
	ARHGDIA_396	ARHGDIA	0.00165955	-0.106	BMP5-r-Min					ARHGDIA
	ARHGDIB_397	ARHGDIB	3.91702e-05	-0.137	BMP5-r-Min					ARHGDIB
	ARHGEF10_9639	ARHGEF10	0.00175734	0.106	BMP5-r-Plus					ARHGEF10
	ARHGEF16_27237	ARHGEF16	2.95666e-05	-0.139	BMP5-r-Min					ARHGEF16
	ARHGEF19_128272	ARHGEF19	1.4774e-05	0.143	BMP5-r-Plus					ARHGEF19
	ARHGEF2_9181	ARHGEF2	3.79362e-05	0.137	BMP5-r-Plus					ARHGEF2
	ARHGEF33_100271715	ARHGEF33	0.00134726	0.108	BMP5-r-Plus					ARHGEF33
	ARHGEF35_445328	ARHGEF35	0.00448759	-0.097	BMP5-r-Min					ARHGEF35
	ARHGEF4_50649	ARHGEF4	2.15624e-14	0.242	BMP5-r-Plus					ARHGEF4
	ARHGEF7_8874	ARHGEF7	2.11604e-06	0.156	BMP5-r-Plus					ARHGEF7
	ARID1B_57492	ARID1B	0.000836368	0.113	BMP5-r-Plus					ARID1B
	ARID3A_1820	ARID3A	3.95456e-05	-0.137	BMP5-r-Min					ARID3A
	ARID5B_84159	ARID5B	3.09636e-06	0.153	BMP5-r-Plus					ARID5B
	ARIH2_10425	ARIH2	0.000131455	0.128	BMP5-r-Plus					ARIH2
	ARL10_285598	ARL10	5.65801e-05	0.134	BMP5-r-Plus					ARL10
	ARL11_115761	ARL11	0.000570706	-0.116	BMP5-r-Min					ARL11
	ARL13B_200894	ARL13B	6.91938e-05	0.132	BMP5-r-Plus					ARL13B
	ARL17A_51326	ARL17A	0.00345003	-0.1	BMP5-r-Min					ARL17A
	ARL1_400	ARL1	1.89011e-06	-0.157	BMP5-r-Min					ARL1
	ARL3_403	ARL3	0.000207126	-0.124	BMP5-r-Min					ARL3
	ARL4A_10124	ARL4A	2.0751e-18	0.274	BMP5-r-Plus					ARL4A
	ARL4C_10123	ARL4C	6.36052e-08	0.176	BMP5-r-Plus					ARL4C
	ARL5B_221079	ARL5B	0.000877969	0.112	BMP5-r-Plus					ARL5B
	ARL6IP1_23204	ARL6IP1	0.00115082	-0.11	BMP5-r-Min					ARL6IP1
	ARL6IP6_151188	ARL6IP6	2.51739e-05	0.14	BMP5-r-Plus					ARL6IP6
	ARL6_84100	ARL6	5.58565e-05	0.134	BMP5-r-Plus					ARL6
	ARL8A_127829	ARL8A	0.00298451	-0.101	BMP5-r-Min					ARL8A
	ARL8B_55207	ARL8B	0.000446326	-0.118	BMP5-r-Min					ARL8B
	ARL9_132946	ARL9	1.07036e-08	0.186	BMP5-r-Plus					ARL9
	ARMC7_79637	ARMC7	0.00160776	-0.107	BMP5-r-Min					ARMC7
	ARNTL2_56938	ARNTL2	2.7203e-07	0.168	BMP5-r-Plus					ARNTL2
	ARNTL_406	ARNTL	0.0022061	0.104	BMP5-r-Plus					ARNTL
	ARPC3_10094	ARPC3	1.69915e-07	-0.171	BMP5-r-Min					ARPC3
	ARRDC1_92714	ARRDC1	1.84615e-07	-0.17	BMP5-r-Min					ARRDC1
	ARRDC3_57561	ARRDC3	1.41989e-11	0.217	BMP5-r-Plus					ARRDC3
	ARSA_410	ARSA	0.000402805	-0.119	BMP5-r-Min					ARSA
	ARSG_22901	ARSG	4.07403e-06	-0.152	BMP5-r-Min					ARSG
	ARSH_347527	ARSH	0.00792455	0.091	BMP5-r-Plus					ARSH
	ARSJ_79642	ARSJ	4.60208e-06	0.151	BMP5-r-Plus					ARSJ
	ARSK_153642	ARSK	5.43695e-05	0.134	BMP5-r-Plus					ARSK
	ART3_419	ART3	9.29315e-05	0.13	BMP5-r-Plus					ART3
	ART4_420	ART4	6.80301e-06	0.148	BMP5-r-Plus					ART4
	ART5_116969	ART5	7.15396e-06	0.148	BMP5-r-Plus					ART5
	ARV1_64801	ARV1	0.00029824	-0.121	BMP5-r-Min					ARV1
	AR_367	AR	4.65771e-06	-0.151	BMP5-r-Min					AR
	ASAH1_427	ASAH1	0.000324178	-0.12	BMP5-r-Min					ASAH1
	ASAM_79827	CLMP	3.48477e-05	0.137	BMP5-r-Plus					CLMP
	ASAP2_8853	ASAP2	0.000487861	0.117	BMP5-r-Plus					ASAP2
	ASB12_142689	ASB12	1.87264e-07	0.17	BMP5-r-Plus					ASB12
	ASB16_92591	ASB16	0.00719626	-0.092	BMP5-r-Min					ASB16
	ASB1_51665	ASB1	2.46368e-05	0.14	BMP5-r-Plus					ASB1
	ASB2_51676	ASB2	0.000543487	0.116	BMP5-r-Plus					ASB2
	ASB3_51130	ASB3	8.2896e-09	0.187	BMP5-r-Plus					ASB3
	ASB4_51666	ASB4	0.00559946	0.095	BMP5-r-Plus					ASB4
	ASB8_140461	ASB8	0.00857561	-0.09	BMP5-r-Min					ASB8
	ASB9_140462	ASB9	0.00010994	0.129	BMP5-r-Plus					ASB9
	ASGR1_432	ASGR1	0.000401855	0.119	BMP5-r-Plus					ASGR1
	ASH2L_9070	ASH2L	0.0055498	0.095	BMP5-r-Plus					ASH2L
	ASL_435	ASL	8.74555e-07	-0.161	BMP5-r-Min					ASL
	ASNA1_439	ASNA1	6.40059e-06	-0.149	BMP5-r-Min					ASNA1
	ASNS_440	ASNS	0.00188016	0.105	BMP5-r-Plus					ASNS
	ASPM_259266	ASPM	0.00848251	0.09	BMP5-r-Plus					ASPM
	ASPRV1_151516	ASPRV1	3.25649e-06	0.153	BMP5-r-Plus					ASPRV1
	ASPSCR1_79058	ASPSCR1	0.000851049	-0.112	BMP5-r-Min					ASPSCR1
	ASS1_445	ASS1	0.00323431	0.1	BMP5-r-Plus					ASS1
	ASTN1_460	ASTN1	2.48397e-17	0.266	BMP5-r-Plus					ASTN1
	ASXL1_171023	ASXL1	4.86355e-09	0.19	BMP5-r-Plus					ASXL1
	ASXL3_80816	ASXL3	6.56747e-12	0.22	BMP5-r-Plus					ASXL3
	ATAD2B_54454	ATAD2B	0.00122223	0.109	BMP5-r-Plus					ATAD2B
	ATAD3B_83858	ATAD3B	0.00241222	0.103	BMP5-r-Plus					ATAD3B
	ATAD5_79915	ATAD5	0.00054087	0.116	BMP5-r-Plus					ATAD5
	ATCAY_85300	ATCAY	1.81535e-06	0.157	BMP5-r-Plus					ATCAY
	ATF3_467	ATF3	0.000710848	0.114	BMP5-r-Plus					ATF3
	ATF7IP_55729	ATF7IP	2.28533e-06	0.155	BMP5-r-Plus					ATF7IP
	ATF7_11016	ATF7	8.56515e-05	0.131	BMP5-r-Plus					ATF7
	ATG16L1_55054	ATG16L1	1.97475e-05	-0.141	BMP5-r-Min					ATG16L1
	ATG4A_115201	ATG4A	0.000604619	-0.115	BMP5-r-Min					ATG4A
	ATG4C_84938	ATG4C	1.31215e-05	0.144	BMP5-r-Plus					ATG4C
	ATG7_10533	ATG7	0.00110315	-0.11	BMP5-r-Min					ATG7
	ATG9A_79065	ATG9A	4.45378e-06	0.151	BMP5-r-Plus					ATG9A
	ATIC_471	ATIC	0.000241656	-0.123	BMP5-r-Min					ATIC
	ATL1_51062	ATL1	0.00558211	0.095	BMP5-r-Plus					ATL1
	ATL2_64225	ATL2	8.66633e-12	0.219	BMP5-r-Plus					ATL2
	ATN1_1822	ATN1	9.9257e-07	0.161	BMP5-r-Plus					ATN1
	ATOH7_220202	ATOH7	0.000486822	0.117	BMP5-r-Plus					ATOH7
	ATOH8_84913	ATOH8	1.34365e-12	0.226	BMP5-r-Plus					ATOH8
	ATOX1_475	ATOX1	6.78278e-05	-0.133	BMP5-r-Min					ATOX1
	ATP10A_57194	ATP10A	0.000785224	-0.113	BMP5-r-Min					ATP10A
	ATP10B_23120	ATP10B	3.21603e-07	0.167	BMP5-r-Plus					ATP10B
	ATP11A_23250	ATP11A	1.47543e-10	0.206	BMP5-r-Plus					ATP11A
	ATP11B_23200	ATP11B	0.000859878	0.112	BMP5-r-Plus					ATP11B
	ATP11C_286410	ATP11C	1.59849e-07	0.171	BMP5-r-Plus					ATP11C
	ATP13A5_344905	ATP13A5	1.28478e-07	0.172	BMP5-r-Plus					ATP13A5
	ATP1A1_476	ATP1A1	0.000557363	0.116	BMP5-r-Plus					ATP1A1
	ATP1A4_480	ATP1A4	0.00574156	-0.095	BMP5-r-Min					ATP1A4
	ATP1B2_482	ATP1B2	0.00091621	0.112	BMP5-r-Plus					ATP1B2
	ATP2B1_490	ATP2B1	0.00012906	0.128	BMP5-r-Plus					ATP2B1
	ATP2B2_491	ATP2B2	2.14047e-06	0.156	BMP5-r-Plus					ATP2B2
	ATP2B3_492	ATP2B3	0.00103972	0.111	BMP5-r-Plus					ATP2B3
	ATP2B4_493	ATP2B4	0.00268393	0.102	BMP5-r-Plus					ATP2B4
	ATP2C2_9914	ATP2C2	0.000186361	-0.125	BMP5-r-Min					ATP2C2
	ATP4A_495	ATP4A	0.00105227	0.111	BMP5-r-Plus					ATP4A
	ATP5G1_516	ATP5G1	0.00432733	-0.097	BMP5-r-Min					ATP5G1
	ATP5H_10476	ATP5H	4.82088e-06	-0.151	BMP5-r-Min					ATP5H
	ATP5I_521	ATP5I	0.000414006	-0.118	BMP5-r-Min					ATP5I
	ATP5S_27109	ATP5S	5.19906e-09	-0.189	BMP5-r-Min					ATP5S
	ATP6AP1L_92270	ATP6AP1L	0.00369852	-0.099	BMP5-r-Min					ATP6AP1L
	ATP6AP1_537	ATP6AP1	9.54175e-09	-0.186	BMP5-r-Min					ATP6AP1
	ATP6AP2_10159	ATP6AP2	0.00128728	-0.109	BMP5-r-Min					ATP6AP2
	ATP6V0A1_535	ATP6V0A1	0.000478439	-0.117	BMP5-r-Min					ATP6V0A1
	ATP6V0A2_23545	ATP6V0A2	4.5191e-05	0.136	BMP5-r-Plus					ATP6V0A2
	ATP6V0C_527	ATP6V0C	8.85933e-09	-0.187	BMP5-r-Min					ATP6V0C
	ATP6V0D1_9114	ATP6V0D1	0.00395297	-0.098	BMP5-r-Min					ATP6V0D1
	ATP6V0E1_8992	ATP6V0E1	2.17935e-09	-0.194	BMP5-r-Min					ATP6V0E1
	ATP6V1A_523	ATP6V1A	0.00858687	-0.09	BMP5-r-Min					ATP6V1A
	ATP6V1B1_525	ATP6V1B1	0.000524382	0.116	BMP5-r-Plus					ATP6V1B1
	ATP6V1C1_528	ATP6V1C1	0.000347601	-0.12	BMP5-r-Min					ATP6V1C1
	ATP6V1C2_245973	ATP6V1C2	0.00118742	0.109	BMP5-r-Plus					ATP6V1C2
	ATP6V1D_51382	ATP6V1D	7.96407e-11	-0.209	BMP5-r-Min					ATP6V1D
	ATP6V1E1_529	ATP6V1E1	0.00120064	-0.109	BMP5-r-Min					ATP6V1E1
	ATP6V1E2_90423	ATP6V1E2	0.000196474	0.124	BMP5-r-Plus					ATP6V1E2
	ATP6V1G1_9550	ATP6V1G1	2.82326e-05	-0.139	BMP5-r-Min					ATP6V1G1
	ATP6V1H_51606	ATP6V1H	0.000799362	-0.113	BMP5-r-Min					ATP6V1H
	ATP8A1_10396	ATP8A1	2.27902e-06	0.155	BMP5-r-Plus					ATP8A1
	ATP8B1_5205	ATP8B1	5.87794e-05	-0.134	BMP5-r-Min					ATP8B1
	ATP8B3_148229	ATP8B3	0.000957944	-0.111	BMP5-r-Min					ATP8B3
	ATP8B5P_158381	ATP8B5P	0.00321783	-0.1	BMP5-r-Min					ATP8B5P
	ATP9B_374868	ATP9B	0.00316742	0.1	BMP5-r-Plus					ATP9B
	ATPAF1_64756	ATPAF1	1.10414e-05	-0.145	BMP5-r-Min					ATPAF1
	ATPAF2_91647	ATPAF2	5.94416e-05	-0.134	BMP5-r-Min					ATPAF2
	ATPIF1_93974	ATPIF1	0.00647081	-0.093	BMP5-r-Min					ATPIF1
	ATRIP_84126	ATRIP	0.00814629	-0.091	BMP5-r-Min					ATRIP
	ATXN1L_342371	ATXN1L	0.000906726	0.112	BMP5-r-Plus					ATXN1L
	ATXN7L2_127002	ATXN7L2	7.94786e-07	0.162	BMP5-r-Plus					ATXN7L2
	AVPR1A_552	AVPR1A	0.0040253	0.098	BMP5-r-Plus					AVPR1A
	AVPR2_554	AVPR2	0.000652448	0.115	BMP5-r-Plus					AVPR2
	AWAT1_158833	AWAT1	0.00726183	-0.092	BMP5-r-Min					AWAT1
	AZGP1_563	AZGP1	2.11081e-05	-0.141	BMP5-r-Min					AZGP1
	B3GALT1_8708	B3GALT1	5.64334e-23	0.305	BMP5-r-Plus					B3GALT1
	B3GALT2_8707	B3GALT2	0.000110916	0.129	BMP5-r-Plus					B3GALT2
	B3GALT4_8705	B3GALT4	1.56815e-05	-0.143	BMP5-r-Min					B3GALT4
	B3GAT1_27087	B3GAT1	3.6279e-07	0.166	BMP5-r-Plus					B3GAT1
	B3GAT2_135152	B3GAT2	1.51719e-06	0.158	BMP5-r-Plus					B3GAT2
	B3GNT3_10331	B3GNT3	4.29001e-05	0.136	BMP5-r-Plus					B3GNT3
	B3GNT5_84002	B3GNT5	1.56858e-13	0.235	BMP5-r-Plus					B3GNT5
	B4GALT5_9334	B4GALT5	3.13632e-07	0.167	BMP5-r-Plus					B4GALT5
	B4GALT6_9331	B4GALT6	1.90073e-11	0.215	BMP5-r-Plus					B4GALT6
	B4GALT7_11285	B4GALT7	1.18733e-05	-0.145	BMP5-r-Min					B4GALT7
	BACE1_23621	BACE1	0.00462186	0.097	BMP5-r-Plus					BACE1
	BACE2_25825	BACE2	6.04191e-06	0.149	BMP5-r-Plus					BACE2
	BACH1_571	BACH1	2.05046e-05	0.141	BMP5-r-Plus					BACH1
	BACH2_60468	BACH2	5.31445e-11	0.211	BMP5-r-Plus					BACH2
	BAG2_9532	BAG2	0.00126348	0.109	BMP5-r-Plus					BAG2
	BAG3_9531	BAG3	1.26097e-07	-0.173	BMP5-r-Min					BAG3
	BAG4_9530	BAG4	0.000550919	0.116	BMP5-r-Plus					BAG4
	BAHCC1_57597	BAHCC1	1.70366e-08	0.183	BMP5-r-Plus					BAHCC1
	BAI1_575	ADGRB1	9.12948e-05	0.13	BMP5-r-Plus					ADGRB1
	BAI3_577	ADGRB3	3.166e-11	0.213	BMP5-r-Plus					ADGRB3
	BAIAP2_10458	BAIAP2	3.70013e-08	-0.179	BMP5-r-Min					BAIAP2
	BAIAP3_8938	BAIAP3	0.0017422	-0.106	BMP5-r-Min					BAIAP3
	BANK1_55024	BANK1	0.000213651	0.124	BMP5-r-Plus					BANK1
	BARHL2_343472	BARHL2	1.71551e-06	0.157	BMP5-r-Plus					BARHL2
	BAT1_7919	DDX39B	0.00874075	0.09	BMP5-r-Plus					DDX39B
	BAT2L1_84726	PRRC2B	0.00913025	0.09	BMP5-r-Plus					PRRC2B
	BAT2_7916	PRRC2A	9.54372e-05	0.13	BMP5-r-Plus					PRRC2A
	BAT5_7920	ABHD16A	0.00791937	-0.091	BMP5-r-Min					ABHD16A
	BATF3_55509	BATF3	0.00454157	0.097	BMP5-r-Plus					BATF3
	BATF_10538	BATF	2.06554e-06	-0.156	BMP5-r-Min					BATF
	BBC3_27113	BBC3	4.37825e-05	-0.136	BMP5-r-Min					BBC3
	BBOX1_8424	BBOX1	8.01245e-23	0.304	BMP5-r-Plus					BBOX1
	BBS4_585	BBS4	6.93562e-05	-0.132	BMP5-r-Min					BBS4
	BBS5_129880	BBS5	0.00609295	-0.094	BMP5-r-Min					BBS5
	BBS7_55212	BBS7	2.41847e-07	0.169	BMP5-r-Plus					BBS7
	BCAM_4059	BCAM	0.000341506	-0.12	BMP5-r-Min					BCAM
	BCAN_63827	BCAN	0.000377059	0.119	BMP5-r-Plus					BCAN
	BCAP31_10134	BCAP31	0.000146615	-0.127	BMP5-r-Min					BCAP31
	BCAS1_8537	BCAS1	1.89179e-09	-0.194	BMP5-r-Min					BCAS1
	BCAS4_55653	BCAS4	9.82214e-06	-0.146	BMP5-r-Min					BCAS4
	BCAT2_587	BCAT2	2.22132e-06	-0.156	BMP5-r-Min					BCAT2
	BCCIP_56647	BCCIP	0.00370415	-0.099	BMP5-r-Min					BCCIP
	BCDIN3D_144233	BCDIN3D	1.90928e-05	-0.142	BMP5-r-Min					BCDIN3D
	BCKDK_10295	BCKDK	1.17656e-08	-0.185	BMP5-r-Min					BCKDK
	BCL11A_53335	BCL11A	4.13691e-21	0.293	BMP5-r-Plus					BCL11A
	BCL11B_64919	BCL11B	1.22316e-05	0.145	BMP5-r-Plus					BCL11B
	BCL2L10_10017	BCL2L10	0.00326952	0.1	BMP5-r-Plus					BCL2L10
	BCL2L11_10018	BCL2L11	0.000736925	0.114	BMP5-r-Plus					BCL2L11
	BCL2L14_79370	BCL2L14	4.66899e-05	0.135	BMP5-r-Plus					BCL2L14
	BCL2L1_598	BCL2L1	1.44213e-10	-0.206	BMP5-r-Min					BCL2L1
	BCL3_602	BCL3	0.000308555	-0.121	BMP5-r-Min					BCL3
	BCL7A_605	BCL7A	0.00441768	0.097	BMP5-r-Plus					BCL7A
	BCR_613	BCR	0.00883895	0.09	BMP5-r-Plus					BCR
	BDH1_622	BDH1	0.00216719	-0.104	BMP5-r-Min					BDH1
	BDNF_627	BDNF	9.92296e-07	0.161	BMP5-r-Plus					BDNF
	BECN1_8678	BECN1	8.10841e-07	-0.162	BMP5-r-Min					BECN1
	BEGAIN_57596	BEGAIN	0.000356977	0.12	BMP5-r-Plus					BEGAIN
	BEND3_57673	BEND3	8.37738e-07	0.162	BMP5-r-Plus					BEND3
	BEND4_389206	BEND4	6.09234e-07	0.163	BMP5-r-Plus					BEND4
	BEND5_79656	BEND5	0.00153856	0.107	BMP5-r-Plus					BEND5
	BEND6_221336	BEND6	0.00023305	0.123	BMP5-r-Plus					BEND6
	BEND7_222389	BEND7	3.20548e-06	0.153	BMP5-r-Plus					BEND7
	BEST4_266675	BEST4	0.00328772	0.1	BMP5-r-Plus					BEST4
	BHLHB9_80823	BHLHB9	0.000848336	0.112	BMP5-r-Plus					BHLHB9
	BHLHE22_27319	BHLHE22	0.000699943	0.114	BMP5-r-Plus					BHLHE22
	BHLHE40_8553	BHLHE40	0.000419417	-0.118	BMP5-r-Min					BHLHE40
	BHLHE41_79365	BHLHE41	1.24562e-12	0.227	BMP5-r-Plus					BHLHE41
	BICC1_80114	BICC1	0.000340074	0.12	BMP5-r-Plus					BICC1
	BICD1_636	BICD1	6.66038e-12	0.22	BMP5-r-Plus					BICD1
	BIK_638	BIK	1.46577e-06	-0.158	BMP5-r-Min					BIK
	BIRC2_329	BIRC2	0.000795875	0.113	BMP5-r-Plus					BIRC2
	BIRC3_330	BIRC3	0.000253321	0.122	BMP5-r-Plus					BIRC3
	BIRC7_79444	BIRC7	0.000924034	-0.112	BMP5-r-Min					BIRC7
	BIVM_54841	BIVM	0.00010756	0.129	BMP5-r-Plus					BIVM
	BLK_640	BLK	0.000283198	0.122	BMP5-r-Plus					BLK
	BLM_641	BLM	9.92579e-05	0.13	BMP5-r-Plus					BLM
	BLNK_29760	BLNK	0.00887913	-0.09	BMP5-r-Min					BLNK
	BLOC1S1_2647	BLOC1S1	0.00275707	-0.102	BMP5-r-Min					BLOC1S1
	BLOC1S2_282991	BLOC1S2	0.00074638	-0.114	BMP5-r-Min					BLOC1S2
	BLOC1S3_388552	BLOC1S3	0.00694209	-0.093	BMP5-r-Min					BLOC1S3
	BLVRA_644	BLVRA	3.73877e-08	-0.179	BMP5-r-Min					BLVRA
	BLVRB_645	BLVRB	1.12377e-15	-0.253	BMP5-r-Min					BLVRB
	BMF_90427	BMF	0.00451118	0.097	BMP5-r-Plus					BMF
	BMP2_650	BMP2	6.07376e-14	0.238	BMP5-r-Plus					BMP2
	BMP3_651	BMP3	1.48502e-11	0.216	BMP5-r-Plus					BMP3
	BMP4_652	BMP4	0.000461135	-0.118	BMP5-r-Min					BMP4
	BMP5_653	BMP5	0	1	BMP5-r-Plus					BMP5
	BMP6_654	BMP6	1.1235e-10	0.207	BMP5-r-Plus					BMP6
	BMP7_655	BMP7	0.000299505	0.121	BMP5-r-Plus					BMP7
	BMP8A_353500	BMP8A	0.00706461	-0.092	BMP5-r-Min					BMP8A
	BMPER_168667	BMPER	2.46795e-07	0.169	BMP5-r-Plus					BMPER
	BMPR1A_657	BMPR1A	8.29348e-05	0.131	BMP5-r-Plus					BMPR1A
	BMS1_9790	BMS1	0.000974439	0.111	BMP5-r-Plus					BMS1
	BMX_660	BMX	4.70925e-10	0.201	BMP5-r-Plus					BMX
	BNC1_646	BNC1	1.45527e-22	0.302	BMP5-r-Plus					BNC1
	BNIP1_662	BNIP1	0.00249965	-0.103	BMP5-r-Min					BNIP1
	BNIP2_663	BNIP2	1.7377e-06	0.157	BMP5-r-Plus					BNIP2
	BNIP3_664	BNIP3	0.00148696	-0.107	BMP5-r-Min					BNIP3
	BOC_91653	BOC	1.35753e-16	0.26	BMP5-r-Plus					BOC
	BPI_671	BPI	5.03445e-05	0.135	BMP5-r-Plus					BPI
	BPY2_9083	BPY2	0	0	BMP5-r-Plus					BPY2
	BRAF_673	BRAF	0.00898672	0.09	BMP5-r-Plus					BRAF
	BRD1_23774	BRD1	8.02129e-05	0.131	BMP5-r-Plus					BRD1
	BRD4_23476	BRD4	8.28371e-06	0.147	BMP5-r-Plus					BRD4
	BRD9_65980	BRD9	0.00114454	0.11	BMP5-r-Plus					BRD9
	BRF1_2972	BRF1	0.00879003	-0.09	BMP5-r-Min					BRF1
	BRF2_55290	BRF2	0.00951441	0.089	BMP5-r-Plus					BRF2
	BRIX1_55299	BRIX1	0.00157152	0.107	BMP5-r-Plus					BRIX1
	BRPF1_7862	BRPF1	0.0051162	0.096	BMP5-r-Plus					BRPF1
	BSCL2_26580	BSCL2	0.00228374	-0.104	BMP5-r-Min					BSCL2
	BSN_8927	BSN	0.00265135	0.102	BMP5-r-Plus					BSN
	BSPRY_54836	BSPRY	0.00337171	-0.1	BMP5-r-Min					BSPRY
	BST2_684	BST2	0.0031794	-0.1	BMP5-r-Min					BST2
	BTAF1_9044	BTAF1	0.000174027	0.125	BMP5-r-Plus					BTAF1
	BTBD11_121551	BTBD11	0.000123207	0.128	BMP5-r-Plus					BTBD11
	BTBD12_84464	SLX4	5.27313e-05	-0.134	BMP5-r-Min					SLX4
	BTBD3_22903	BTBD3	2.31734e-10	0.204	BMP5-r-Plus					BTBD3
	BTC_685	BTC	0.0056207	0.095	BMP5-r-Plus					BTC
	BTD_686	BTD	5.14842e-07	-0.164	BMP5-r-Min					BTD
	BTG1_694	BTG1	1.09908e-09	0.197	BMP5-r-Plus					BTG1
	BTG3_10950	BTG3	2.30226e-08	0.182	BMP5-r-Plus					BTG3
	BTLA_151888	BTLA	0.00010032	0.13	BMP5-r-Plus					BTLA
	BTN2A1_11120	BTN2A1	0.000148496	0.127	BMP5-r-Plus					BTN2A1
	BTN2A3_54718	BTN2A3P	0.00126234	0.109	BMP5-r-Plus					BTN2A3P
	BTRC_8945	BTRC	0.00107455	-0.11	BMP5-r-Min					BTRC
	BUB3_9184	BUB3	0.000380343	-0.119	BMP5-r-Min					BUB3
	BUD13_84811	BUD13	0.000237032	0.123	BMP5-r-Plus					BUD13
	BVES_11149	BVES	3.94111e-08	0.179	BMP5-r-Plus					BVES
	C10orf105_414152	C10orf105	1.42824e-05	0.144	BMP5-r-Plus					C10orf105
	C10orf108_414235	PRR26	0.0010526	0.111	BMP5-r-Plus					PRR26
	C10orf10_11067	C10orf10	1.51458e-08	0.184	BMP5-r-Plus					C10orf10
	C10orf110_55853	IDI2-AS1	0.00313138	0.101	BMP5-r-Plus					IDI2-AS1
	C10orf114_399726	CASC10	0.00208366	0.104	BMP5-r-Plus					CASC10
	C10orf116_10974	ADIRF	2.19456e-05	-0.141	BMP5-r-Min					ADIRF
	C10orf128_170371	C10orf128	3.40012e-06	0.153	BMP5-r-Plus					C10orf128
	C10orf25_220979	C10orf25	3.54823e-08	0.179	BMP5-r-Plus					C10orf25
	C10orf26_54838	WBP1L	2.27764e-07	-0.169	BMP5-r-Min					WBP1L
	C10orf32_119032	C10orf32	5.64218e-05	-0.134	BMP5-r-Min					C10orf32
	C10orf54_64115	C10orf54	0.00386945	0.098	BMP5-r-Plus					C10orf54
	C10orf57_80195	TMEM254	2.80197e-08	-0.181	BMP5-r-Min					TMEM254
	C10orf76_79591	C10orf76	8.65919e-05	-0.131	BMP5-r-Min					C10orf76
	C10orf90_118611	C10orf90	3.51726e-11	0.213	BMP5-r-Plus					C10orf90
	C11orf30_56946	C11orf30	0.00125799	0.109	BMP5-r-Plus					C11orf30
	C11orf35_256329	LMNTD2	4.86428e-05	-0.135	BMP5-r-Min					LMNTD2
	C11orf40_143501	C11orf40	0	0	BMP5-r-Plus					C11orf40
	C11orf41_25758	KIAA1549L	0.000122156	0.128	BMP5-r-Plus					KIAA1549L
	C11orf52_91894	C11orf52	3.08263e-10	-0.203	BMP5-r-Min					C11orf52
	C11orf61_79684	MSANTD2	0.000951957	0.111	BMP5-r-Plus					MSANTD2
	C11orf64_283197	LINC00301	0	0	BMP5-r-Plus					LINC00301
	C11orf65_160140	C11orf65	0.000758308	-0.113	BMP5-r-Min					C11orf65
	C11orf74_119710	C11orf74	0.00199467	0.105	BMP5-r-Plus					C11orf74
	C11orf75_56935	SMCO4	2.06628e-05	0.141	BMP5-r-Plus					SMCO4
	C11orf90_387804	VSTM5	1.01803e-07	0.174	BMP5-r-Plus					VSTM5
	C11orf92_399948	COLCA1	3.13593e-27	0.33	BMP5-r-Plus					COLCA1
	C11orf93_120376	COLCA2	8.40542e-24	0.31	BMP5-r-Plus					COLCA2
	C11orf95_65998	C11orf95	8.10473e-07	0.162	BMP5-r-Plus					C11orf95
	C11orf9_745	MYRF	0.000797725	0.113	BMP5-r-Plus					MYRF
	C12orf10_60314	C12orf10	0.0069517	-0.093	BMP5-r-Min					C12orf10
	C12orf11_55726	ASUN	1.14472e-05	0.145	BMP5-r-Plus					ASUN
	C12orf24_29902	FAM216A	0.00544691	0.095	BMP5-r-Plus					FAM216A
	C12orf34_84915	FAM222A	8.55839e-05	-0.131	BMP5-r-Min					FAM222A
	C12orf36_283422	LINC01559	0.00326463	0.1	BMP5-r-Plus					LINC01559
	C12orf39_80763	SPX	7.83714e-08	0.175	BMP5-r-Plus					SPX
	C12orf4_57102	C12orf4	1.3875e-05	0.144	BMP5-r-Plus					C12orf4
	C12orf53_196500	PIANP	2.03333e-06	0.156	BMP5-r-Plus					PIANP
	C12orf59_120939	TMEM52B	0.000140144	-0.127	BMP5-r-Min					TMEM52B
	C12orf62_84987	COX14	0.000421952	-0.118	BMP5-r-Min					COX14
	C12orf65_91574	C12orf65	0.00240519	0.103	BMP5-r-Plus					C12orf65
	C12orf66_144577	C12orf66	0.00835162	-0.091	BMP5-r-Min					C12orf66
	C12orf71_728858	C12orf71	4.48482e-06	0.151	BMP5-r-Plus					C12orf71
	C12orf72_254013	METTL20	9.9958e-05	-0.13	BMP5-r-Min					METTL20
	C13orf18_80183	KIAA0226L	8.57063e-09	0.187	BMP5-r-Plus					KIAA0226L
	C13orf1_57213	SPRYD7	9.46365e-05	-0.13	BMP5-r-Min					SPRYD7
	C13orf27_93081	TEX30	0.000349791	0.12	BMP5-r-Plus					TEX30
	C13orf33_84935	MEDAG	0.00285723	0.101	BMP5-r-Plus					MEDAG
	C13orf34_79866	BORA	0.00138933	0.108	BMP5-r-Plus					BORA
	C13orf36_400120	SERTM1	4.13338e-08	0.179	BMP5-r-Plus					SERTM1
	C13orf39_196541	METTL21C	0.000114665	0.129	BMP5-r-Plus					METTL21C
	C14orf106_55320	MIS18BP1	5.67618e-05	0.134	BMP5-r-Plus					MIS18BP1
	C14orf109_26175	TMEM251	0.000103033	-0.129	BMP5-r-Min					TMEM251
	C14orf119_55017	C14orf119	2.72311e-07	-0.168	BMP5-r-Min					C14orf119
	C14orf126_112487	DTD2	0.00191506	-0.105	BMP5-r-Min					DTD2
	C14orf128_84837	ARHGAP5-AS1	2.06467e-05	0.141	BMP5-r-Plus					ARHGAP5-AS1
	C14orf129_51527	GSKIP	0.000351666	-0.12	BMP5-r-Min					GSKIP
	C14orf139_79686	LINC00341	2.44654e-05	0.14	BMP5-r-Plus					LINC00341
	C14orf142_84520	C14orf142	1.71254e-05	-0.142	BMP5-r-Min					C14orf142
	C14orf143_90141	EFCAB11	1.32095e-07	-0.172	BMP5-r-Min					EFCAB11
	C14orf145_145508	CEP128	0.000322172	0.12	BMP5-r-Plus					CEP128
	C14orf148_122945	NOXRED1	0.00354223	-0.099	BMP5-r-Min					NOXRED1
	C14orf156_81892	SLIRP	0.00682089	-0.093	BMP5-r-Min					SLIRP
	C14orf159_80017	C14orf159	0.00286357	-0.101	BMP5-r-Min					C14orf159
	C14orf166_51637	C14orf166	0.000783547	-0.113	BMP5-r-Min					C14orf166
	C14orf167_55449	DHRS4-AS1	0.0011686	-0.11	BMP5-r-Min					DHRS4-AS1
	C14orf169_79697	C14orf169	0.000172418	-0.125	BMP5-r-Min					C14orf169
	C14orf174_161394	SAMD15	0.000417623	-0.118	BMP5-r-Min					SAMD15
	C14orf179_112752	IFT43	2.50519e-09	-0.193	BMP5-r-Min					IFT43
	C14orf2_9556	C14orf2	0.0083917	-0.091	BMP5-r-Min					C14orf2
	C14orf45_80127	CCDC176	0.000405967	-0.119	BMP5-r-Min					CCDC176
	C14orf49_161176	SYNE3	7.05292e-05	0.132	BMP5-r-Plus					SYNE3
	C14orf64_388011	LINC01550	0.000243237	0.123	BMP5-r-Plus					LINC01550
	C14orf79_122616	C14orf79	2.48968e-05	-0.14	BMP5-r-Min					C14orf79
	C15orf24_56851	EMC7	1.21507e-05	-0.145	BMP5-r-Min					EMC7
	C15orf29_79768	KATNBL1	0.000498466	0.117	BMP5-r-Plus					KATNBL1
	C15orf32_145858	C15orf32	8.70046e-07	0.161	BMP5-r-Plus					C15orf32
	C15orf39_56905	C15orf39	0.000102291	0.129	BMP5-r-Plus					C15orf39
	C15orf41_84529	C15orf41	7.48057e-11	0.209	BMP5-r-Plus					C15orf41
	C15orf42_90381	TICRR	0.001978	0.105	BMP5-r-Plus					TICRR
	C15orf51_196968	DNM1P46	1.19386e-09	0.197	BMP5-r-Plus					DNM1P46
	C15orf52_388115	C15orf52	2.42021e-07	0.169	BMP5-r-Plus					C15orf52
	C15orf57_90416	C15orf57	0.000410018	-0.118	BMP5-r-Min					C15orf57
	C15orf58_390637	GDPGP1	0.000381992	-0.119	BMP5-r-Min					GDPGP1
	C15orf62_643338	C15orf62	0.00398096	0.098	BMP5-r-Plus					C15orf62
	C15orf63_25764	HYPK	1.98615e-05	-0.141	BMP5-r-Min					HYPK
	C16orf13_84326	C16orf13	4.72155e-07	-0.165	BMP5-r-Min					C16orf13
	C16orf42_115939	TSR3	5.023e-05	-0.135	BMP5-r-Min					TSR3
	C16orf45_89927	C16orf45	2.60502e-05	-0.139	BMP5-r-Min					C16orf45
	C16orf53_79447	PAGR1	8.85501e-05	-0.131	BMP5-r-Min					PAGR1
	C16orf58_64755	C16orf58	1.37281e-09	-0.196	BMP5-r-Min					C16orf58
	C16orf70_80262	C16orf70	2.04782e-05	-0.141	BMP5-r-Min					C16orf70
	C16orf71_146562	C16orf71	1.44136e-10	-0.206	BMP5-r-Min					C16orf71
	C16orf72_29035	C16orf72	9.66796e-05	-0.13	BMP5-r-Min					C16orf72
	C16orf74_404550	C16orf74	1.89846e-06	-0.157	BMP5-r-Min					C16orf74
	C16orf80_29105	CFAP20	0.000497458	0.117	BMP5-r-Plus					CFAP20
	C16orf88_400506	KNOP1	5.08677e-05	-0.135	BMP5-r-Min					KNOP1
	C16orf91_283951	C16orf91	0.00015889	-0.126	BMP5-r-Min					C16orf91
	C17orf100_388327	C17orf100	0.000351846	0.12	BMP5-r-Plus					C17orf100
	C17orf103_256302	NATD1	0.00178927	0.106	BMP5-r-Plus					NATD1
	C17orf108_201229	LYRM9	0.00246	-0.103	BMP5-r-Min					LYRM9
	C17orf28_283987	HID1	5.71304e-12	-0.22	BMP5-r-Min					HID1
	C17orf37_84299	MIEN1	3.48744e-08	-0.18	BMP5-r-Min					MIEN1
	C17orf39_79018	GID4	0.000271762	0.122	BMP5-r-Plus					GID4
	C17orf48_56985	ADPRM	1.89254e-05	0.142	BMP5-r-Plus					ADPRM
	C17orf51_339263	C17orf51	2.42189e-15	0.25	BMP5-r-Plus					C17orf51
	C17orf55_284185	LINC00482	0.00339228	-0.1	BMP5-r-Min					LINC00482
	C17orf58_284018	C17orf58	0.00224105	-0.104	BMP5-r-Min					C17orf58
	C17orf59_54785	C17orf59	0.00909821	-0.09	BMP5-r-Min					C17orf59
	C17orf62_79415	C17orf62	5.41146e-05	-0.134	BMP5-r-Min					C17orf62
	C17orf72_92340	PRR29	0.00293977	-0.101	BMP5-r-Min					PRR29
	C17orf79_55352	COPRS	0.00350011	-0.099	BMP5-r-Min					COPRS
	C17orf85_55421	C17orf85	0.00344747	0.1	BMP5-r-Plus					C17orf85
	C17orf90_339229	OXLD1	0.000291694	-0.121	BMP5-r-Min					OXLD1
	C17orf97_400566	C17orf97	0.00232516	-0.103	BMP5-r-Min					C17orf97
	C18orf10_25941	TPGS2	0.00952523	0.089	BMP5-r-Plus					TPGS2
	C18orf18_147525	LINC00526	6.02019e-05	0.133	BMP5-r-Plus					LINC00526
	C18orf32_497661	C18orf32	3.74034e-08	-0.179	BMP5-r-Min					C18orf32
	C18orf34_374864	CCDC178	7.59291e-10	0.199	BMP5-r-Plus					CCDC178
	C18orf45_85019	TMEM241	1.72721e-06	-0.157	BMP5-r-Min					TMEM241
	C18orf54_162681	C18orf54	1.75929e-08	0.183	BMP5-r-Plus					C18orf54
	C19orf10_56005	MYDGF	0.00946804	-0.089	BMP5-r-Min					MYDGF
	C19orf18_147685	C19orf18	0.001146	-0.11	BMP5-r-Min					C19orf18
	C19orf21_126353	MISP	0.000110041	-0.129	BMP5-r-Min					MISP
	C19orf39_126074	SWSAP1	3.62238e-05	-0.137	BMP5-r-Min					SWSAP1
	C19orf41_126123	IZUMO2	0.00318482	0.1	BMP5-r-Plus					IZUMO2
	C19orf42_79086	SMIM7	0.000420599	-0.118	BMP5-r-Min					SMIM7
	C19orf46_163183	SYNE4	2.20989e-05	-0.141	BMP5-r-Min					SYNE4
	C19orf51_352909	DNAAF3	2.16294e-07	-0.169	BMP5-r-Min					DNAAF3
	C19orf57_79173	C19orf57	0.00266156	0.102	BMP5-r-Plus					C19orf57
	C19orf73_55150	C19orf73	0.00386397	-0.098	BMP5-r-Min					C19orf73
	C19orf76_199800	ADM5	5.18699e-07	0.164	BMP5-r-Plus					ADM5
	C19orf77_284422	SMIM24	1.80333e-05	0.142	BMP5-r-Plus					SMIM24
	C1GALT1C1_29071	C1GALT1C1	6.33388e-05	-0.133	BMP5-r-Min					C1GALT1C1
	C1GALT1_56913	C1GALT1	0.00105359	0.111	BMP5-r-Plus					C1GALT1
	C1QL1_10882	C1QL1	0.00427199	0.097	BMP5-r-Plus					C1QL1
	C1QL2_165257	C1QL2	7.17866e-07	0.163	BMP5-r-Plus					C1QL2
	C1QL4_338761	C1QL4	1.74424e-10	0.206	BMP5-r-Plus					C1QL4
	C1QTNF1_114897	C1QTNF1	0.00519542	0.096	BMP5-r-Plus					C1QTNF1
	C1QTNF3_114899	C1QTNF3	0.000345819	-0.12	BMP5-r-Min					C1QTNF3
	C1QTNF4_114900	C1QTNF4	0.00042888	0.118	BMP5-r-Plus					C1QTNF4
	C1RL_51279	C1RL	0.000228727	0.123	BMP5-r-Plus					C1RL
	C1R_715	C1R	0.00681404	0.093	BMP5-r-Plus					C1R
	C1orf106_55765	C1orf106	0.000196831	0.124	BMP5-r-Plus					C1orf106
	C1orf109_54955	C1orf109	3.48579e-05	0.137	BMP5-r-Plus					C1orf109
	C1orf110_339512	C1orf110	0.007045	0.092	BMP5-r-Plus					C1orf110
	C1orf112_55732	C1orf112	0.000412015	0.118	BMP5-r-Plus					C1orf112
	C1orf114_57821	CCDC181	1.31859e-05	0.144	BMP5-r-Plus					CCDC181
	C1orf126_200197	TMEM51-AS1	0.000852832	0.112	BMP5-r-Plus					TMEM51-AS1
	C1orf127_148345	C1orf127	8.86683e-05	-0.131	BMP5-r-Min					C1orf127
	C1orf130_400746	NCMAP	2.65943e-16	0.258	BMP5-r-Plus					NCMAP
	C1orf151_440574	MINOS1	0.00526327	-0.095	BMP5-r-Min					MINOS1
	C1orf157_284573	LINC00303	0.00726333	0.092	BMP5-r-Plus					LINC00303
	C1orf163_65260	COA7	0.00054362	0.116	BMP5-r-Plus					COA7
	C1orf170_84808	PERM1	0.00492688	-0.096	BMP5-r-Min					PERM1
	C1orf174_339448	C1orf174	0.0010145	0.111	BMP5-r-Plus					C1orf174
	C1orf175_374977	MROH7	0.000201794	0.124	BMP5-r-Plus					MROH7
	C1orf182_128229	TSACC	0.00713728	-0.092	BMP5-r-Min					TSACC
	C1orf183_55924	FAM212B	0.0022379	0.104	BMP5-r-Plus					FAM212B
	C1orf187_374946	DRAXIN	7.85448e-11	0.209	BMP5-r-Plus					DRAXIN
	C1orf190_541468	LURAP1	0.00140399	0.108	BMP5-r-Plus					LURAP1
	C1orf204_284677	C1orf204	0.000370111	0.119	BMP5-r-Plus					C1orf204
	C1orf210_149466	C1orf210	0.000687307	-0.114	BMP5-r-Min					C1orf210
	C1orf21_81563	C1orf21	0.00646956	-0.093	BMP5-r-Min					C1orf21
	C1orf226_400793	C1orf226	0.00183151	0.106	BMP5-r-Plus					C1orf226
	C1orf230_284485	RIIAD1	0.000145344	-0.127	BMP5-r-Min					RIIAD1
	C1orf25_81627	TRMT1L	0.00467739	-0.097	BMP5-r-Min					TRMT1L
	C1orf27_54953	C1orf27	0.00029826	-0.121	BMP5-r-Min					C1orf27
	C1orf52_148423	C1orf52	1.37379e-05	0.144	BMP5-r-Plus					C1orf52
	C1orf56_54964	C1orf56	8.40744e-05	-0.131	BMP5-r-Min					C1orf56
	C1orf61_10485	C1orf61	8.25671e-10	0.198	BMP5-r-Plus					C1orf61
	C1orf64_149563	C1orf64	5.17417e-07	-0.164	BMP5-r-Min					C1orf64
	C1orf66_51093	RRNAD1	2.2553e-05	-0.14	BMP5-r-Min					RRNAD1
	C1orf88_128344	PIFO	0.0058991	-0.094	BMP5-r-Min					PIFO
	C1orf89_79363	RSG1	0.000522234	-0.116	BMP5-r-Min					RSG1
	C1orf93_127281	FAM213B	0.0066428	-0.093	BMP5-r-Min					FAM213B
	C1orf96_126731	CCSAP	8.41691e-05	0.131	BMP5-r-Plus					CCSAP
	C1orf97_84791	LINC00467	5.63222e-08	-0.177	BMP5-r-Min					LINC00467
	C20orf118_140711	TLDC2	3.68831e-05	0.137	BMP5-r-Plus					TLDC2
	C20orf134_170487	ACTL10	0.00640349	-0.093	BMP5-r-Min					ACTL10
	C20orf165_128497	SPATA25	0.00090202	0.112	BMP5-r-Plus					SPATA25
	C20orf194_25943	C20orf194	0.00405487	0.098	BMP5-r-Plus					C20orf194
	C20orf200_253868	C20orf166-AS1	0.00815917	0.091	BMP5-r-Plus					C20orf166-AS1
	C20orf26_26074	CFAP61	6.12206e-05	-0.133	BMP5-r-Min					CFAP61
	C20orf29_55317	AP5S1	1.64901e-05	-0.143	BMP5-r-Min					AP5S1
	C20orf30_29058	TMEM230	0.000268169	-0.122	BMP5-r-Min					TMEM230
	C20orf3_57136	APMAP	1.66275e-05	-0.143	BMP5-r-Min					APMAP
	C20orf54_113278	SLC52A3	6.79076e-05	-0.133	BMP5-r-Min					SLC52A3
	C20orf79_140856	SCP2D1	0	0	BMP5-r-Plus					SCP2D1
	C21orf129_150135	LINC00479	0.00499504	0.096	BMP5-r-Plus					LINC00479
	C21orf130_284835	LINC00323	7.27148e-05	0.132	BMP5-r-Plus					LINC00323
	C21orf34_388815	MIR99AHG	8.44699e-12	0.219	BMP5-r-Plus					MIR99AHG
	C21orf59_56683	C21orf59	2.76202e-06	-0.154	BMP5-r-Min					C21orf59
	C21orf62_56245	C21orf62	0.00116412	0.11	BMP5-r-Plus					C21orf62
	C21orf88_114041	B3GALT5-AS1	0.00131162	0.109	BMP5-r-Plus					B3GALT5-AS1
	C21orf91_54149	C21orf91	7.50158e-11	0.209	BMP5-r-Plus					C21orf91
	C22orf13_83606	GUCD1	2.28246e-07	-0.169	BMP5-r-Min					GUCD1
	C22orf23_84645	C22orf23	4.84922e-14	0.239	BMP5-r-Plus					C22orf23
	C22orf25_128989	TANGO2	6.3885e-08	-0.176	BMP5-r-Min					TANGO2
	C22orf32_91689	SMDT1	0.00468412	-0.097	BMP5-r-Min					SMDT1
	C22orf41_644186	SYCE3	3.05316e-05	-0.138	BMP5-r-Min					SYCE3
	C2CD2L_9854	C2CD2L	1.51872e-07	-0.171	BMP5-r-Min					C2CD2L
	C2_717	C2	0.00748714	-0.092	BMP5-r-Min					C2
	C2orf18_54978	SLC35F6	4.82803e-06	-0.151	BMP5-r-Min					SLC35F6
	C2orf24_27013	CNPPD1	0.000261458	-0.122	BMP5-r-Min					CNPPD1
	C2orf27A_29798	C2orf27A	0.000305502	-0.121	BMP5-r-Min					C2orf27A
	C2orf3_6936	GCFC2	1.19826e-05	0.145	BMP5-r-Plus					GCFC2
	C2orf40_84417	C2orf40	1.74441e-18	0.275	BMP5-r-Plus					C2orf40
	C2orf44_80304	C2orf44	0.000680561	0.114	BMP5-r-Plus					C2orf44
	C2orf51_200523	TEX37	2.28987e-08	0.182	BMP5-r-Plus					TEX37
	C2orf55_343990	KIAA1211L	0.000280145	-0.122	BMP5-r-Min					KIAA1211L
	C2orf56_55471	NDUFAF7	0.000200407	0.124	BMP5-r-Plus					NDUFAF7
	C2orf58_285154	CYP1B1-AS1	1.98091e-08	0.183	BMP5-r-Plus					CYP1B1-AS1
	C2orf65_130951	M1AP	0.00535673	-0.095	BMP5-r-Min					M1AP
	C2orf67_151050	KANSL1L	3.67428e-06	0.152	BMP5-r-Plus					KANSL1L
	C2orf68_388969	C2orf68	0.00261194	0.102	BMP5-r-Plus					C2orf68
	C2orf70_339778	C2orf70	4.1459e-05	0.136	BMP5-r-Plus					C2orf70
	C2orf71_388939	C2orf71	2.95458e-07	0.168	BMP5-r-Plus					C2orf71
	C2orf82_389084	C2orf82	2.38987e-05	0.14	BMP5-r-Plus					C2orf82
	C2orf86_51057	WDPCP	0.000796569	0.113	BMP5-r-Plus					WDPCP
	C2orf88_84281	C2orf88	1.28798e-15	0.253	BMP5-r-Plus					C2orf88
	C2orf89_129293	TRABD2A	2.11331e-06	0.156	BMP5-r-Plus					TRABD2A
	C3orf17_25871	C3orf17	6.13428e-05	0.133	BMP5-r-Plus					C3orf17
	C3orf26_84319	CMSS1	0.000342051	0.12	BMP5-r-Plus					CMSS1
	C3orf42_84657	LINC00852	0.000228747	0.123	BMP5-r-Plus					LINC00852
	C3orf50_93556	EGFEM1P	4.94245e-08	0.178	BMP5-r-Plus					EGFEM1P
	C3orf55_152078	PQLC2L	2.24911e-06	0.155	BMP5-r-Plus					PQLC2L
	C3orf58_205428	C3orf58	4.95621e-18	0.271	BMP5-r-Plus					C3orf58
	C3orf64_285203	EOGT	1.8407e-20	0.288	BMP5-r-Plus					EOGT
	C3orf72_401089	FOXL2NB	9.9196e-07	0.161	BMP5-r-Plus					FOXL2NB
	C4A_720	C4A	0.000381659	-0.119	BMP5-r-Min					C4A
	C4BPA_722	C4BPA	2.70324e-11	0.214	BMP5-r-Plus					C4BPA
	C4orf11_439934	LINC00575	0	0	BMP5-r-Plus					LINC00575
	C4orf33_132321	C4orf33	0.000221702	-0.123	BMP5-r-Min					C4orf33
	C4orf34_201895	SMIM14	1.76319e-07	-0.171	BMP5-r-Min					SMIM14
	C4orf39_152756	FAM218A	2.84992e-06	0.154	BMP5-r-Plus					FAM218A
	C4orf40_401137	PRR27	2.66192e-07	0.168	BMP5-r-Plus					PRR27
	C4orf46_201725	C4orf46	5.79038e-07	0.164	BMP5-r-Plus					C4orf46
	C4orf52_389203	SMIM20	0.00204284	0.105	BMP5-r-Plus					SMIM20
	C4orf7_260436	FDCSP	5.76809e-19	0.278	BMP5-r-Plus					FDCSP
	C5orf13_9315	NREP	0.000715116	0.114	BMP5-r-Plus					NREP
	C5orf20_140947	DCANP1	0.00241285	0.103	BMP5-r-Plus					DCANP1
	C5orf32_84418	CYSTM1	4.53763e-06	-0.151	BMP5-r-Min					CYSTM1
	C5orf34_375444	C5orf34	1.02581e-05	0.146	BMP5-r-Plus					C5orf34
	C5orf36_285600	KIAA0825	0.00128911	-0.109	BMP5-r-Min					KIAA0825
	C5orf49_134121	C5orf49	3.86351e-05	-0.137	BMP5-r-Min					C5orf49
	C5orf4_10826	FAXDC2	0.000180118	0.125	BMP5-r-Plus					FAXDC2
	C5orf58_133874	C5orf58	0.00705109	0.092	BMP5-r-Plus					C5orf58
	C6_729	C6	0.00356767	0.099	BMP5-r-Plus					C6
	C6orf105_84830	ADTRP	1.01038e-13	0.237	BMP5-r-Plus					ADTRP
	C6orf122_401288	LINC00242	0.00103156	0.111	BMP5-r-Plus					LINC00242
	C6orf123_26238	LINC01558	1.68662e-05	0.142	BMP5-r-Plus					LINC01558
	C6orf125_84300	UQCC2	0.00189913	-0.105	BMP5-r-Min					UQCC2
	C6orf126_389383	CLPSL2	9.63914e-06	-0.146	BMP5-r-Min					CLPSL2
	C6orf132_647024	C6orf132	9.22505e-06	-0.146	BMP5-r-Min					C6orf132
	C6orf134_79969	ATAT1	6.24891e-05	0.133	BMP5-r-Plus					ATAT1
	C6orf142_90523	MLIP	0.000144483	0.127	BMP5-r-Plus					MLIP
	C6orf150_115004	MB21D1	0.000401887	0.119	BMP5-r-Plus					MB21D1
	C6orf15_29113	C6orf15	1.01157e-09	0.197	BMP5-r-Plus					C6orf15
	C6orf162_57150	SMIM8	0.000219929	0.124	BMP5-r-Plus					SMIM8
	C6orf167_253714	MMS22L	1.39014e-06	0.158	BMP5-r-Plus					MMS22L
	C6orf168_84553	FAXC	0.0028644	0.101	BMP5-r-Plus					FAXC
	C6orf174_387104	SOGA3	7.76122e-10	0.199	BMP5-r-Plus					SOGA3
	C6orf176_90632	LINC00473	6.245e-06	0.149	BMP5-r-Plus					LINC00473
	C6orf192_116843	SLC18B1	1.21857e-09	0.196	BMP5-r-Plus					SLC18B1
	C6orf195_154386	LINC01600	7.51818e-05	0.132	BMP5-r-Plus					LINC01600
	C6orf1_221491	C6orf1	2.26108e-10	-0.204	BMP5-r-Min					C6orf1
	C6orf204_387119	CEP85L	6.11043e-08	0.177	BMP5-r-Plus					CEP85L
	C6orf211_79624	ARMT1	5.10363e-05	-0.135	BMP5-r-Min					ARMT1
	C6orf223_221416	C6orf223	0.00538798	0.095	BMP5-r-Plus					C6orf223
	C6orf226_441150	C6orf226	0.00558886	-0.095	BMP5-r-Min					C6orf226
	C6orf41_100133205	LINC00240	0.00158935	0.107	BMP5-r-Plus					LINC00240
	C6orf48_50854	C6orf48	0.000148079	0.127	BMP5-r-Plus					C6orf48
	C6orf59_79992	AGPAT4-IT1	7.83138e-07	0.162	BMP5-r-Plus					AGPAT4-IT1
	C6orf70_55780	ERMARD	0.000642812	-0.115	BMP5-r-Min					ERMARD
	C6orf97_80129	CCDC170	5.96106e-06	-0.149	BMP5-r-Min					CCDC170
	C7_730	C7	1.11506e-06	0.16	BMP5-r-Plus					C7
	C7orf31_136895	C7orf31	3.74668e-05	0.137	BMP5-r-Plus					C7orf31
	C7orf40_285958	SNHG15	0.00533689	0.095	BMP5-r-Plus					SNHG15
	C7orf51_222950	NYAP1	2.30529e-11	0.215	BMP5-r-Plus					NYAP1
	C7orf60_154743	C7orf60	7.72474e-10	0.199	BMP5-r-Plus					C7orf60
	C7orf61_402573	C7orf61	3.72326e-14	0.24	BMP5-r-Plus					C7orf61
	C7orf64_84060	RBM48	3.49892e-06	0.153	BMP5-r-Plus					RBM48
	C7orf65_401335	C7orf65	0.00639306	0.093	BMP5-r-Plus					C7orf65
	C7orf68_29923	HILPDA	0.00887015	-0.09	BMP5-r-Min					HILPDA
	C8orf22_492307	C8orf22	0.000573432	0.116	BMP5-r-Plus					C8orf22
	C8orf38_137682	NDUFAF6	0.000148541	-0.127	BMP5-r-Min					NDUFAF6
	C8orf47_203111	ERICH5	6.08534e-09	0.189	BMP5-r-Plus					ERICH5
	C8orf48_157773	C8orf48	0.00620252	0.094	BMP5-r-Plus					C8orf48
	C8orf4_56892	C8orf4	0.00965737	0.089	BMP5-r-Plus					C8orf4
	C8orf55_51337	THEM6	0.0064959	-0.093	BMP5-r-Min					THEM6
	C8orf75_619351	LINC00589	0.00253523	-0.103	BMP5-r-Min					LINC00589
	C8orf79_57604	KIAA1456	4.59749e-09	0.19	BMP5-r-Plus					KIAA1456
	C8orf80_389643	NUGGC	0.00810563	0.091	BMP5-r-Plus					NUGGC
	C8orf83_286144	TRIQK	0.000849481	-0.112	BMP5-r-Min					TRIQK
	C9orf103_414328	IDNK	0.00325043	-0.1	BMP5-r-Min					IDNK
	C9orf106_414318	C9orf106	0.0027112	-0.102	BMP5-r-Min					C9orf106
	C9orf116_138162	C9orf116	3.5469e-08	-0.179	BMP5-r-Min					C9orf116
	C9orf117_286207	C9orf117	0.000411332	-0.118	BMP5-r-Min					C9orf117
	C9orf11_54586	EQTN	0.00598734	0.094	BMP5-r-Plus					EQTN
	C9orf125_84302	TMEM246	2.73545e-08	0.181	BMP5-r-Plus					TMEM246
	C9orf128_392307	FAM221B	0.000133751	-0.127	BMP5-r-Min					FAM221B
	C9orf130_100128782	LINC00476	0.000118476	0.128	BMP5-r-Plus					LINC00476
	C9orf152_401546	C9orf152	3.01571e-05	-0.138	BMP5-r-Min					C9orf152
	C9orf156_51531	C9orf156	0.00675538	-0.093	BMP5-r-Min					C9orf156
	C9orf169_375791	CYSRT1	2.17362e-06	-0.156	BMP5-r-Min					CYSRT1
	C9orf170_401535	C9orf170	3.56714e-10	0.202	BMP5-r-Plus					C9orf170
	C9orf172_389813	C9orf172	0.00441264	-0.097	BMP5-r-Min					C9orf172
	C9orf23_138716	RPP25L	0.00174008	-0.106	BMP5-r-Min					RPP25L
	C9orf30_91283	MSANTD3	0.000142211	0.127	BMP5-r-Plus					MSANTD3
	C9orf3_84909	C9orf3	0.000660464	0.115	BMP5-r-Plus					C9orf3
	C9orf40_55071	C9orf40	2.28136e-05	0.14	BMP5-r-Plus					C9orf40
	C9orf43_257169	C9orf43	0.000739914	-0.114	BMP5-r-Min					C9orf43
	C9orf45_81571	MIR600HG	0.00313902	0.101	BMP5-r-Plus					MIR600HG
	C9orf46_55848	PLGRKT	5.68679e-06	-0.15	BMP5-r-Min					PLGRKT
	C9orf4_23732	FRRS1L	0.00366586	0.099	BMP5-r-Plus					FRRS1L
	C9orf53_51198	CDKN2A-AS1	5.24812e-10	0.2	BMP5-r-Plus					CDKN2A-AS1
	C9orf64_84267	C9orf64	0.000269818	-0.122	BMP5-r-Min					C9orf64
	C9orf72_203228	C9orf72	2.39274e-06	0.155	BMP5-r-Plus					C9orf72
	C9orf7_11094	CACFD1	1.27384e-06	-0.159	BMP5-r-Min					CACFD1
	C9orf85_138241	C9orf85	8.60906e-11	0.209	BMP5-r-Plus					C9orf85
	C9orf89_84270	C9orf89	3.85575e-08	-0.179	BMP5-r-Min					C9orf89
	C9orf91_203197	C9orf91	1.04275e-05	-0.146	BMP5-r-Min					C9orf91
	C9orf98_158067	AK8	8.96251e-09	-0.187	BMP5-r-Min					AK8
	CA10_56934	CA10	0.00531557	0.095	BMP5-r-Plus					CA10
	CA12_771	CA12	1.19422e-08	-0.185	BMP5-r-Min					CA12
	CA13_377677	CA13	2.17023e-11	0.215	BMP5-r-Plus					CA13
	CA3_761	CA3	4.39549e-15	0.248	BMP5-r-Plus					CA3
	CA4_762	CA4	8.36527e-06	0.147	BMP5-r-Plus					CA4
	CA5BP_340591	CA5BP1	5.16455e-07	0.164	BMP5-r-Plus					CA5BP1
	CA6_765	CA6	0.000521319	0.117	BMP5-r-Plus					CA6
	CABLES1_91768	CABLES1	0.00108213	-0.11	BMP5-r-Min					CABLES1
	CABP1_9478	CABP1	0.00420858	0.098	BMP5-r-Plus					CABP1
	CACHD1_57685	CACHD1	3.24355e-23	0.307	BMP5-r-Plus					CACHD1
	CACNA1A_773	CACNA1A	0.00169556	0.106	BMP5-r-Plus					CACNA1A
	CACNA1C_775	CACNA1C	0.00450495	0.097	BMP5-r-Plus					CACNA1C
	CACNA1E_777	CACNA1E	2.3926e-05	0.14	BMP5-r-Plus					CACNA1E
	CACNA1G_8913	CACNA1G	0.00277728	0.102	BMP5-r-Plus					CACNA1G
	CACNG1_786	CACNG1	1.09004e-08	-0.186	BMP5-r-Min					CACNG1
	CACNG4_27092	CACNG4	6.29919e-08	-0.176	BMP5-r-Min					CACNG4
	CACNG5_27091	CACNG5	2.26629e-06	0.155	BMP5-r-Plus					CACNG5
	CACNG7_59284	CACNG7	0.000110896	0.129	BMP5-r-Plus					CACNG7
	CADM2_253559	CADM2	0.00418255	0.098	BMP5-r-Plus					CADM2
	CADM3_57863	CADM3	1.23929e-10	0.207	BMP5-r-Plus					CADM3
	CAD_790	CAD	1.04346e-09	0.197	BMP5-r-Plus					CAD
	CAGE1_285782	CAGE1	8.58326e-06	0.147	BMP5-r-Plus					CAGE1
	CALCB_797	CALCB	0.00599767	0.094	BMP5-r-Plus					CALCB
	CALCOCO2_10241	CALCOCO2	1.38901e-07	-0.172	BMP5-r-Min					CALCOCO2
	CALD1_800	CALD1	2.01284e-05	0.141	BMP5-r-Plus					CALD1
	CALM2_805	CALM2	0.00233307	-0.103	BMP5-r-Min					CALM2
	CALML3_810	CALML3	6.37568e-07	0.163	BMP5-r-Plus					CALML3
	CALML4_91860	CALML4	0.00392687	0.098	BMP5-r-Plus					CALML4
	CALN1_83698	CALN1	0.00258079	0.102	BMP5-r-Plus					CALN1
	CAMK2D_817	CAMK2D	0.00498973	0.096	BMP5-r-Plus					CAMK2D
	CAMK4_814	CAMK4	8.22816e-05	0.131	BMP5-r-Plus					CAMK4
	CAMKK2_10645	CAMKK2	0.000712576	0.114	BMP5-r-Plus					CAMKK2
	CAMKV_79012	CAMKV	4.01364e-08	0.179	BMP5-r-Plus					CAMKV
	CAMSAP1_157922	CAMSAP1	9.90415e-06	0.146	BMP5-r-Plus					CAMSAP1
	CAND2_23066	CAND2	1.74788e-05	0.142	BMP5-r-Plus					CAND2
	CANT1_124583	CANT1	4.64561e-07	-0.165	BMP5-r-Min					CANT1
	CAP2_10486	CAP2	0.000392833	-0.119	BMP5-r-Min					CAP2
	CAPG_822	CAPG	0.00373249	-0.099	BMP5-r-Min					CAPG
	CAPN11_11131	CAPN11	1.22274e-05	0.145	BMP5-r-Plus					CAPN11
	CAPN13_92291	CAPN13	0.00021363	-0.124	BMP5-r-Min					CAPN13
	CAPN5_726	CAPN5	4.20396e-14	0.24	BMP5-r-Plus					CAPN5
	CAPN6_827	CAPN6	3.38347e-25	0.319	BMP5-r-Plus					CAPN6
	CAPN8_388743	CAPN8	3.46825e-05	-0.137	BMP5-r-Min					CAPN8
	CAPN9_10753	CAPN9	1.91061e-05	-0.142	BMP5-r-Min					CAPN9
	CAPNS1_826	CAPNS1	0.00446336	-0.097	BMP5-r-Min					CAPNS1
	CAPNS2_84290	CAPNS2	0.00730075	0.092	BMP5-r-Plus					CAPNS2
	CAPRIN2_65981	CAPRIN2	0.000157453	0.126	BMP5-r-Plus					CAPRIN2
	CAPSL_133690	CAPSL	0.00742147	-0.092	BMP5-r-Min					CAPSL
	CAPZA3_93661	CAPZA3	1.56732e-15	0.252	BMP5-r-Plus					CAPZA3
	CAPZB_832	CAPZB	0.00625455	-0.094	BMP5-r-Min					CAPZB
	CARD14_79092	CARD14	8.6861e-07	-0.161	BMP5-r-Min					CARD14
	CARD6_84674	CARD6	0.000927189	0.112	BMP5-r-Plus					CARD6
	CASC1_55259	CASC1	0.00427089	-0.097	BMP5-r-Min					CASC1
	CASK_8573	CASK	7.16751e-05	0.132	BMP5-r-Plus					CASK
	CASP2_835	CASP2	1.44613e-06	0.158	BMP5-r-Plus					CASP2
	CASP7_840	CASP7	0.00222165	-0.104	BMP5-r-Min					CASP7
	CASP8AP2_9994	CASP8AP2	1.23409e-05	0.145	BMP5-r-Plus					CASP8AP2
	CASQ2_845	CASQ2	0.00102573	0.111	BMP5-r-Plus					CASQ2
	CASZ1_54897	CASZ1	0.00505471	-0.096	BMP5-r-Min					CASZ1
	CATSPER1_117144	CATSPER1	0.00241463	-0.103	BMP5-r-Min					CATSPER1
	CATSPER2P1_440278	CATSPER2P1	0.00133555	-0.108	BMP5-r-Min					CATSPER2P1
	CATSPER3_347732	CATSPER3	0.00318317	-0.1	BMP5-r-Min					CATSPER3
	CATSPERB_79820	CATSPERB	0.00202348	-0.105	BMP5-r-Min					CATSPERB
	CATSPERG_57828	CATSPERG	6.83467e-05	-0.133	BMP5-r-Min					CATSPERG
	CAT_847	CAT	0.00430317	0.097	BMP5-r-Plus					CAT
	CAV1_857	CAV1	2.88547e-07	0.168	BMP5-r-Plus					CAV1
	CAV2_858	CAV2	7.13268e-14	0.238	BMP5-r-Plus					CAV2
	CBARA1_10367	MICU1	5.21233e-05	-0.135	BMP5-r-Min					MICU1
	CBFB_865	CBFB	4.15505e-07	0.166	BMP5-r-Plus					CBFB
	CBLB_868	CBLB	2.28447e-05	0.14	BMP5-r-Plus					CBLB
	CBLN3_643866	CBLN3	0.00852896	-0.09	BMP5-r-Min					CBLN3
	CBL_867	CBL	4.02266e-05	0.136	BMP5-r-Plus					CBL
	CBR1_873	CBR1	3.7135e-06	0.152	BMP5-r-Plus					CBR1
	CBX2_84733	CBX2	0.00060049	0.115	BMP5-r-Plus					CBX2
	CBX4_8535	CBX4	8.25038e-06	-0.147	BMP5-r-Min					CBX4
	CBX5_23468	CBX5	0.000115985	0.129	BMP5-r-Plus					CBX5
	CBX6_23466	CBX6	0.00115678	0.11	BMP5-r-Plus					CBX6
	CC2D2A_57545	CC2D2A	0.000332306	0.12	BMP5-r-Plus					CC2D2A
	CCDC101_112869	CCDC101	0.00109268	-0.11	BMP5-r-Min					CCDC101
	CCDC102A_92922	CCDC102A	0.0013112	0.109	BMP5-r-Plus					CCDC102A
	CCDC102B_79839	CCDC102B	0.000104186	0.129	BMP5-r-Plus					CCDC102B
	CCDC103_388389	CCDC103	2.52124e-06	-0.155	BMP5-r-Min					CCDC103
	CCDC106_29903	CCDC106	0.00125612	-0.109	BMP5-r-Min					CCDC106
	CCDC110_256309	CCDC110	0.00260507	-0.102	BMP5-r-Min					CCDC110
	CCDC113_29070	CCDC113	0.00105201	-0.111	BMP5-r-Min					CCDC113
	CCDC11_220136	CFAP53	0.000151848	-0.126	BMP5-r-Min					CFAP53
	CCDC125_202243	CCDC125	1.29339e-08	-0.185	BMP5-r-Min					CCDC125
	CCDC127_133957	CCDC127	6.53629e-06	-0.149	BMP5-r-Min					CCDC127
	CCDC129_223075	CCDC129	2.81604e-22	0.3	BMP5-r-Plus					CCDC129
	CCDC136_64753	CCDC136	0.000176882	0.125	BMP5-r-Plus					CCDC136
	CCDC138_165055	CCDC138	6.18715e-07	0.163	BMP5-r-Plus					CCDC138
	CCDC141_285025	CCDC141	0.000912131	0.112	BMP5-r-Plus					CCDC141
	CCDC14_64770	CCDC14	0.000847605	0.112	BMP5-r-Plus					CCDC14
	CCDC150_284992	CCDC150	3.40594e-05	0.138	BMP5-r-Plus					CCDC150
	CCDC153_283152	CCDC153	2.21533e-05	-0.141	BMP5-r-Min					CCDC153
	CCDC157_550631	CCDC157	0.0052527	-0.095	BMP5-r-Min					CCDC157
	CCDC159_126075	CCDC159	6.09433e-07	-0.163	BMP5-r-Min					CCDC159
	CCDC18_343099	CCDC18	2.34594e-05	0.14	BMP5-r-Plus					CCDC18
	CCDC19_25790	CFAP45	6.573e-06	-0.149	BMP5-r-Min					CFAP45
	CCDC22_28952	CCDC22	2.97287e-05	-0.139	BMP5-r-Min					CCDC22
	CCDC23_374969	CCDC23	0.00721735	0.092	BMP5-r-Plus					CCDC23
	CCDC24_149473	CCDC24	5.27589e-05	-0.134	BMP5-r-Min					CCDC24
	CCDC34_91057	CCDC34	4.6979e-05	0.135	BMP5-r-Plus					CCDC34
	CCDC3_83643	CCDC3	5.20711e-08	0.177	BMP5-r-Plus					CCDC3
	CCDC40_55036	CCDC40	4.3402e-07	-0.165	BMP5-r-Min					CCDC40
	CCDC43_124808	CCDC43	0.00395735	-0.098	BMP5-r-Min					CCDC43
	CCDC46_201134	CEP112	1.13256e-05	0.145	BMP5-r-Plus					CEP112
	CCDC47_57003	CCDC47	4.01823e-05	-0.136	BMP5-r-Min					CCDC47
	CCDC48_79825	EFCC1	8.76211e-07	-0.161	BMP5-r-Min					EFCC1
	CCDC50_152137	CCDC50	3.44551e-05	0.137	BMP5-r-Plus					CCDC50
	CCDC51_79714	CCDC51	0.00673539	-0.093	BMP5-r-Min					CCDC51
	CCDC53_51019	CCDC53	3.10909e-05	-0.138	BMP5-r-Min					CCDC53
	CCDC56_28958	COA3	9.93869e-09	-0.186	BMP5-r-Min					COA3
	CCDC57_284001	CCDC57	0.000519387	-0.117	BMP5-r-Min					CCDC57
	CCDC59_29080	CCDC59	0.0083776	0.091	BMP5-r-Plus					CCDC59
	CCDC64B_146439	CCDC64B	2.18743e-08	-0.182	BMP5-r-Min					CCDC64B
	CCDC64_92558	CCDC64	4.15788e-05	-0.136	BMP5-r-Min					CCDC64
	CCDC67_159989	CCDC67	8.78807e-05	0.131	BMP5-r-Plus					CCDC67
	CCDC68_80323	CCDC68	0.000846988	0.112	BMP5-r-Plus					CCDC68
	CCDC69_26112	CCDC69	0.000124682	0.128	BMP5-r-Plus					CCDC69
	CCDC73_493860	CCDC73	9.83374e-06	0.146	BMP5-r-Plus					CCDC73
	CCDC76_54482	TRMT13	2.63603e-05	0.139	BMP5-r-Plus					TRMT13
	CCDC77_84318	CCDC77	2.74349e-09	0.193	BMP5-r-Plus					CCDC77
	CCDC78_124093	CCDC78	2.97445e-05	-0.139	BMP5-r-Min					CCDC78
	CCDC82_79780	CCDC82	2.01522e-15	0.251	BMP5-r-Plus					CCDC82
	CCDC85A_114800	CCDC85A	0.00168711	0.106	BMP5-r-Plus					CCDC85A
	CCDC87_55231	CCDC87	2.59807e-08	-0.181	BMP5-r-Min					CCDC87
	CCDC88A_55704	CCDC88A	1.54416e-12	0.226	BMP5-r-Plus					CCDC88A
	CCDC8_83987	CCDC8	2.02692e-10	0.205	BMP5-r-Plus					CCDC8
	CCDC90B_60492	CCDC90B	0.000485973	0.117	BMP5-r-Plus					CCDC90B
	CCDC93_54520	CCDC93	1.08696e-06	0.16	BMP5-r-Plus					CCDC93
	CCDC96_257236	CCDC96	8.5654e-09	-0.187	BMP5-r-Min					CCDC96
	CCDC99_54908	SPDL1	0.00177368	0.106	BMP5-r-Plus					SPDL1
	CCIN_881	CCIN	0.00791796	-0.091	BMP5-r-Min					CCIN
	CCKBR_887	CCKBR	0.000105602	0.129	BMP5-r-Plus					CCKBR
	CCL11_6356	CCL11	0.000410167	-0.118	BMP5-r-Min					CCL11
	CCL13_6357	CCL13	0.000212476	0.124	BMP5-r-Plus					CCL13
	CCL14_6358	CCL14	0.000105704	0.129	BMP5-r-Plus					CCL14
	CCL16_6360	CCL16	7.00759e-06	0.148	BMP5-r-Plus					CCL16
	CCL18_6362	CCL18	0.000242143	0.123	BMP5-r-Plus					CCL18
	CCL19_6363	CCL19	7.95128e-06	0.147	BMP5-r-Plus					CCL19
	CCL20_6364	CCL20	0.000631585	0.115	BMP5-r-Plus					CCL20
	CCL21_6366	CCL21	0.000248616	0.123	BMP5-r-Plus					CCL21
	CCL23_6368	CCL23	1.69425e-06	0.157	BMP5-r-Plus					CCL23
	CCL24_6369	CCL24	0.00142501	0.108	BMP5-r-Plus					CCL24
	CCL28_56477	CCL28	0.00416065	0.098	BMP5-r-Plus					CCL28
	CCL3L1_6349	CCL3L1	0.00380285	-0.099	BMP5-r-Min					CCL3L1
	CCNA1_8900	CCNA1	3.63019e-17	0.265	BMP5-r-Plus					CCNA1
	CCNB1IP1_57820	CCNB1IP1	1.84665e-12	0.225	BMP5-r-Plus					CCNB1IP1
	CCND3_896	CCND3	0.00349589	0.099	BMP5-r-Plus					CCND3
	CCNE1_898	CCNE1	0.000763441	0.113	BMP5-r-Plus					CCNE1
	CCNH_902	CCNH	0.000610021	-0.115	BMP5-r-Min					CCNH
	CCNJL_79616	CCNJL	0.000371249	0.119	BMP5-r-Plus					CCNJL
	CCNL1_57018	CCNL1	1.80555e-05	0.142	BMP5-r-Plus					CCNL1
	CCPG1_9236	CCPG1	0.0048563	-0.096	BMP5-r-Min					CCPG1
	CCR9_10803	CCR9	0.00396203	0.098	BMP5-r-Plus					CCR9
	CCS_9973	CCS	0.00693821	-0.093	BMP5-r-Min					CCS
	CCT4_10575	CCT4	0.000353862	0.12	BMP5-r-Plus					CCT4
	CCT6A_908	CCT6A	0.00208447	0.104	BMP5-r-Plus					CCT6A
	CCT6P1_643253	CCT6P1	0.000246832	0.123	BMP5-r-Plus					CCT6P1
	CD101_9398	CD101	0.0019724	0.105	BMP5-r-Plus					CD101
	CD160_11126	CD160	0.00064943	0.115	BMP5-r-Plus					CD160
	CD164L2_388611	CD164L2	2.86264e-06	0.154	BMP5-r-Plus					CD164L2
	CD164_8763	CD164	0.000891765	-0.112	BMP5-r-Min					CD164
	CD1B_910	CD1B	0.000120223	0.128	BMP5-r-Plus					CD1B
	CD1C_911	CD1C	1.3209e-05	0.144	BMP5-r-Plus					CD1C
	CD1D_912	CD1D	0.00318314	0.1	BMP5-r-Plus					CD1D
	CD1E_913	CD1E	6.79528e-05	0.133	BMP5-r-Plus					CD1E
	CD200R1_131450	CD200R1	0.00505498	0.096	BMP5-r-Plus					CD200R1
	CD200_4345	CD200	0.00063564	0.115	BMP5-r-Plus					CD200
	CD209_30835	CD209	8.78806e-05	0.131	BMP5-r-Plus					CD209
	CD22_933	CD22	0.00519544	-0.096	BMP5-r-Min					CD22
	CD2BP2_10421	CD2BP2	0.000365997	-0.119	BMP5-r-Min					CD2BP2
	CD300LG_146894	CD300LG	1.2303e-08	0.185	BMP5-r-Plus					CD300LG
	CD36_948	CD36	0.000103422	0.129	BMP5-r-Plus					CD36
	CD3EAP_10849	CD3EAP	0.000513425	0.117	BMP5-r-Plus					CD3EAP
	CD3G_917	CD3G	0.00402276	0.098	BMP5-r-Plus					CD3G
	CD40LG_959	CD40LG	0.00111122	0.11	BMP5-r-Plus					CD40LG
	CD46_4179	CD46	6.70961e-07	-0.163	BMP5-r-Min					CD46
	CD63_967	CD63	0.000183365	-0.125	BMP5-r-Min					CD63
	CD79A_973	CD79A	0.00257942	0.102	BMP5-r-Plus					CD79A
	CD79B_974	CD79B	1.98689e-05	0.141	BMP5-r-Plus					CD79B
	CD8A_925	CD8A	0.00524532	0.095	BMP5-r-Plus					CD8A
	CD8B_926	CD8B	0.00409659	0.098	BMP5-r-Plus					CD8B
	CD97_976	ADGRE5	0.000298604	0.121	BMP5-r-Plus					ADGRE5
	CD9_928	CD9	0.00269712	-0.102	BMP5-r-Min					CD9
	CDC123_8872	CDC123	0.00867718	0.09	BMP5-r-Plus					CDC123
	CDC14A_8556	CDC14A	1.16928e-08	0.185	BMP5-r-Plus					CDC14A
	CDC14B_8555	CDC14B	9.48638e-07	0.161	BMP5-r-Plus					CDC14B
	CDC14C_168448	CDC14C	0.000138383	0.127	BMP5-r-Plus					CDC14C
	CDC25A_993	CDC25A	0.000563127	0.116	BMP5-r-Plus					CDC25A
	CDC25B_994	CDC25B	0.000388272	0.119	BMP5-r-Plus					CDC25B
	CDC42BPA_8476	CDC42BPA	0.000230965	0.123	BMP5-r-Plus					CDC42BPA
	CDC42EP3_10602	CDC42EP3	7.0841e-12	0.219	BMP5-r-Plus					CDC42EP3
	CDC42SE2_56990	CDC42SE2	0.00388307	0.098	BMP5-r-Plus					CDC42SE2
	CDC7_8317	CDC7	0.000112992	0.129	BMP5-r-Plus					CDC7
	CDCA2_157313	CDCA2	0.00282816	0.101	BMP5-r-Plus					CDCA2
	CDCA7L_55536	CDCA7L	0.000555251	0.116	BMP5-r-Plus					CDCA7L
	CDCA7_83879	CDCA7	4.61764e-08	0.178	BMP5-r-Plus					CDCA7
	CDH12_1010	CDH12	9.95866e-07	0.161	BMP5-r-Plus					CDH12
	CDH17_1015	CDH17	1.05003e-07	0.174	BMP5-r-Plus					CDH17
	CDH19_28513	CDH19	2.83846e-10	0.203	BMP5-r-Plus					CDH19
	CDH22_64405	CDH22	6.17962e-08	0.176	BMP5-r-Plus					CDH22
	CDH23_64072	CDH23	8.93185e-06	0.147	BMP5-r-Plus					CDH23
	CDH24_64403	CDH24	0.00697482	0.093	BMP5-r-Plus					CDH24
	CDH26_60437	CDH26	5.1886e-05	0.135	BMP5-r-Plus					CDH26
	CDH3_1001	CDH3	9.56767e-10	0.198	BMP5-r-Plus					CDH3
	CDH4_1002	CDH4	1.01244e-06	0.16	BMP5-r-Plus					CDH4
	CDHR1_92211	CDHR1	2.14929e-07	0.17	BMP5-r-Plus					CDHR1
	CDIPT_10423	CDIPT	0.00837768	-0.091	BMP5-r-Min					CDIPT
	CDK14_5218	CDK14	0.00933976	0.089	BMP5-r-Plus					CDK14
	CDK19_23097	CDK19	0.00316654	0.1	BMP5-r-Plus					CDK19
	CDK2AP1_8099	CDK2AP1	5.722e-05	0.134	BMP5-r-Plus					CDK2AP1
	CDK2_1017	CDK2	0.00864218	0.09	BMP5-r-Plus					CDK2
	CDK3_1018	CDK3	6.71241e-05	0.133	BMP5-r-Plus					CDK3
	CDK5RAP3_80279	CDK5RAP3	0.00223514	-0.104	BMP5-r-Min					CDK5RAP3
	CDK5_1020	CDK5	0.00498914	-0.096	BMP5-r-Min					CDK5
	CDK6_1021	CDK6	9.09404e-15	0.246	BMP5-r-Plus					CDK6
	CDK7_1022	CDK7	0.000508407	-0.117	BMP5-r-Min					CDK7
	CDKAL1_54901	CDKAL1	1.43156e-07	0.172	BMP5-r-Plus					CDKAL1
	CDKL2_8999	CDKL2	3.55847e-09	0.191	BMP5-r-Plus					CDKL2
	CDKN1C_1028	CDKN1C	1.14475e-09	0.197	BMP5-r-Plus					CDKN1C
	CDKN2A_1029	CDKN2A	0.000299938	0.121	BMP5-r-Plus					CDKN2A
	CDO1_1036	CDO1	0.000136577	0.127	BMP5-r-Plus					CDO1
	CDR1_1038	CDR1	0.00785472	0.091	BMP5-r-Plus					CDR1
	CDS1_1040	CDS1	1.81331e-06	-0.157	BMP5-r-Min					CDS1
	CDS2_8760	CDS2	8.32415e-07	-0.162	BMP5-r-Min					CDS2
	CDX2_1045	CDX2	0.00904197	0.09	BMP5-r-Plus					CDX2
	CDY1B_253175	CDY1B	0	0	BMP5-r-Plus					CDY1B
	CDYL2_124359	CDYL2	0.0011456	-0.11	BMP5-r-Min					CDYL2
	CEACAM18_729767	CEACAM18	0	0	BMP5-r-Plus					CEACAM18
	CEACAM19_56971	CEACAM19	0.00112409	0.11	BMP5-r-Plus					CEACAM19
	CEACAM1_634	CEACAM1	0.00147485	0.108	BMP5-r-Plus					CEACAM1
	CEACAM5_1048	CEACAM5	0.000944447	-0.111	BMP5-r-Min					CEACAM5
	CEACAM6_4680	CEACAM6	0.00108901	-0.11	BMP5-r-Min					CEACAM6
	CEBPB_1051	CEBPB	0.00318006	0.1	BMP5-r-Plus					CEBPB
	CEBPG_1054	CEBPG	0.00161744	0.107	BMP5-r-Plus					CEBPG
	CEBPZ_10153	CEBPZ	2.51138e-05	0.14	BMP5-r-Plus					CEBPZ
	CECR7_100130418	CECR7	6.67889e-07	0.163	BMP5-r-Plus					CECR7
	CELF1_10658	CELF1	1.34843e-05	0.144	BMP5-r-Plus					CELF1
	CELF2_10659	CELF2	3.09752e-06	0.153	BMP5-r-Plus					CELF2
	CELF4_56853	CELF4	3.94893e-08	0.179	BMP5-r-Plus					CELF4
	CELF5_60680	CELF5	0.000204388	0.124	BMP5-r-Plus					CELF5
	CELSR1_9620	CELSR1	2.41535e-07	-0.169	BMP5-r-Min					CELSR1
	CENPJ_55835	CENPJ	5.07597e-08	0.178	BMP5-r-Plus					CENPJ
	CENPP_401541	CENPP	0.00218058	-0.104	BMP5-r-Min					CENPP
	CENPV_201161	CENPV	0.000182936	0.125	BMP5-r-Plus					CENPV
	CENPW_387103	CENPW	1.11933e-05	0.145	BMP5-r-Plus					CENPW
	CEP110_11064	CNTRL	1.10213e-05	0.145	BMP5-r-Plus					CNTRL
	CEP152_22995	CEP152	1.25687e-05	0.144	BMP5-r-Plus					CEP152
	CEP164_22897	CEP164	0.00941184	0.089	BMP5-r-Plus					CEP164
	CEP170L_645455	CEP170P1	0.00443798	0.097	BMP5-r-Plus					CEP170P1
	CEP170_9859	CEP170	2.27025e-06	0.155	BMP5-r-Plus					CEP170
	CEP192_55125	CEP192	2.1328e-06	0.156	BMP5-r-Plus					CEP192
	CEP57_9702	CEP57	1.25251e-08	0.185	BMP5-r-Plus					CEP57
	CEP63_80254	CEP63	0.000562154	-0.116	BMP5-r-Min					CEP63
	CEP68_23177	CEP68	2.5892e-07	0.168	BMP5-r-Plus					CEP68
	CEP72_55722	CEP72	4.75145e-07	0.165	BMP5-r-Plus					CEP72
	CEP76_79959	CEP76	0.000856158	0.112	BMP5-r-Plus					CEP76
	CEP78_84131	CEP78	4.42817e-06	0.151	BMP5-r-Plus					CEP78
	CER1_9350	CER1	5.85625e-05	0.134	BMP5-r-Plus					CER1
	CETN2_1069	CETN2	5.45335e-06	-0.15	BMP5-r-Min					CETN2
	CETN3_1070	CETN3	0.00764185	-0.092	BMP5-r-Min					CETN3
	CFB_629	CFB	2.08464e-06	-0.156	BMP5-r-Min					CFB
	CFHR3_10878	CFHR3	0.000819767	0.113	BMP5-r-Plus					CFHR3
	CFI_3426	CFI	8.63543e-09	0.187	BMP5-r-Plus					CFI
	CFLAR_8837	CFLAR	0.000660366	0.115	BMP5-r-Plus					CFLAR
	CFLP1_142913	CFL1P1	0.000356953	0.12	BMP5-r-Plus					CFL1P1
	CFP_5199	CFP	3.25117e-05	0.138	BMP5-r-Plus					CFP
	CFTR_1080	CFTR	3.36318e-09	0.192	BMP5-r-Plus					CFTR
	CG030_116828	N4BP2L2-IT2	0.00868417	0.09	BMP5-r-Plus					N4BP2L2-IT2
	CGB7_94027	CGB7	2.32055e-05	0.14	BMP5-r-Plus					CGB7
	CGRRF1_10668	CGRRF1	0.000389275	-0.119	BMP5-r-Min					CGRRF1
	CH25H_9023	CH25H	0.000591181	0.115	BMP5-r-Plus					CH25H
	CHAC1_79094	CHAC1	0.00111249	0.11	BMP5-r-Plus					CHAC1
	CHAC2_494143	CHAC2	0.0014278	0.108	BMP5-r-Plus					CHAC2
	CHCHD1_118487	CHCHD1	3.71544e-07	-0.166	BMP5-r-Min					CHCHD1
	CHCHD5_84269	CHCHD5	5.02965e-08	-0.178	BMP5-r-Min					CHCHD5
	CHD2_1106	CHD2	0.0096935	0.089	BMP5-r-Plus					CHD2
	CHD4_1108	CHD4	0.00128899	0.109	BMP5-r-Plus					CHD4
	CHD9_80205	CHD9	0.00239267	0.103	BMP5-r-Plus					CHD9
	CHEK1_1111	CHEK1	0.00128929	0.109	BMP5-r-Plus					CHEK1
	CHEK2_11200	CHEK2	0.00193208	0.105	BMP5-r-Plus					CHEK2
	CHERP_10523	CHERP	0.000366008	0.119	BMP5-r-Plus					CHERP
	CHGA_1113	CHGA	0.0079598	0.091	BMP5-r-Plus					CHGA
	CHGB_1114	CHGB	0.00228057	0.104	BMP5-r-Plus					CHGB
	CHI3L1_1116	CHI3L1	2.72471e-07	0.168	BMP5-r-Plus					CHI3L1
	CHIC2_26511	CHIC2	6.38356e-08	0.176	BMP5-r-Plus					CHIC2
	CHL1_10752	CHL1	4.13351e-07	0.166	BMP5-r-Plus					CHL1
	CHMP2A_27243	CHMP2A	7.50745e-11	-0.209	BMP5-r-Min					CHMP2A
	CHMP4A_29082	CHMP4A	0.000105948	-0.129	BMP5-r-Min					CHMP4A
	CHMP4B_128866	CHMP4B	6.76411e-10	-0.199	BMP5-r-Min					CHMP4B
	CHMP5_51510	CHMP5	2.81619e-08	-0.181	BMP5-r-Min					CHMP5
	CHMP6_79643	CHMP6	0.00256316	-0.102	BMP5-r-Min					CHMP6
	CHN1_1123	CHN1	0.00352519	0.099	BMP5-r-Plus					CHN1
	CHODL_140578	CHODL	2.74085e-15	0.25	BMP5-r-Plus					CHODL
	CHPF_79586	CHPF	0.00283938	-0.101	BMP5-r-Min					CHPF
	CHRDL1_91851	CHRDL1	1.98632e-14	0.243	BMP5-r-Plus					CHRDL1
	CHRDL2_25884	CHRDL2	3.07718e-06	0.153	BMP5-r-Plus					CHRDL2
	CHRD_8646	CHRD	5.12028e-06	-0.15	BMP5-r-Min					CHRD
	CHRFAM7A_89832	CHRFAM7A	3.83347e-13	0.231	BMP5-r-Plus					CHRFAM7A
	CHRM1_1128	CHRM1	0.00234741	0.103	BMP5-r-Plus					CHRM1
	CHRM2_1129	CHRM2	0.000291664	0.121	BMP5-r-Plus					CHRM2
	CHRM3_1131	CHRM3	1.28817e-15	0.253	BMP5-r-Plus					CHRM3
	CHRNA1_1134	CHRNA1	5.25364e-05	-0.134	BMP5-r-Min					CHRNA1
	CHRNA3_1136	CHRNA3	0.00764475	0.092	BMP5-r-Plus					CHRNA3
	CHRNA5_1138	CHRNA5	4.7453e-07	0.165	BMP5-r-Plus					CHRNA5
	CHRNA6_8973	CHRNA6	0.00220988	-0.104	BMP5-r-Min					CHRNA6
	CHRNA7_1139	CHRNA7	5.2007e-13	0.23	BMP5-r-Plus					CHRNA7
	CHRNB2_1141	CHRNB2	1.27605e-07	0.172	BMP5-r-Plus					CHRNB2
	CHST15_51363	CHST15	0.000108236	-0.129	BMP5-r-Min					CHST15
	CHST1_8534	CHST1	0.00028652	-0.121	BMP5-r-Min					CHST1
	CHST2_9435	CHST2	1.12487e-08	0.185	BMP5-r-Plus					CHST2
	CHST3_9469	CHST3	3.40489e-13	0.232	BMP5-r-Plus					CHST3
	CHST4_10164	CHST4	3.4572e-08	0.18	BMP5-r-Plus					CHST4
	CHST6_4166	CHST6	0.00105183	0.111	BMP5-r-Plus					CHST6
	CHST7_56548	CHST7	0.000154531	0.126	BMP5-r-Plus					CHST7
	CHST8_64377	CHST8	0.00476782	-0.096	BMP5-r-Min					CHST8
	CHST9_83539	CHST9	5.067e-22	0.299	BMP5-r-Plus					CHST9
	CIB1_10519	CIB1	6.47961e-10	-0.199	BMP5-r-Min					CIB1
	CIB2_10518	CIB2	2.72617e-10	0.203	BMP5-r-Plus					CIB2
	CIB3_117286	CIB3	1.94121e-07	-0.17	BMP5-r-Min					CIB3
	CIDEA_1149	CIDEA	0.00504493	0.096	BMP5-r-Plus					CIDEA
	CIDEC_63924	CIDEC	0.00375141	0.099	BMP5-r-Plus					CIDEC
	CINP_51550	CINP	4.91617e-06	-0.151	BMP5-r-Min					CINP
	CIRBP_1153	CIRBP	0.0093571	-0.089	BMP5-r-Min					CIRBP
	CIRH1A_84916	CIRH1A	9.5814e-05	0.13	BMP5-r-Plus					CIRH1A
	CISD3_284106	CISD3	8.96203e-11	-0.209	BMP5-r-Min					CISD3
	CISH_1154	CISH	5.18127e-08	-0.177	BMP5-r-Min					CISH
	CITED1_4435	CITED1	0.00338196	0.1	BMP5-r-Plus					CITED1
	CIZ1_25792	CIZ1	8.84224e-05	0.131	BMP5-r-Plus					CIZ1
	CKAP5_9793	CKAP5	0.00139944	0.108	BMP5-r-Plus					CKAP5
	CKMT2_1160	CKMT2	1.70169e-06	0.157	BMP5-r-Plus					CKMT2
	CLASP1_23332	CLASP1	2.61394e-06	0.155	BMP5-r-Plus					CLASP1
	CLCA2_9635	CLCA2	0.00100174	0.111	BMP5-r-Plus					CLCA2
	CLCA4_22802	CLCA4	2.96969e-28	0.336	BMP5-r-Plus					CLCA4
	CLCN4_1183	CLCN4	2.66731e-13	0.233	BMP5-r-Plus					CLCN4
	CLCN5_1184	CLCN5	2.98364e-05	0.138	BMP5-r-Plus					CLCN5
	CLCN6_1185	CLCN6	0.000758459	0.113	BMP5-r-Plus					CLCN6
	CLCN7_1186	CLCN7	7.50991e-07	-0.162	BMP5-r-Min					CLCN7
	CLDN10_9071	CLDN10	3.06098e-14	0.241	BMP5-r-Plus					CLDN10
	CLDN11_5010	CLDN11	1.50768e-07	0.172	BMP5-r-Plus					CLDN11
	CLDN15_24146	CLDN15	1.79601e-05	0.142	BMP5-r-Plus					CLDN15
	CLDN16_10686	CLDN16	1.93121e-05	0.142	BMP5-r-Plus					CLDN16
	CLDN18_51208	CLDN18	5.12425e-06	0.15	BMP5-r-Plus					CLDN18
	CLDN19_149461	CLDN19	9.30236e-12	0.218	BMP5-r-Plus					CLDN19
	CLDN25_644672	CLDN25	0.00352508	-0.099	BMP5-r-Min					CLDN25
	CLDN2_9075	CLDN2	0.00207436	0.104	BMP5-r-Plus					CLDN2
	CLDN3_1365	CLDN3	8.78913e-05	-0.131	BMP5-r-Min					CLDN3
	CLDN4_1364	CLDN4	0.00289821	-0.101	BMP5-r-Min					CLDN4
	CLDN5_7122	CLDN5	0.00448136	0.097	BMP5-r-Plus					CLDN5
	CLDN6_9074	CLDN6	0.0076337	0.092	BMP5-r-Plus					CLDN6
	CLDN7_1366	CLDN7	0.00092287	-0.112	BMP5-r-Min					CLDN7
	CLDN8_9073	CLDN8	1.14686e-05	0.145	BMP5-r-Plus					CLDN8
	CLDND1_56650	CLDND1	1.03696e-08	0.186	BMP5-r-Plus					CLDND1
	CLEC10A_10462	CLEC10A	1.49022e-06	0.158	BMP5-r-Plus					CLEC10A
	CLEC1A_51267	CLEC1A	7.61652e-07	0.162	BMP5-r-Plus					CLEC1A
	CLEC2L_154790	CLEC2L	2.26444e-06	0.155	BMP5-r-Plus					CLEC2L
	CLEC3A_10143	CLEC3A	8.3547e-06	-0.147	BMP5-r-Min					CLEC3A
	CLEC4C_170482	CLEC4C	0.00992734	0.089	BMP5-r-Plus					CLEC4C
	CLEC4E_26253	CLEC4E	0.00816206	0.091	BMP5-r-Plus					CLEC4E
	CLEC4F_165530	CLEC4F	5.76083e-13	0.23	BMP5-r-Plus					CLEC4F
	CLEC4G_339390	CLEC4G	0.000351133	0.12	BMP5-r-Plus					CLEC4G
	CLEC5A_23601	CLEC5A	0.000773223	-0.113	BMP5-r-Min					CLEC5A
	CLEC9A_283420	CLEC9A	0.000648939	0.115	BMP5-r-Plus					CLEC9A
	CLIC1_1192	CLIC1	0.0015245	-0.107	BMP5-r-Min					CLIC1
	CLIC2_1193	CLIC2	2.95154e-06	0.154	BMP5-r-Plus					CLIC2
	CLIC4_25932	CLIC4	0.00399285	0.098	BMP5-r-Plus					CLIC4
	CLIC5_53405	CLIC5	0.000530028	0.116	BMP5-r-Plus					CLIC5
	CLIP2_7461	CLIP2	8.2251e-09	0.187	BMP5-r-Plus					CLIP2
	CLIP3_25999	CLIP3	0.000260925	0.122	BMP5-r-Plus					CLIP3
	CLIP4_79745	CLIP4	3.15775e-09	0.192	BMP5-r-Plus					CLIP4
	CLLU1OS_574016	CLLU1OS	0.00274443	0.102	BMP5-r-Plus					CLLU1OS
	CLLU1_574028	CLLU1	5.05547e-05	0.135	BMP5-r-Plus					CLLU1
	CLMN_79789	CLMN	6.04193e-05	-0.133	BMP5-r-Min					CLMN
	CLN3_1201	CLN3	1.8157e-08	-0.183	BMP5-r-Min					CLN3
	CLNK_116449	CLNK	0.00434235	0.097	BMP5-r-Plus					CLNK
	CLPTM1_1209	CLPTM1	0.000330144	-0.12	BMP5-r-Min					CLPTM1
	CLPX_10845	CLPX	0.00618306	0.094	BMP5-r-Plus					CLPX
	CLSPN_63967	CLSPN	0.00720884	0.092	BMP5-r-Plus					CLSPN
	CLTB_1212	CLTB	0.00620822	-0.094	BMP5-r-Min					CLTB
	CLTC_1213	CLTC	0.000158016	-0.126	BMP5-r-Min					CLTC
	CLUAP1_23059	CLUAP1	9.87757e-07	-0.161	BMP5-r-Min					CLUAP1
	CMA1_1215	CMA1	3.1127e-07	0.167	BMP5-r-Plus					CMA1
	CMAS_55907	CMAS	0.00109055	0.11	BMP5-r-Plus					CMAS
	CMBL_134147	CMBL	8.00251e-07	-0.162	BMP5-r-Min					CMBL
	CMC1_152100	CMC1	0.000195722	-0.124	BMP5-r-Min					CMC1
	CMIP_80790	CMIP	0.000162733	0.126	BMP5-r-Plus					CMIP
	CMPK1_51727	CMPK1	0.0095179	0.089	BMP5-r-Plus					CMPK1
	CMTM5_116173	CMTM5	9.59393e-08	0.174	BMP5-r-Plus					CMTM5
	CMTM7_112616	CMTM7	2.21819e-08	0.182	BMP5-r-Plus					CMTM7
	CNGA1_1259	CNGA1	1.02188e-07	0.174	BMP5-r-Plus					CNGA1
	CNGB1_1258	CNGB1	0.00113249	0.11	BMP5-r-Plus					CNGB1
	CNGB3_54714	CNGB3	0.000415194	0.118	BMP5-r-Plus					CNGB3
	CNIH_10175	CNIH1	0.000786846	-0.113	BMP5-r-Min					CNIH1
	CNKSR2_22866	CNKSR2	7.76682e-13	0.229	BMP5-r-Plus					CNKSR2
	CNKSR3_154043	CNKSR3	7.71163e-10	0.199	BMP5-r-Plus					CNKSR3
	CNN1_1264	CNN1	0.00774959	0.091	BMP5-r-Plus					CNN1
	CNNM1_26507	CNNM1	2.57172e-11	0.214	BMP5-r-Plus					CNNM1
	CNOT1_23019	CNOT1	0.00633704	0.094	BMP5-r-Plus					CNOT1
	CNOT7_29883	CNOT7	0.000915953	0.112	BMP5-r-Plus					CNOT7
	CNR1_1268	CNR1	8.05648e-07	0.162	BMP5-r-Plus					CNR1
	CNR2_1269	CNR2	0.00851831	0.09	BMP5-r-Plus					CNR2
	CNTD1_124817	CNTD1	9.84574e-07	-0.161	BMP5-r-Min					CNTD1
	CNTD2_79935	CNTD2	0.000530141	-0.116	BMP5-r-Min					CNTD2
	CNTLN_54875	CNTLN	1.50822e-07	0.172	BMP5-r-Plus					CNTLN
	CNTN2_6900	CNTN2	1.79554e-05	0.142	BMP5-r-Plus					CNTN2
	CNTNAP3_79937	CNTNAP3	1.25314e-28	0.338	BMP5-r-Plus					CNTNAP3
	COASY_80347	COASY	1.21243e-07	-0.173	BMP5-r-Min					COASY
	COCH_1690	COCH	2.02569e-05	0.141	BMP5-r-Plus					COCH
	COG2_22796	COG2	8.57911e-07	-0.161	BMP5-r-Min					COG2
	COG7_91949	COG7	4.48203e-06	-0.151	BMP5-r-Min					COG7
	COL10A1_1300	COL10A1	3.13836e-06	-0.153	BMP5-r-Min					COL10A1
	COL11A1_1301	COL11A1	3.03487e-06	-0.154	BMP5-r-Min					COL11A1
	COL11A2_1302	COL11A2	3.06882e-05	0.138	BMP5-r-Plus					COL11A2
	COL12A1_1303	COL12A1	0.000310287	-0.121	BMP5-r-Min					COL12A1
	COL14A1_7373	COL14A1	1.28502e-05	0.144	BMP5-r-Plus					COL14A1
	COL17A1_1308	COL17A1	1.59432e-09	0.195	BMP5-r-Plus					COL17A1
	COL19A1_1310	COL19A1	6.42849e-06	0.149	BMP5-r-Plus					COL19A1
	COL21A1_81578	COL21A1	9.48186e-07	0.161	BMP5-r-Plus					COL21A1
	COL23A1_91522	COL23A1	3.3893e-09	0.192	BMP5-r-Plus					COL23A1
	COL25A1_84570	COL25A1	3.35739e-19	0.28	BMP5-r-Plus					COL25A1
	COL27A1_85301	COL27A1	5.96046e-05	0.134	BMP5-r-Plus					COL27A1
	COL4A2_1284	COL4A2	0.00762394	0.092	BMP5-r-Plus					COL4A2
	COL4A3_1285	COL4A3	6.41202e-11	0.21	BMP5-r-Plus					COL4A3
	COL4A4_1286	COL4A4	4.56425e-09	0.19	BMP5-r-Plus					COL4A4
	COL4A6_1288	COL4A6	0.000102421	0.129	BMP5-r-Plus					COL4A6
	COL6A6_131873	COL6A6	0.00336253	0.1	BMP5-r-Plus					COL6A6
	COL9A1_1297	COL9A1	4.86344e-05	0.135	BMP5-r-Plus					COL9A1
	COL9A3_1299	COL9A3	4.09091e-07	0.166	BMP5-r-Plus					COL9A3
	COLEC11_78989	COLEC11	4.75966e-05	0.135	BMP5-r-Plus					COLEC11
	COLEC12_81035	COLEC12	0.00642722	-0.093	BMP5-r-Min					COLEC12
	COMMD10_51397	COMMD10	7.07508e-05	-0.132	BMP5-r-Min					COMMD10
	COMMD1_150684	COMMD1	0.00694629	-0.093	BMP5-r-Min					COMMD1
	COMMD2_51122	COMMD2	1.09271e-08	0.186	BMP5-r-Plus					COMMD2
	COMMD3_23412	COMMD3	5.68907e-06	-0.15	BMP5-r-Min					COMMD3
	COMMD5_28991	COMMD5	0.000232335	-0.123	BMP5-r-Min					COMMD5
	COMMD7_149951	COMMD7	0.000145129	-0.127	BMP5-r-Min					COMMD7
	COMP_1311	COMP	0.000911232	-0.112	BMP5-r-Min					COMP
	COMTD1_118881	COMTD1	3.79829e-06	-0.152	BMP5-r-Min					COMTD1
	COPB2_9276	COPB2	0.000492385	-0.117	BMP5-r-Min					COPB2
	COPG_22820	COPG1	1.82014e-06	-0.157	BMP5-r-Min					COPG1
	COPS3_8533	COPS3	0.0048088	0.096	BMP5-r-Plus					COPS3
	COPS5_10987	COPS5	0.00226596	-0.104	BMP5-r-Min					COPS5
	COPS7B_64708	COPS7B	4.5751e-05	0.136	BMP5-r-Plus					COPS7B
	COPZ1_22818	COPZ1	0.000153057	-0.126	BMP5-r-Min					COPZ1
	COPZ2_51226	COPZ2	0.000255948	-0.122	BMP5-r-Min					COPZ2
	COQ10B_80219	COQ10B	4.1735e-06	-0.152	BMP5-r-Min					COQ10B
	COQ4_51117	COQ4	6.11059e-05	-0.133	BMP5-r-Min					COQ4
	COQ5_84274	COQ5	1.55871e-07	-0.171	BMP5-r-Min					COQ5
	COQ6_51004	COQ6	3.40169e-07	-0.167	BMP5-r-Min					COQ6
	COQ7_10229	COQ7	1.04401e-07	-0.174	BMP5-r-Min					COQ7
	CORIN_10699	CORIN	0.000754318	-0.113	BMP5-r-Min					CORIN
	CORO1B_57175	CORO1B	0.000443203	-0.118	BMP5-r-Min					CORO1B
	CORO1C_23603	CORO1C	0.000746111	0.114	BMP5-r-Plus					CORO1C
	CORO2A_7464	CORO2A	1.22258e-05	-0.145	BMP5-r-Min					CORO2A
	CORO2B_10391	CORO2B	0.000333713	0.12	BMP5-r-Plus					CORO2B
	COX16_51241	COX16	0.000209631	-0.124	BMP5-r-Min					COX16
	COX17_10063	COX17	9.87722e-07	-0.161	BMP5-r-Min					COX17
	COX19_90639	COX19	7.18414e-05	0.132	BMP5-r-Plus					COX19
	COX6A1_1337	COX6A1	1.24153e-05	-0.145	BMP5-r-Min					COX6A1
	COX6B2_125965	COX6B2	2.50168e-05	0.14	BMP5-r-Plus					COX6B2
	COX6C_1345	COX6C	4.51723e-05	-0.136	BMP5-r-Min					COX6C
	COX7A1_1346	COX7A1	0.00831606	-0.091	BMP5-r-Min					COX7A1
	COX7A2_1347	COX7A2	0.0032005	-0.1	BMP5-r-Min					COX7A2
	COX7C_1350	COX7C	0.000325672	-0.12	BMP5-r-Min					COX7C
	COX8A_1351	COX8A	0.00819291	-0.091	BMP5-r-Min					COX8A
	CPA1_1357	CPA1	1.2266e-07	0.173	BMP5-r-Plus					CPA1
	CPA2_1358	CPA2	3.92505e-09	0.191	BMP5-r-Plus					CPA2
	CPA4_51200	CPA4	0.000431463	0.118	BMP5-r-Plus					CPA4
	CPAMD8_27151	CPAMD8	5.94341e-05	0.134	BMP5-r-Plus					CPAMD8
	CPEB1_64506	CPEB1	0.00235675	0.103	BMP5-r-Plus					CPEB1
	CPEB2_132864	CPEB2	0.00387892	-0.098	BMP5-r-Min					CPEB2
	CPN2_1370	CPN2	1.38889e-05	-0.144	BMP5-r-Min					CPN2
	CPNE2_221184	CPNE2	0.000105753	0.129	BMP5-r-Plus					CPNE2
	CPNE3_8895	CPNE3	0.00486412	-0.096	BMP5-r-Min					CPNE3
	CPNE5_57699	CPNE5	0.00169878	0.106	BMP5-r-Plus					CPNE5
	CPNE8_144402	CPNE8	2.65922e-07	0.168	BMP5-r-Plus					CPNE8
	CPOX_1371	CPOX	2.67773e-05	0.139	BMP5-r-Plus					CPOX
	CPO_130749	CPO	7.00754e-05	-0.132	BMP5-r-Min					CPO
	CPPED1_55313	CPPED1	0.00544665	-0.095	BMP5-r-Min					CPPED1
	CPS1_1373	CPS1	4.65669e-09	0.19	BMP5-r-Plus					CPS1
	CPSF3_51692	CPSF3	0.00715549	0.092	BMP5-r-Plus					CPSF3
	CPSF4_10898	CPSF4	0.000375043	0.119	BMP5-r-Plus					CPSF4
	CPSF7_79869	CPSF7	0.00270374	0.102	BMP5-r-Plus					CPSF7
	CPT1C_126129	CPT1C	0.00325312	0.1	BMP5-r-Plus					CPT1C
	CPVL_54504	CPVL	6.80621e-05	0.133	BMP5-r-Plus					CPVL
	CPXM1_56265	CPXM1	0.000434985	0.118	BMP5-r-Plus					CPXM1
	CR1_1378	CR1	5.3602e-06	0.15	BMP5-r-Plus					CR1
	CR2_1380	CR2	1.93684e-06	0.156	BMP5-r-Plus					CR2
	CRABP1_1381	CRABP1	3.94377e-08	0.179	BMP5-r-Plus					CRABP1
	CRABP2_1382	CRABP2	0.00113435	-0.11	BMP5-r-Min					CRABP2
	CRAT_1384	CRAT	1.25763e-07	-0.173	BMP5-r-Min					CRAT
	CRB2_286204	CRB2	3.45253e-06	0.153	BMP5-r-Plus					CRB2
	CRB3_92359	CRB3	6.26109e-10	-0.2	BMP5-r-Min					CRB3
	CREB1_1385	CREB1	0.00296069	0.101	BMP5-r-Plus					CREB1
	CREB3L1_90993	CREB3L1	2.05972e-05	-0.141	BMP5-r-Min					CREB3L1
	CREB3L4_148327	CREB3L4	5.8315e-12	-0.22	BMP5-r-Min					CREB3L4
	CREB3_10488	CREB3	1.03231e-06	-0.16	BMP5-r-Min					CREB3
	CREB5_9586	CREB5	3.3583e-14	0.241	BMP5-r-Plus					CREB5
	CRHR1_1394	CRHR1	1.10676e-11	0.218	BMP5-r-Plus					CRHR1
	CRHR2_1395	CRHR2	0.00220648	0.104	BMP5-r-Plus					CRHR2
	CRIP1_1396	CRIP1	9.71719e-11	-0.208	BMP5-r-Min					CRIP1
	CRIP2_1397	CRIP2	1.63579e-06	-0.157	BMP5-r-Min					CRIP2
	CRIP3_401262	CRIP3	2.74325e-05	0.139	BMP5-r-Plus					CRIP3
	CRIPT_9419	CRIPT	0.000233639	0.123	BMP5-r-Plus					CRIPT
	CRISPLD1_83690	CRISPLD1	4.11527e-08	0.179	BMP5-r-Plus					CRISPLD1
	CRLF1_9244	CRLF1	0.000131351	0.128	BMP5-r-Plus					CRLF1
	CRNKL1_51340	CRNKL1	0.0018983	-0.105	BMP5-r-Min					CRNKL1
	CROT_54677	CROT	0.00063572	-0.115	BMP5-r-Min					CROT
	CRTAC1_55118	CRTAC1	2.01494e-09	0.194	BMP5-r-Plus					CRTAC1
	CRYAB_1410	CRYAB	1.83705e-10	0.205	BMP5-r-Plus					CRYAB
	CRYBB1_1414	CRYBB1	0.00039112	-0.119	BMP5-r-Min					CRYBB1
	CRYBG3_131544	CRYBG3	7.7523e-11	0.209	BMP5-r-Plus					CRYBG3
	CRYGB_1419	CRYGB	0.00533367	0.095	BMP5-r-Plus					CRYGB
	CRYL1_51084	CRYL1	1.90313e-07	-0.17	BMP5-r-Min					CRYL1
	CSDAP1_440359	YBX3P1	6.36121e-13	0.229	BMP5-r-Plus					YBX3P1
	CSDA_8531	YBX3	4.86395e-13	0.23	BMP5-r-Plus					YBX3
	CSDE1_7812	CSDE1	0.00011299	0.129	BMP5-r-Plus					CSDE1
	CSF2RB_1439	CSF2RB	0.000708674	0.114	BMP5-r-Plus					CSF2RB
	CSGALNACT1_55790	CSGALNACT1	1.73872e-07	0.171	BMP5-r-Plus					CSGALNACT1
	CSK_1445	CSK	0.00220611	0.104	BMP5-r-Plus					CSK
	CSMD3_114788	CSMD3	0.00888073	0.09	BMP5-r-Plus					CSMD3
	CSN3_1448	CSN3	1.52949e-06	0.158	BMP5-r-Plus					CSN3
	CSNK1A1_1452	CSNK1A1	0.00054382	-0.116	BMP5-r-Min					CSNK1A1
	CSNK1D_1453	CSNK1D	0.00193681	-0.105	BMP5-r-Min					CSNK1D
	CSNK1E_1454	CSNK1E	0.000178909	0.125	BMP5-r-Plus					CSNK1E
	CSNK2A2_1459	CSNK2A2	1.37327e-05	0.144	BMP5-r-Plus					CSNK2A2
	CSRNP3_80034	CSRNP3	3.66878e-11	0.212	BMP5-r-Plus					CSRNP3
	CSRP2_1466	CSRP2	3.30403e-14	0.241	BMP5-r-Plus					CSRP2
	CST2_1470	CST2	0.00642828	-0.093	BMP5-r-Min					CST2
	CST4_1472	CST4	0.00383812	-0.099	BMP5-r-Min					CST4
	CST5_1473	CST5	0.000582881	-0.116	BMP5-r-Min					CST5
	CSTA_1475	CSTA	0.000320493	0.121	BMP5-r-Plus					CSTA
	CT47A11_255313	CT47A11	0	0	BMP5-r-Plus					CT47A11
	CT62_196993	CT62	1.25821e-06	-0.159	BMP5-r-Min					CT62
	CTAGE5_4253	CTAGE5	0.0016713	-0.106	BMP5-r-Min					CTAGE5
	CTCFL_140690	CTCFL	0.00485597	0.096	BMP5-r-Plus					CTCFL
	CTDSP2_10106	CTDSP2	0.00148551	0.107	BMP5-r-Plus					CTDSP2
	CTDSPL2_51496	CTDSPL2	5.78282e-05	0.134	BMP5-r-Plus					CTDSPL2
	CTGF_1490	CTGF	0.00106883	0.11	BMP5-r-Plus					CTGF
	CTNNA1_1495	CTNNA1	0.000711396	-0.114	BMP5-r-Min					CTNNA1
	CTNNA3_29119	CTNNA3	9.9533e-07	0.161	BMP5-r-Plus					CTNNA3
	CTNNAL1_8727	CTNNAL1	0.00402796	0.098	BMP5-r-Plus					CTNNAL1
	CTPS_1503	CTPS1	1.41929e-06	0.158	BMP5-r-Plus					CTPS1
	CTRL_1506	CTRL	0.000276162	0.122	BMP5-r-Plus					CTRL
	CTSC_1075	CTSC	3.15504e-08	0.18	BMP5-r-Plus					CTSC
	CTSD_1509	CTSD	0.000107565	-0.129	BMP5-r-Min					CTSD
	CTSG_1511	CTSG	0.00190488	0.105	BMP5-r-Plus					CTSG
	CTSL2_1515	CTSV	0.000744217	0.114	BMP5-r-Plus					CTSV
	CTSL3_392360	CTSL3P	0	0	BMP5-r-Plus					CTSL3P
	CTTNBP2NL_55917	CTTNBP2NL	5.10161e-08	0.177	BMP5-r-Plus					CTTNBP2NL
	CTTNBP2_83992	CTTNBP2	0.0009384	0.112	BMP5-r-Plus					CTTNBP2
	CTXN2_399697	CTXN2	0.000226373	0.123	BMP5-r-Plus					CTXN2
	CTXN3_613212	CTXN3	9.7873e-05	0.13	BMP5-r-Plus					CTXN3
	CUBN_8029	CUBN	3.84531e-05	0.137	BMP5-r-Plus					CUBN
	CUEDC1_404093	CUEDC1	2.66463e-05	-0.139	BMP5-r-Min					CUEDC1
	CUZD1_50624	CUZD1	5.68686e-06	0.15	BMP5-r-Plus					CUZD1
	CWC22_57703	CWC22	1.68898e-07	0.171	BMP5-r-Plus					CWC22
	CWH43_80157	CWH43	0.000105214	0.129	BMP5-r-Plus					CWH43
	CX3CL1_6376	CX3CL1	4.17472e-16	0.257	BMP5-r-Plus					CX3CL1
	CXADRP3_440224	CXADRP3	3.79222e-08	-0.179	BMP5-r-Min					CXADRP3
	CXADR_1525	CXADR	3.80967e-07	0.166	BMP5-r-Plus					CXADR
	CXCL13_10563	CXCL13	0.00164993	0.107	BMP5-r-Plus					CXCL13
	CXCL1_2919	CXCL1	7.80442e-17	0.262	BMP5-r-Plus					CXCL1
	CXCL2_2920	CXCL2	1.17976e-17	0.269	BMP5-r-Plus					CXCL2
	CXCL3_2921	CXCL3	3.72599e-13	0.231	BMP5-r-Plus					CXCL3
	CXCL5_6374	CXCL5	1.00903e-17	0.269	BMP5-r-Plus					CXCL5
	CXCL6_6372	CXCL6	1.80397e-22	0.302	BMP5-r-Plus					CXCL6
	CXCR4_7852	CXCR4	0.00385988	0.098	BMP5-r-Plus					CXCR4
	CXXC5_51523	CXXC5	7.77811e-05	-0.132	BMP5-r-Min					CXXC5
	CXorf1_9142	TMEM257	0.00610375	0.094	BMP5-r-Plus					TMEM257
	CXorf36_79742	CXorf36	0.00103754	0.111	BMP5-r-Plus					CXorf36
	CXorf40A_91966	CXorf40A	5.84382e-08	-0.177	BMP5-r-Min					CXorf40A
	CXorf40B_541578	CXorf40B	0.000575761	-0.116	BMP5-r-Min					CXorf40B
	CXorf49B_100132994	CXorf49B	0.00628783	0.094	BMP5-r-Plus					CXorf49B
	CXorf57_55086	CXorf57	0.00162075	0.107	BMP5-r-Plus					CXorf57
	CXorf61_203413	CT83	1.31355e-07	0.172	BMP5-r-Plus					CT83
	CXorf64_100130613	PRR32	0.000331322	0.12	BMP5-r-Plus					PRR32
	CYB561D2_11068	CYB561D2	8.24558e-11	-0.209	BMP5-r-Min					CYB561D2
	CYB561_1534	CYB561	2.40323e-13	-0.233	BMP5-r-Min					CYB561
	CYB5A_1528	CYB5A	5.33161e-07	-0.164	BMP5-r-Min					CYB5A
	CYB5D1_124637	CYB5D1	0.00355134	-0.099	BMP5-r-Min					CYB5D1
	CYB5D2_124936	CYB5D2	0.000108552	-0.129	BMP5-r-Min					CYB5D2
	CYB5R1_51706	CYB5R1	2.12039e-12	-0.224	BMP5-r-Min					CYB5R1
	CYP19A1_1588	CYP19A1	0.000118747	0.128	BMP5-r-Plus					CYP19A1
	CYP1B1_1545	CYP1B1	8.70141e-07	0.161	BMP5-r-Plus					CYP1B1
	CYP24A1_1591	CYP24A1	6.41218e-06	0.149	BMP5-r-Plus					CYP24A1
	CYP26B1_56603	CYP26B1	2.6576e-06	0.154	BMP5-r-Plus					CYP26B1
	CYP27A1_1593	CYP27A1	0.0075887	0.092	BMP5-r-Plus					CYP27A1
	CYP27C1_339761	CYP27C1	9.69173e-09	0.186	BMP5-r-Plus					CYP27C1
	CYP2A6_1548	CYP2A6	0.00445768	-0.097	BMP5-r-Min					CYP2A6
	CYP2B6_1555	CYP2B6	0.00326858	-0.1	BMP5-r-Min					CYP2B6
	CYP2B7P1_1556	CYP2B7P	4.54654e-10	-0.201	BMP5-r-Min					CYP2B7P
	CYP2W1_54905	CYP2W1	0.000102562	0.129	BMP5-r-Plus					CYP2W1
	CYP39A1_51302	CYP39A1	2.40447e-17	0.266	BMP5-r-Plus					CYP39A1
	CYP3A7_1551	CYP3A7	0.00381748	0.099	BMP5-r-Plus					CYP3A7
	CYP4B1_1580	CYP4B1	1.98216e-06	-0.156	BMP5-r-Min					CYP4B1
	CYP4Z2P_163720	CYP4Z2P	6.74313e-05	-0.133	BMP5-r-Min					CYP4Z2P
	CYP7A1_1581	CYP7A1	1.45513e-05	0.143	BMP5-r-Plus					CYP7A1
	CYP7B1_9420	CYP7B1	8.045e-12	0.219	BMP5-r-Plus					CYP7B1
	CYTH3_9265	CYTH3	1.13545e-05	0.145	BMP5-r-Plus					CYTH3
	CYTL1_54360	CYTL1	5.40681e-06	0.15	BMP5-r-Plus					CYTL1
	CYYR1_116159	CYYR1	5.11639e-18	0.271	BMP5-r-Plus					CYYR1
	D4S234E_27065	NSG1	1.44917e-19	0.282	BMP5-r-Plus					NSG1
	DAB2IP_153090	DAB2IP	0.000125423	0.128	BMP5-r-Plus					DAB2IP
	DACH2_117154	DACH2	6.22886e-05	0.133	BMP5-r-Plus					DACH2
	DACT2_168002	DACT2	1.55297e-20	0.289	BMP5-r-Plus					DACT2
	DAD1_1603	DAD1	4.61295e-08	-0.178	BMP5-r-Min					DAD1
	DAK_26007	TKFC	7.84672e-07	-0.162	BMP5-r-Min					TKFC
	DALRD3_55152	DALRD3	4.1952e-05	-0.136	BMP5-r-Min					DALRD3
	DAPK1_1612	DAPK1	0.000125911	0.128	BMP5-r-Plus					DAPK1
	DAPL1_92196	DAPL1	7.02102e-10	0.199	BMP5-r-Plus					DAPL1
	DARC_2532	ACKR1	1.86335e-05	0.142	BMP5-r-Plus					ACKR1
	DAZ2_57055	DAZ2	0	0	BMP5-r-Plus					DAZ2
	DAZAP2_9802	DAZAP2	0.000310279	-0.121	BMP5-r-Min					DAZAP2
	DBC1_1620	BRINP1	1.92813e-07	0.17	BMP5-r-Plus					BRINP1
	DBF4_10926	DBF4	0.00166808	0.106	BMP5-r-Plus					DBF4
	DBI_1622	DBI	6.18056e-05	-0.133	BMP5-r-Min					DBI
	DBN1_1627	DBN1	0.0082459	0.091	BMP5-r-Plus					DBN1
	DBNL_28988	DBNL	0.000131023	-0.128	BMP5-r-Min					DBNL
	DBP_1628	DBP	2.25592e-05	-0.14	BMP5-r-Min					DBP
	DBT_1629	DBT	0.00744582	0.092	BMP5-r-Plus					DBT
	DBX1_120237	DBX1	0.00959392	0.089	BMP5-r-Plus					DBX1
	DBX2_440097	DBX2	5.69519e-08	0.177	BMP5-r-Plus					DBX2
	DCAF11_80344	DCAF11	2.95395e-05	-0.139	BMP5-r-Min					DCAF11
	DCAF12L1_139170	DCAF12L1	0.00762989	0.092	BMP5-r-Plus					DCAF12L1
	DCAF12L2_340578	DCAF12L2	1.598e-07	0.171	BMP5-r-Plus					DCAF12L2
	DCAF15_90379	DCAF15	3.29637e-06	0.153	BMP5-r-Plus					DCAF15
	DCAF17_80067	DCAF17	0.00918301	0.09	BMP5-r-Plus					DCAF17
	DCBLD2_131566	DCBLD2	3.44385e-09	0.191	BMP5-r-Plus					DCBLD2
	DCC_1630	DCC	1.91865e-05	0.142	BMP5-r-Plus					DCC
	DCHS2_54798	DCHS2	2.11824e-19	0.281	BMP5-r-Plus					DCHS2
	DCI_1632	ECI1	2.30678e-06	-0.155	BMP5-r-Min					ECI1
	DCLK2_166614	DCLK2	0.000478515	0.117	BMP5-r-Plus					DCLK2
	DCLRE1B_64858	DCLRE1B	1.93116e-05	0.142	BMP5-r-Plus					DCLRE1B
	DCLRE1C_64421	DCLRE1C	0.000182883	0.125	BMP5-r-Plus					DCLRE1C
	DCP1A_55802	DCP1A	2.24136e-08	0.182	BMP5-r-Plus					DCP1A
	DCTN3_11258	DCTN3	0.000121992	-0.128	BMP5-r-Min					DCTN3
	DCTPP1_79077	DCTPP1	0.00470203	-0.097	BMP5-r-Min					DCTPP1
	DCT_1638	DCT	1.3234e-10	0.207	BMP5-r-Plus					DCT
	DCXR_51181	DCXR	3.03366e-10	-0.203	BMP5-r-Min					DCXR
	DCX_1641	DCX	3.36581e-20	0.287	BMP5-r-Plus					DCX
	DDA1_79016	DDA1	0.00290236	0.101	BMP5-r-Plus					DDA1
	DDC_1644	DDC	0.00146067	0.108	BMP5-r-Plus					DDC
	DDHD2_23259	DDHD2	4.46885e-05	0.136	BMP5-r-Plus					DDHD2
	DDIT4L_115265	DDIT4L	3.61431e-05	0.137	BMP5-r-Plus					DDIT4L
	DDN_23109	DDN	0.000130573	0.128	BMP5-r-Plus					DDN
	DDR1_780	DDR1	6.14459e-05	-0.133	BMP5-r-Min					DDR1
	DDR2_4921	DDR2	0.000666447	0.114	BMP5-r-Plus					DDR2
	DDRGK1_65992	DDRGK1	2.94963e-06	-0.154	BMP5-r-Min					DDRGK1
	DDX11_1663	DDX11	1.12816e-05	0.145	BMP5-r-Plus					DDX11
	DDX12_440081	DDX12P	3.0557e-07	0.167	BMP5-r-Plus					DDX12P
	DDX18_8886	DDX18	5.31868e-06	0.15	BMP5-r-Plus					DDX18
	DDX19A_55308	DDX19A	0.000194187	0.125	BMP5-r-Plus					DDX19A
	DDX21_9188	DDX21	0.00261137	0.102	BMP5-r-Plus					DDX21
	DDX26B_203522	DDX26B	3.21607e-15	0.249	BMP5-r-Plus					DDX26B
	DDX3X_1654	DDX3X	0.00109447	0.11	BMP5-r-Plus					DDX3X
	DDX47_51202	DDX47	1.84505e-08	0.183	BMP5-r-Plus					DDX47
	DDX50_79009	DDX50	0.000287815	0.121	BMP5-r-Plus					DDX50
	DDX58_23586	DDX58	0.00188011	-0.105	BMP5-r-Min					DDX58
	DECR2_26063	DECR2	7.82672e-05	-0.132	BMP5-r-Min					DECR2
	DEDD2_162989	DEDD2	0.0062018	-0.094	BMP5-r-Min					DEDD2
	DEF8_54849	DEF8	0.000524847	0.116	BMP5-r-Plus					DEF8
	DEFB105A_245908	DEFB105A	0	0	BMP5-r-Plus					DEFB105A
	DEFB106A_245909	DEFB106A	0	0	BMP5-r-Plus					DEFB106A
	DEFB107A_245910	DEFB107A	0	0	BMP5-r-Plus					DEFB107A
	DEFB108B_245911	DEFB108B	0	0	BMP5-r-Plus					DEFB108B
	DEFB109P1_245912	DEFB109P1	0	0	BMP5-r-Plus					DEFB109P1
	DEFB110_245913	DEFB110	0	0	BMP5-r-Plus					DEFB110
	DEFB113_245927	DEFB113	0	0	BMP5-r-Plus					DEFB113
	DEFB121_245934	DEFB121	0	0	BMP5-r-Plus					DEFB121
	DEFB127_140850	DEFB127	0	0	BMP5-r-Plus					DEFB127
	DEFB128_245939	DEFB128	0	0	BMP5-r-Plus					DEFB128
	DEFB130_245940	DEFB130	0	0	BMP5-r-Plus					DEFB130
	DEFB134_613211	DEFB134	0	0	BMP5-r-Plus					DEFB134
	DEFB135_613209	DEFB135	0	0	BMP5-r-Plus					DEFB135
	DEFB136_613210	DEFB136	0	0	BMP5-r-Plus					DEFB136
	DEFB1_1672	DEFB1	1.36513e-11	0.217	BMP5-r-Plus					DEFB1
	DEGS2_123099	DEGS2	8.65117e-12	-0.219	BMP5-r-Min					DEGS2
	DEK_7913	DEK	5.60614e-07	0.164	BMP5-r-Plus					DEK
	DEM1_64789	EXO5	0.00918026	0.09	BMP5-r-Plus					EXO5
	DENND2A_27147	DENND2A	0.000293891	0.121	BMP5-r-Plus					DENND2A
	DENND2C_163259	DENND2C	8.2947e-05	0.131	BMP5-r-Plus					DENND2C
	DENND2D_79961	DENND2D	1.48499e-09	-0.196	BMP5-r-Min					DENND2D
	DENND4B_9909	DENND4B	4.66758e-06	0.151	BMP5-r-Plus					DENND4B
	DENND5A_23258	DENND5A	0.00100124	0.111	BMP5-r-Plus					DENND5A
	DEPDC1_55635	DEPDC1	0.00340603	0.1	BMP5-r-Plus					DEPDC1
	DEPDC6_64798	DEPTOR	0.00981083	-0.089	BMP5-r-Min					DEPTOR
	DERA_51071	DERA	1.53102e-06	0.158	BMP5-r-Plus					DERA
	DERL2_51009	DERL2	0.00981556	-0.089	BMP5-r-Min					DERL2
	DES_1674	DES	2.45133e-06	0.155	BMP5-r-Plus					DES
	DFFB_1677	DFFB	5.96094e-06	0.149	BMP5-r-Plus					DFFB
	DFNA5_1687	DFNA5	0.000518278	0.117	BMP5-r-Plus					DFNA5
	DGAT1_8694	DGAT1	0.00779767	-0.091	BMP5-r-Min					DGAT1
	DGAT2L6_347516	DGAT2L6	0.00435606	-0.097	BMP5-r-Min					DGAT2L6
	DGAT2_84649	DGAT2	0.000184673	0.125	BMP5-r-Plus					DGAT2
	DGCR10_26222	DGCR10	5.725e-05	0.134	BMP5-r-Plus					DGCR10
	DGCR5_26220	DGCR5	1.09334e-07	0.173	BMP5-r-Plus					DGCR5
	DGCR6L_85359	DGCR6L	0.00518988	-0.096	BMP5-r-Min					DGCR6L
	DGCR6_8214	DGCR6	0.0039859	-0.098	BMP5-r-Min					DGCR6
	DGCR8_54487	DGCR8	0.00156175	0.107	BMP5-r-Plus					DGCR8
	DGCR9_25787	DGCR9	7.1185e-07	0.163	BMP5-r-Plus					DGCR9
	DGKB_1607	DGKB	7.79453e-08	0.175	BMP5-r-Plus					DGKB
	DGKG_1608	DGKG	0.000127832	0.128	BMP5-r-Plus					DGKG
	DGKQ_1609	DGKQ	0.00197262	-0.105	BMP5-r-Min					DGKQ
	DGKZ_8525	DGKZ	0.00114607	0.11	BMP5-r-Plus					DGKZ
	DHCR24_1718	DHCR24	4.05452e-05	-0.136	BMP5-r-Min					DHCR24
	DHH_50846	DHH	0.00413544	0.098	BMP5-r-Plus					DHH
	DHRS12_79758	DHRS12	0.00127564	-0.109	BMP5-r-Min					DHRS12
	DHRS13_147015	DHRS13	1.61048e-05	-0.143	BMP5-r-Min					DHRS13
	DHRS1_115817	DHRS1	0.00778632	-0.091	BMP5-r-Min					DHRS1
	DHRS2_10202	DHRS2	8.9889e-06	-0.147	BMP5-r-Min					DHRS2
	DHRS4L2_317749	DHRS4L2	6.02844e-05	-0.133	BMP5-r-Min					DHRS4L2
	DHRS4_10901	DHRS4	4.2389e-05	-0.136	BMP5-r-Min					DHRS4
	DHRS7_51635	DHRS7	0.000181293	-0.125	BMP5-r-Min					DHRS7
	DHRSX_207063	DHRSX	4.52811e-06	-0.151	BMP5-r-Min					DHRSX
	DHX29_54505	DHX29	0.00750186	-0.092	BMP5-r-Min					DHX29
	DHX33_56919	DHX33	0.000249708	0.123	BMP5-r-Plus					DHX33
	DHX35_60625	DHX35	0.00108431	0.11	BMP5-r-Plus					DHX35
	DHX36_170506	DHX36	0.00701412	0.092	BMP5-r-Plus					DHX36
	DHX38_9785	DHX38	0.000230139	0.123	BMP5-r-Plus					DHX38
	DHX57_90957	DHX57	7.72112e-05	0.132	BMP5-r-Plus					DHX57
	DHX58_79132	DHX58	1.63467e-08	-0.183	BMP5-r-Min					DHX58
	DIAPH2_1730	DIAPH2	1.52538e-06	0.158	BMP5-r-Plus					DIAPH2
	DIMT1L_27292	DIMT1	1.04237e-05	0.146	BMP5-r-Plus					DIMT1
	DIO1_1733	DIO1	1.39117e-07	-0.172	BMP5-r-Min					DIO1
	DIO3OS_64150	DIO3OS	0.00432608	0.097	BMP5-r-Plus					DIO3OS
	DIO3_1735	DIO3	0.00221036	0.104	BMP5-r-Plus					DIO3
	DIRAS1_148252	DIRAS1	0.000104751	0.129	BMP5-r-Plus					DIRAS1
	DIRAS2_54769	DIRAS2	5.34924e-08	0.177	BMP5-r-Plus					DIRAS2
	DIRC2_84925	DIRC2	0.000144562	-0.127	BMP5-r-Min					DIRC2
	DISC1_27185	DISC1	0.00148968	0.107	BMP5-r-Plus					DISC1
	DKC1_1736	DKC1	0.00197239	0.105	BMP5-r-Plus					DKC1
	DKFZP434L187_26082	DKFZP434L187	2.75779e-20	0.287	BMP5-r-Plus					DKFZP434L187
	DKK1_22943	DKK1	0.000817018	0.113	BMP5-r-Plus					DKK1
	DLEU2L_79469	DLEU2L	0.00197328	0.105	BMP5-r-Plus					DLEU2L
	DLG2_1740	DLG2	4.54103e-06	0.151	BMP5-r-Plus					DLG2
	DLG3_1741	DLG3	0.00896007	-0.09	BMP5-r-Min					DLG3
	DLGAP1_9229	DLGAP1	4.67164e-09	0.19	BMP5-r-Plus					DLGAP1
	DLGAP2_9228	DLGAP2	1.70351e-05	0.142	BMP5-r-Plus					DLGAP2
	DLGAP3_58512	DLGAP3	0.00354039	0.099	BMP5-r-Plus					DLGAP3
	DLK1_8788	DLK1	4.88986e-05	0.135	BMP5-r-Plus					DLK1
	DLK2_65989	DLK2	4.52792e-17	0.264	BMP5-r-Plus					DLK2
	DLL1_28514	DLL1	0.000805013	0.113	BMP5-r-Plus					DLL1
	DLL3_10683	DLL3	0.00112554	0.11	BMP5-r-Plus					DLL3
	DLX6_1750	DLX6	0.000156742	0.126	BMP5-r-Plus					DLX6
	DMBT1_1755	DMBT1	1.77727e-06	0.157	BMP5-r-Plus					DMBT1
	DMC1_11144	DMC1	0.00289132	0.101	BMP5-r-Plus					DMC1
	DMD_1756	DMD	2.4996e-29	0.342	BMP5-r-Plus					DMD
	DMRT1_1761	DMRT1	0.000299937	0.121	BMP5-r-Plus					DMRT1
	DMRT2_10655	DMRT2	0.000815393	0.113	BMP5-r-Plus					DMRT2
	DMRT3_58524	DMRT3	6.49891e-05	0.133	BMP5-r-Plus					DMRT3
	DMRTA1_63951	DMRTA1	2.03859e-12	0.225	BMP5-r-Plus					DMRTA1
	DMRTA2_63950	DMRTA2	0.00475618	0.096	BMP5-r-Plus					DMRTA2
	DMRTC2_63946	DMRTC2	0.00109941	-0.11	BMP5-r-Min					DMRTC2
	DMTF1_9988	DMTF1	0.00113034	0.11	BMP5-r-Plus					DMTF1
	DNAH17_8632	DNAH17	0.0025625	0.102	BMP5-r-Plus					DNAH17
	DNAH1_25981	DNAH1	0.00712485	0.092	BMP5-r-Plus					DNAH1
	DNAH2_146754	DNAH2	4.96045e-05	0.135	BMP5-r-Plus					DNAH2
	DNAH5_1767	DNAH5	0.00263658	-0.102	BMP5-r-Min					DNAH5
	DNAH6_1768	DNAH6	0.00172467	0.106	BMP5-r-Plus					DNAH6
	DNAI1_27019	DNAI1	0.00598676	-0.094	BMP5-r-Min					DNAI1
	DNAJA3_9093	DNAJA3	1.7828e-05	-0.142	BMP5-r-Min					DNAJA3
	DNAJA4_55466	DNAJA4	0.00558896	-0.095	BMP5-r-Min					DNAJA4
	DNAJB12_54788	DNAJB12	4.19264e-08	-0.179	BMP5-r-Min					DNAJB12
	DNAJB2_3300	DNAJB2	0.00181958	-0.106	BMP5-r-Min					DNAJB2
	DNAJB4_11080	DNAJB4	7.1532e-08	0.176	BMP5-r-Plus					DNAJB4
	DNAJB7_150353	DNAJB7	0.000100703	0.13	BMP5-r-Plus					DNAJB7
	DNAJB9_4189	DNAJB9	0.00179455	-0.106	BMP5-r-Min					DNAJB9
	DNAJC14_85406	DNAJC14	0.00313858	-0.101	BMP5-r-Min					DNAJC14
	DNAJC17_55192	DNAJC17	0.00249098	-0.103	BMP5-r-Min					DNAJC17
	DNAJC18_202052	DNAJC18	1.06694e-06	0.16	BMP5-r-Plus					DNAJC18
	DNAJC19_131118	DNAJC19	1.83956e-05	-0.142	BMP5-r-Min					DNAJC19
	DNAJC1_64215	DNAJC1	4.2048e-09	-0.19	BMP5-r-Min					DNAJC1
	DNAJC22_79962	DNAJC22	0.00237728	-0.103	BMP5-r-Min					DNAJC22
	DNAJC24_120526	DNAJC24	6.74085e-05	0.133	BMP5-r-Plus					DNAJC24
	DNAJC2_27000	DNAJC2	0.00324377	0.1	BMP5-r-Plus					DNAJC2
	DNAJC30_84277	DNAJC30	9.023e-05	-0.13	BMP5-r-Min					DNAJC30
	DNAJC6_9829	DNAJC6	1.41894e-06	0.158	BMP5-r-Plus					DNAJC6
	DNAJC7_7266	DNAJC7	0.00352453	-0.099	BMP5-r-Min					DNAJC7
	DNAL1_83544	DNAL1	0.0011629	-0.11	BMP5-r-Min					DNAL1
	DNALI1_7802	DNALI1	0.000220955	-0.124	BMP5-r-Min					DNALI1
	DNASE1L2_1775	DNASE1L2	1.84364e-05	-0.142	BMP5-r-Min					DNASE1L2
	DNASE1L3_1776	DNASE1L3	1.30677e-07	0.172	BMP5-r-Plus					DNASE1L3
	DNASE1_1773	DNASE1	0.000429082	-0.118	BMP5-r-Min					DNASE1
	DNASE2B_58511	DNASE2B	0.000114144	-0.129	BMP5-r-Min					DNASE2B
	DNASE2_1777	DNASE2	0.000252959	-0.122	BMP5-r-Min					DNASE2
	DND1_373863	DND1	0.000176397	-0.125	BMP5-r-Min					DND1
	DNER_92737	DNER	3.64372e-06	0.152	BMP5-r-Plus					DNER
	DNHD1_144132	DNHD1	0.0014401	0.108	BMP5-r-Plus					DNHD1
	DNM1L_10059	DNM1L	0.00433406	0.097	BMP5-r-Plus					DNM1L
	DNM1P35_100128285	DNM1P35	0.000185698	0.125	BMP5-r-Plus					DNM1P35
	DNM1_1759	DNM1	0.00244193	0.103	BMP5-r-Plus					DNM1
	DNM3_26052	DNM3	4.62139e-05	0.135	BMP5-r-Plus					DNM3
	DNMT1_1786	DNMT1	1.1103e-05	0.145	BMP5-r-Plus					DNMT1
	DNMT3A_1788	DNMT3A	0.000101896	0.13	BMP5-r-Plus					DNMT3A
	DNPEP_23549	DNPEP	3.34831e-05	-0.138	BMP5-r-Min					DNPEP
	DNTTIP2_30836	DNTTIP2	0.00363334	0.099	BMP5-r-Plus					DNTTIP2
	DOC2B_8447	DOC2B	1.63598e-07	0.171	BMP5-r-Plus					DOC2B
	DOCK11_139818	DOCK11	0.000192496	0.125	BMP5-r-Plus					DOCK11
	DOCK3_1795	DOCK3	0.000753135	0.113	BMP5-r-Plus					DOCK3
	DOCK4_9732	DOCK4	0.00424598	0.098	BMP5-r-Plus					DOCK4
	DOCK7_85440	DOCK7	2.38251e-08	0.182	BMP5-r-Plus					DOCK7
	DOK1_1796	DOK1	0.000498208	-0.117	BMP5-r-Min					DOK1
	DOK6_220164	DOK6	0.00253512	0.103	BMP5-r-Plus					DOK6
	DOLK_22845	DOLK	4.8803e-09	-0.19	BMP5-r-Min					DOLK
	DOLPP1_57171	DOLPP1	0.000388355	-0.119	BMP5-r-Min					DOLPP1
	DONSON_29980	DONSON	0.00125945	0.109	BMP5-r-Plus					DONSON
	DOPEY1_23033	DOPEY1	0.000541057	0.116	BMP5-r-Plus					DOPEY1
	DOT1L_84444	DOT1L	0.00021014	0.124	BMP5-r-Plus					DOT1L
	DPAGT1_1798	DPAGT1	0.0013647	-0.108	BMP5-r-Min					DPAGT1
	DPCD_25911	DPCD	2.67494e-05	-0.139	BMP5-r-Min					DPCD
	DPF3_8110	DPF3	0.00421463	0.098	BMP5-r-Plus					DPF3
	DPH2_1802	DPH2	0.000174165	0.125	BMP5-r-Plus					DPH2
	DPH3B_100132911	DPH3P1	1.31442e-06	0.159	BMP5-r-Plus					DPH3P1
	DPM2_8818	DPM2	0.000242111	-0.123	BMP5-r-Min					DPM2
	DPP3_10072	DPP3	0.00933387	-0.089	BMP5-r-Min					DPP3
	DPP6_1804	DPP6	5.37604e-08	0.177	BMP5-r-Plus					DPP6
	DPPA4_55211	DPPA4	0.00259753	0.102	BMP5-r-Plus					DPPA4
	DPY19L1_23333	DPY19L1	0.0094191	0.089	BMP5-r-Plus					DPY19L1
	DPY19L2_283417	DPY19L2	1.30272e-06	0.159	BMP5-r-Plus					DPY19L2
	DPYD_1806	DPYD	0.00320311	0.1	BMP5-r-Plus					DPYD
	DPYSL2_1808	DPYSL2	7.43807e-15	0.246	BMP5-r-Plus					DPYSL2
	DPYSL4_10570	DPYSL4	0.00427803	0.097	BMP5-r-Plus					DPYSL4
	DPYSL5_56896	DPYSL5	0.00439814	0.097	BMP5-r-Plus					DPYSL5
	DPYS_1807	DPYS	1.60616e-08	0.184	BMP5-r-Plus					DPYS
	DQX1_165545	DQX1	0.00201548	-0.105	BMP5-r-Min					DQX1
	DR1_1810	DR1	0.00115891	0.11	BMP5-r-Plus					DR1
	DRD2_1813	DRD2	2.93295e-13	0.232	BMP5-r-Plus					DRD2
	DRD5_1816	DRD5	6.90935e-05	0.132	BMP5-r-Plus					DRD5
	DSC1_1823	DSC1	3.26028e-23	0.306	BMP5-r-Plus					DSC1
	DSC2_1824	DSC2	1.72716e-14	0.243	BMP5-r-Plus					DSC2
	DSC3_1825	DSC3	4.04284e-17	0.264	BMP5-r-Plus					DSC3
	DSCAM_1826	DSCAM	3.62664e-05	0.137	BMP5-r-Plus					DSCAM
	DSEL_92126	DSEL	2.91854e-05	0.139	BMP5-r-Plus					DSEL
	DSE_29940	DSE	0.00830996	0.091	BMP5-r-Plus					DSE
	DSG1_1828	DSG1	3.6936e-25	0.318	BMP5-r-Plus					DSG1
	DSG2_1829	DSG2	0.000823748	0.113	BMP5-r-Plus					DSG2
	DSG3_1830	DSG3	1.40294e-12	0.226	BMP5-r-Plus					DSG3
	DSTN_11034	DSTN	0.00133557	-0.108	BMP5-r-Min					DSTN
	DST_667	DST	9.46619e-20	0.284	BMP5-r-Plus					DST
	DTD1_92675	DTD1	0.000125574	0.128	BMP5-r-Plus					DTD1
	DTX1_1840	DTX1	9.80287e-09	0.186	BMP5-r-Plus					DTX1
	DTX3L_151636	DTX3L	0.0081572	-0.091	BMP5-r-Min					DTX3L
	DTX4_23220	DTX4	3.65971e-06	0.152	BMP5-r-Plus					DTX4
	DUS3L_56931	DUS3L	0.00615033	0.094	BMP5-r-Plus					DUS3L
	DUSP11_8446	DUSP11	0.000509654	0.117	BMP5-r-Plus					DUSP11
	DUSP12_11266	DUSP12	0.000185024	0.125	BMP5-r-Plus					DUSP12
	DUSP13_51207	DUSP13	0.00109053	-0.11	BMP5-r-Min					DUSP13
	DUSP14_11072	DUSP14	0.000840317	-0.112	BMP5-r-Min					DUSP14
	DUSP19_142679	DUSP19	0.00202373	0.105	BMP5-r-Plus					DUSP19
	DUSP22_56940	DUSP22	0.000257448	0.122	BMP5-r-Plus					DUSP22
	DUSP26_78986	DUSP26	0.000200736	0.124	BMP5-r-Plus					DUSP26
	DUSP28_285193	DUSP28	0.00180531	-0.106	BMP5-r-Min					DUSP28
	DUSP2_1844	DUSP2	2.78734e-07	0.168	BMP5-r-Plus					DUSP2
	DUSP3_1845	DUSP3	4.87741e-06	-0.151	BMP5-r-Min					DUSP3
	DUSP5_1847	DUSP5	9.39533e-05	-0.13	BMP5-r-Min					DUSP5
	DUSP6_1848	DUSP6	2.1662e-05	0.141	BMP5-r-Plus					DUSP6
	DUSP7_1849	DUSP7	2.33035e-08	0.182	BMP5-r-Plus					DUSP7
	DUSP9_1852	DUSP9	1.52726e-07	0.171	BMP5-r-Plus					DUSP9
	DVL2_1856	DVL2	4.49533e-07	0.165	BMP5-r-Plus					DVL2
	DYNC1I1_1780	DYNC1I1	1.81511e-07	0.17	BMP5-r-Plus					DYNC1I1
	DYNC2LI1_51626	DYNC2LI1	0.00146685	-0.108	BMP5-r-Min					DYNC2LI1
	DYNLL2_140735	DYNLL2	0.00325204	-0.1	BMP5-r-Min					DYNLL2
	DYNLRB1_83658	DYNLRB1	9.28279e-06	-0.146	BMP5-r-Min					DYNLRB1
	DYNLRB2_83657	DYNLRB2	7.24686e-07	-0.162	BMP5-r-Min					DYNLRB2
	DYNLT1_6993	DYNLT1	0.00600202	-0.094	BMP5-r-Min					DYNLT1
	DYRK1A_1859	DYRK1A	4.56167e-06	0.151	BMP5-r-Plus					DYRK1A
	DYRK2_8445	DYRK2	0.000132693	0.127	BMP5-r-Plus					DYRK2
	DZIP1L_199221	DZIP1L	1.08516e-08	0.186	BMP5-r-Plus					DZIP1L
	DZIP1_22873	DZIP1	1.64393e-18	0.275	BMP5-r-Plus					DZIP1
	E2F3_1871	E2F3	5.72341e-05	0.134	BMP5-r-Plus					E2F3
	E2F4_1874	E2F4	9.66776e-05	0.13	BMP5-r-Plus					E2F4
	E2F6_1876	E2F6	0.00611062	0.094	BMP5-r-Plus					E2F6
	E2F7_144455	E2F7	0.00985129	0.089	BMP5-r-Plus					E2F7
	E4F1_1877	E4F1	0.00193962	-0.105	BMP5-r-Min					E4F1
	EAPP_55837	EAPP	1.23196e-10	-0.207	BMP5-r-Min					EAPP
	EARS2_124454	EARS2	1.33339e-06	-0.159	BMP5-r-Min					EARS2
	EBAG9_9166	EBAG9	0.000657075	-0.115	BMP5-r-Min					EBAG9
	EBF1_1879	EBF1	0.000815282	0.113	BMP5-r-Plus					EBF1
	EBF2_64641	EBF2	0.0045348	0.097	BMP5-r-Plus					EBF2
	EBF3_253738	EBF3	0.000108423	0.129	BMP5-r-Plus					EBF3
	ECEL1_9427	ECEL1	8.2276e-09	0.187	BMP5-r-Plus					ECEL1
	ECHDC1_55862	ECHDC1	2.26347e-07	0.169	BMP5-r-Plus					ECHDC1
	ECHS1_1892	ECHS1	0.000238158	-0.123	BMP5-r-Min					ECHS1
	ECM1_1893	ECM1	5.1765e-07	-0.164	BMP5-r-Min					ECM1
	EDAR_10913	EDAR	2.13641e-20	0.288	BMP5-r-Plus					EDAR
	EDA_1896	EDA	0.0015696	0.107	BMP5-r-Plus					EDA
	EDC3_80153	EDC3	0.00119155	0.109	BMP5-r-Plus					EDC3
	EDEM2_55741	EDEM2	0.00278265	-0.102	BMP5-r-Min					EDEM2
	EDF1_8721	EDF1	0.00693245	-0.093	BMP5-r-Min					EDF1
	EDN1_1906	EDN1	0.000401068	0.119	BMP5-r-Plus					EDN1
	EDN3_1908	EDN3	6.84028e-26	0.323	BMP5-r-Plus					EDN3
	EDNRB_1910	EDNRB	0.000583158	0.116	BMP5-r-Plus					EDNRB
	EEF1A1P9_441032	EEF1A1P9	0.00809167	0.091	BMP5-r-Plus					EEF1A1P9
	EEF1A1_1915	EEF1A1	0.00621943	0.094	BMP5-r-Plus					EEF1A1
	EEF1A2_1917	EEF1A2	2.73034e-07	-0.168	BMP5-r-Min					EEF1A2
	EEF1B2_1933	EEF1B2	0.00114444	0.11	BMP5-r-Plus					EEF1B2
	EEF1G_1937	EEF1G	0.00424587	0.098	BMP5-r-Plus					EEF1G
	EFCAB1_79645	EFCAB1	6.91897e-14	0.238	BMP5-r-Plus					EFCAB1
	EFHA2_286097	MICU3	4.23399e-12	0.222	BMP5-r-Plus					MICU3
	EFHD1_80303	EFHD1	2.41828e-07	-0.169	BMP5-r-Min					EFHD1
	EFNA2_1943	EFNA2	9.16152e-06	0.147	BMP5-r-Plus					EFNA2
	EFNA3_1944	EFNA3	0.00629504	-0.094	BMP5-r-Min					EFNA3
	EFNA5_1946	EFNA5	3.05494e-14	0.241	BMP5-r-Plus					EFNA5
	EFNB1_1947	EFNB1	8.8689e-05	0.131	BMP5-r-Plus					EFNB1
	EFNB2_1948	EFNB2	6.14815e-13	0.229	BMP5-r-Plus					EFNB2
	EFNB3_1949	EFNB3	3.30122e-09	0.192	BMP5-r-Plus					EFNB3
	EFR3A_23167	EFR3A	0.000228755	-0.123	BMP5-r-Min					EFR3A
	EGFLAM_133584	EGFLAM	0.00115106	0.11	BMP5-r-Plus					EGFLAM
	EGFR_1956	EGFR	1.15695e-20	0.29	BMP5-r-Plus					EGFR
	EGLN2_112398	EGLN2	0.00136839	-0.108	BMP5-r-Min					EGLN2
	EGR1_1958	EGR1	2.69903e-08	0.181	BMP5-r-Plus					EGR1
	EGR2_1959	EGR2	4.20487e-11	0.212	BMP5-r-Plus					EGR2
	EGR3_1960	EGR3	0.000203265	0.124	BMP5-r-Plus					EGR3
	EHBP1_23301	EHBP1	1.56963e-12	0.226	BMP5-r-Plus					EHBP1
	EHD3_30845	EHD3	0.000252	0.122	BMP5-r-Plus					EHD3
	EIF2AK1_27102	EIF2AK1	0.00177875	-0.106	BMP5-r-Min					EIF2AK1
	EIF2B5_8893	EIF2B5	1.40956e-05	-0.144	BMP5-r-Min					EIF2B5
	EIF2C1_26523	AGO1	2.49823e-07	0.169	BMP5-r-Plus					AGO1
	EIF2C3_192669	AGO3	0.000304979	0.121	BMP5-r-Plus					AGO3
	EIF2C4_192670	AGO4	7.832e-07	0.162	BMP5-r-Plus					AGO4
	EIF3E_3646	EIF3E	0.00387699	0.098	BMP5-r-Plus					EIF3E
	EIF3F_8665	EIF3F	0.00018594	0.125	BMP5-r-Plus					EIF3F
	EIF3H_8667	EIF3H	0.00385422	-0.099	BMP5-r-Min					EIF3H
	EIF3L_51386	EIF3L	8.22475e-07	0.162	BMP5-r-Plus					EIF3L
	EIF3M_10480	EIF3M	0.00042949	0.118	BMP5-r-Plus					EIF3M
	EIF4A3_9775	EIF4A3	0.00210651	-0.104	BMP5-r-Min					EIF4A3
	EIF4E1B_253314	EIF4E1B	0.00323586	-0.1	BMP5-r-Min					EIF4E1B
	EIF4EBP2_1979	EIF4EBP2	0.00849575	0.09	BMP5-r-Plus					EIF4EBP2
	EIF4EBP3_8637	EIF4EBP3	1.28802e-08	-0.185	BMP5-r-Min					EIF4EBP3
	EIF5A2_56648	EIF5A2	0.00746613	0.092	BMP5-r-Plus					EIF5A2
	ELAC1_55520	ELAC1	2.79313e-06	0.154	BMP5-r-Plus					ELAC1
	ELAVL2_1993	ELAVL2	5.17547e-07	0.164	BMP5-r-Plus					ELAVL2
	ELAVL3_1995	ELAVL3	0.00034689	0.12	BMP5-r-Plus					ELAVL3
	ELF5_2001	ELF5	1.39038e-07	0.172	BMP5-r-Plus					ELF5
	ELK1_2002	ELK1	4.65023e-06	0.151	BMP5-r-Plus					ELK1
	ELL3_80237	ELL3	0.00184718	-0.105	BMP5-r-Min					ELL3
	ELMO1_9844	ELMO1	0.00356071	0.099	BMP5-r-Plus					ELMO1
	ELMO2_63916	ELMO2	0.00115622	-0.11	BMP5-r-Min					ELMO2
	ELMO3_79767	ELMO3	0.00169885	-0.106	BMP5-r-Min					ELMO3
	ELMOD2_255520	ELMOD2	2.16864e-07	-0.169	BMP5-r-Min					ELMOD2
	ELOVL1_64834	ELOVL1	0.00125197	-0.109	BMP5-r-Min					ELOVL1
	ELOVL3_83401	ELOVL3	0.00275666	0.102	BMP5-r-Plus					ELOVL3
	ELOVL4_6785	ELOVL4	4.59849e-07	0.165	BMP5-r-Plus					ELOVL4
	ELOVL5_60481	ELOVL5	0.000213614	-0.124	BMP5-r-Min					ELOVL5
	ELOVL7_79993	ELOVL7	0.00110074	0.11	BMP5-r-Plus					ELOVL7
	ELP4_26610	ELP4	0.00263777	0.102	BMP5-r-Plus					ELP4
	ELTD1_64123	ADGRL4	0.00471899	0.096	BMP5-r-Plus					ADGRL4
	EMCN_51705	EMCN	0.000110812	0.129	BMP5-r-Plus					EMCN
	EME2_197342	EME2	0.00743906	-0.092	BMP5-r-Min					EME2
	EMID2_136227	COL26A1	2.7265e-10	0.203	BMP5-r-Plus					COL26A1
	EMILIN2_84034	EMILIN2	0.00445964	0.097	BMP5-r-Plus					EMILIN2
	EMILIN3_90187	EMILIN3	1.83226e-12	0.225	BMP5-r-Plus					EMILIN3
	EML2_24139	EML2	5.31027e-09	-0.189	BMP5-r-Min					EML2
	EML4_27436	EML4	2.69798e-07	0.168	BMP5-r-Plus					EML4
	EML5_161436	EML5	6.08696e-06	0.149	BMP5-r-Plus					EML5
	EML6_400954	EML6	3.12853e-08	0.18	BMP5-r-Plus					EML6
	EMP2_2013	EMP2	6.77366e-05	-0.133	BMP5-r-Min					EMP2
	EMR2_30817	ADGRE2	0.000300178	0.121	BMP5-r-Plus					ADGRE2
	EMR3_84658	ADGRE3	1.19103e-05	0.145	BMP5-r-Plus					ADGRE3
	ENC1_8507	ENC1	7.64142e-05	0.132	BMP5-r-Plus					ENC1
	ENDOU_8909	ENDOU	0.000371139	0.119	BMP5-r-Plus					ENDOU
	ENOX2_10495	ENOX2	0.00118943	0.109	BMP5-r-Plus					ENOX2
	ENPP1_5167	ENPP1	0.000480309	-0.117	BMP5-r-Min					ENPP1
	ENPP2_5168	ENPP2	3.55745e-12	0.222	BMP5-r-Plus					ENPP2
	ENPP6_133121	ENPP6	9.97986e-14	0.237	BMP5-r-Plus					ENPP6
	ENSA_2029	ENSA	2.41123e-05	-0.14	BMP5-r-Min					ENSA
	ENTPD6_955	ENTPD6	0.000484617	-0.117	BMP5-r-Min					ENTPD6
	ENTPD8_377841	ENTPD8	2.15766e-07	-0.169	BMP5-r-Min					ENTPD8
	EP400_57634	EP400	0.000461198	0.118	BMP5-r-Plus					EP400
	EPAS1_2034	EPAS1	0.000473337	0.117	BMP5-r-Plus					EPAS1
	EPB41L1_2036	EPB41L1	0.00637118	-0.093	BMP5-r-Min					EPB41L1
	EPB41L2_2037	EPB41L2	4.28525e-09	0.19	BMP5-r-Plus					EPB41L2
	EPB49_2039	DMTN	0.00148638	0.107	BMP5-r-Plus					DMTN
	EPC1_80314	EPC1	0.000232657	0.123	BMP5-r-Plus					EPC1
	EPC2_26122	EPC2	3.69938e-06	0.152	BMP5-r-Plus					EPC2
	EPDR1_54749	EPDR1	0.000903757	0.112	BMP5-r-Plus					EPDR1
	EPHA2_1969	EPHA2	0.00198122	0.105	BMP5-r-Plus					EPHA2
	EPHA4_2043	EPHA4	1.29488e-16	0.261	BMP5-r-Plus					EPHA4
	EPHA5_2044	EPHA5	9.33427e-07	0.161	BMP5-r-Plus					EPHA5
	EPHA6_285220	EPHA6	0.000686917	0.114	BMP5-r-Plus					EPHA6
	EPHA7_2045	EPHA7	6.18954e-21	0.292	BMP5-r-Plus					EPHA7
	EPHB1_2047	EPHB1	4.49224e-14	0.24	BMP5-r-Plus					EPHB1
	EPHB3_2049	EPHB3	0.0026369	0.102	BMP5-r-Plus					EPHB3
	EPHB6_2051	EPHB6	6.25618e-15	0.247	BMP5-r-Plus					EPHB6
	EPHX1_2052	EPHX1	0.00925214	-0.09	BMP5-r-Min					EPHX1
	EPHX3_79852	EPHX3	0.0012916	0.109	BMP5-r-Plus					EPHX3
	EPHX4_253152	EPHX4	0.000232375	0.123	BMP5-r-Plus					EPHX4
	EPN3_55040	EPN3	2.71945e-07	-0.168	BMP5-r-Min					EPN3
	EPS8L1_54869	EPS8L1	7.50397e-09	-0.188	BMP5-r-Min					EPS8L1
	EPS8_2059	EPS8	5.82659e-08	0.177	BMP5-r-Plus					EPS8
	EPX_8288	EPX	0.00185572	0.105	BMP5-r-Plus					EPX
	EPYC_1833	EPYC	2.4337e-06	-0.155	BMP5-r-Min					EPYC
	ERAS_3266	ERAS	0.0091509	0.09	BMP5-r-Plus					ERAS
	ERBB2_2064	ERBB2	6.59875e-08	-0.176	BMP5-r-Min					ERBB2
	ERBB3_2065	ERBB3	2.51912e-06	-0.155	BMP5-r-Min					ERBB3
	ERBB4_2066	ERBB4	0.00371949	-0.099	BMP5-r-Min					ERBB4
	ERC1_23085	ERC1	2.58733e-05	0.139	BMP5-r-Plus					ERC1
	ERC2_26059	ERC2	9.73514e-09	0.186	BMP5-r-Plus					ERC2
	ERCC3_2071	ERCC3	0.000241835	0.123	BMP5-r-Plus					ERCC3
	EREG_2069	EREG	1.21286e-09	0.196	BMP5-r-Plus					EREG
	ERF_2077	ERF	0.00173666	0.106	BMP5-r-Plus					ERF
	ERGIC1_57222	ERGIC1	1.32623e-09	-0.196	BMP5-r-Min					ERGIC1
	ERG_2078	ERG	0.00122991	0.109	BMP5-r-Plus					ERG
	ERH_2079	ERH	0.00256094	-0.102	BMP5-r-Min					ERH
	ERI1_90459	ERI1	0.00744729	0.092	BMP5-r-Plus					ERI1
	ERI2_112479	ERI2	3.00572e-05	-0.138	BMP5-r-Min					ERI2
	ERLEC1_27248	ERLEC1	0.000547294	-0.116	BMP5-r-Min					ERLEC1
	ERMP1_79956	ERMP1	0.00184844	-0.105	BMP5-r-Min					ERMP1
	ERN2_10595	ERN2	0.00464509	0.097	BMP5-r-Plus					ERN2
	ERRFI1_54206	ERRFI1	1.04251e-14	0.245	BMP5-r-Plus					ERRFI1
	ERVFRDE1_405754	ERVFRD-1	0.00541295	0.095	BMP5-r-Plus					ERVFRD-1
	ESM1_11082	ESM1	8.8902e-05	-0.131	BMP5-r-Min					ESM1
	ESR1_2099	ESR1	1.06809e-07	-0.173	BMP5-r-Min					ESR1
	ESR2_2100	ESR2	4.02735e-11	0.212	BMP5-r-Plus					ESR2
	ESRP1_54845	ESRP1	0.00879283	-0.09	BMP5-r-Min					ESRP1
	ESRP2_80004	ESRP2	0.000542549	-0.116	BMP5-r-Min					ESRP2
	ESYT2_57488	ESYT2	0.00255775	0.102	BMP5-r-Plus					ESYT2
	ESYT3_83850	ESYT3	5.61008e-09	0.189	BMP5-r-Plus					ESYT3
	ETFDH_2110	ETFDH	8.96324e-05	-0.13	BMP5-r-Min					ETFDH
	ETHE1_23474	ETHE1	0.00153398	-0.107	BMP5-r-Min					ETHE1
	ETS1_2113	ETS1	5.35556e-08	0.177	BMP5-r-Plus					ETS1
	ETS2_2114	ETS2	5.71958e-11	0.211	BMP5-r-Plus					ETS2
	ETV1_2115	ETV1	2.13888e-05	0.141	BMP5-r-Plus					ETV1
	ETV2_2116	ETV2	0.00317438	-0.1	BMP5-r-Min					ETV2
	ETV3L_440695	ETV3L	7.71964e-11	0.209	BMP5-r-Plus					ETV3L
	ETV3_2117	ETV3	0.00484226	0.096	BMP5-r-Plus					ETV3
	ETV4_2118	ETV4	1.84919e-07	0.17	BMP5-r-Plus					ETV4
	ETV5_2119	ETV5	8.09821e-11	0.209	BMP5-r-Plus					ETV5
	ETV6_2120	ETV6	1.07545e-13	0.236	BMP5-r-Plus					ETV6
	EVC2_132884	EVC2	0.00015266	0.126	BMP5-r-Plus					EVC2
	EVI5L_115704	EVI5L	0.00510868	-0.096	BMP5-r-Min					EVI5L
	EVL_51466	EVL	1.7655e-05	-0.142	BMP5-r-Min					EVL
	EVPL_2125	EVPL	0.000203181	-0.124	BMP5-r-Min					EVPL
	EXOC6_54536	EXOC6	5.7088e-05	-0.134	BMP5-r-Min					EXOC6
	EXT2_2132	EXT2	0.00548468	0.095	BMP5-r-Plus					EXT2
	EXTL2_2135	EXTL2	1.97956e-11	0.215	BMP5-r-Plus					EXTL2
	EXTL3_2137	EXTL3	1.09337e-06	0.16	BMP5-r-Plus					EXTL3
	EYA2_2139	EYA2	0.00851646	0.09	BMP5-r-Plus					EYA2
	EYA3_2140	EYA3	0.000842603	0.112	BMP5-r-Plus					EYA3
	EZH2_2146	EZH2	0.00837751	0.091	BMP5-r-Plus					EZH2
	EZR_7430	EZR	5.16045e-05	-0.135	BMP5-r-Min					EZR
	F3_2152	F3	0.000101498	0.13	BMP5-r-Plus					F3
	F5_2153	F5	0.00476034	0.096	BMP5-r-Plus					F5
	F7_2155	F7	7.22908e-06	-0.148	BMP5-r-Min					F7
	F8_2157	F8	0.00193547	0.105	BMP5-r-Plus					F8
	FAAH_2166	FAAH	3.88709e-10	-0.202	BMP5-r-Min					FAAH
	FABP12_646486	FABP12	0.00476625	0.096	BMP5-r-Plus					FABP12
	FABP4_2167	FABP4	0.00036193	0.12	BMP5-r-Plus					FABP4
	FABP5_2171	FABP5	7.97426e-08	0.175	BMP5-r-Plus					FABP5
	FABP7_2173	FABP7	2.70926e-10	0.203	BMP5-r-Plus					FABP7
	FAF1_11124	FAF1	0.000805739	0.113	BMP5-r-Plus					FAF1
	FAHD1_81889	FAHD1	2.57803e-13	-0.233	BMP5-r-Min					FAHD1
	FAH_2184	FAH	1.80299e-12	-0.225	BMP5-r-Min					FAH
	FAM101A_144347	FAM101A	0.00046571	0.117	BMP5-r-Plus					FAM101A
	FAM102A_399665	FAM102A	1.8363e-12	-0.225	BMP5-r-Min					FAM102A
	FAM105B_90268	OTULIN	2.11206e-05	0.141	BMP5-r-Plus					OTULIN
	FAM107A_11170	FAM107A	1.43158e-06	0.158	BMP5-r-Plus					FAM107A
[truncated: 4,662 more rows]

## Sheet: colon
	#Program: R2: Genomics analysis and visualization platform
	#Website: http://r2.amc.nl
	#Developer: Jan Koster (jankoster@amc.uva.nl)
	#Support: r2-support@amc.uva.nl
	#Date: Sun Sep 22 21:17:17 2019
	#Dataset: ps_avgpres_tcgacoad286_tcgars
	#Pretty_dataset: Tumor Colon Adenocarcinoma - TCGA - 286 - rsem - tcgars
	#Genefiltering: applied
	#Genefilters:
	#Data transformation: transform_2log
	#Data values:
	#Comparison: correlation
	#Source probeset: BMP5_653
	#Sourcegene: BMP5
	#R pvalue cutoff: 0.01 fdr
	#R direction: abs
	#Output: no 0.01 fdr
	#Minimal presentcalls: 1
	#Number of lines: 3803
	#r2filetype: datasetresult
	#H:probeset	hugo	r-pvalue	r-value	sublist
	A1CF_29974	A1CF	1.86033e-12	0.425	BMP5-r-Plus
	A2BP1_54715	RBFOX1	0.00012582	0.258	BMP5-r-Plus
	A2M_2	A2M	0.00285908	0.208	BMP5-r-Plus
	AAA1_404744	NPSR1-AS1	0.00106527	-0.225	BMP5-r-Min
	AAAS_8086	AAAS	0.00403053	-0.201	BMP5-r-Min
	AAMP_14	AAMP	0.00203222	-0.214	BMP5-r-Min
	AARS2_57505	AARS2	0.00744487	-0.189	BMP5-r-Min
	AARSD1_80755	AARSD1	9.68201e-07	-0.316	BMP5-r-Min
	AATF_26574	AATF	0.00571596	-0.195	BMP5-r-Min
	ABAT_18	ABAT	5.90093e-08	0.344	BMP5-r-Plus
	ABCA5_23461	ABCA5	0.000136811	0.256	BMP5-r-Plus
	ABCB10_23456	ABCB10	0.00287364	0.207	BMP5-r-Plus
	ABCB1_5243	ABCB1	6.42e-05	0.267	BMP5-r-Plus
	ABCB4_5244	ABCB4	0.00447026	0.199	BMP5-r-Plus
	ABCC13_150000	ABCC13	1.33883e-05	0.287	BMP5-r-Plus
	ABCC4_10257	ABCC4	0.000349055	0.243	BMP5-r-Plus
	ABCC5_10057	ABCC5	4.15449e-05	0.273	BMP5-r-Plus
	ABCC6P1_653190	ABCC6P1	0.000712204	0.232	BMP5-r-Plus
	ABCC6P2_730013	ABCC6P2	5.51531e-05	0.269	BMP5-r-Plus
	ABCC6_368	ABCC6	0.00106238	0.225	BMP5-r-Plus
	ABCD3_5825	ABCD3	5.07398e-06	0.298	BMP5-r-Plus
	ABCG1_9619	ABCG1	0.000792375	0.23	BMP5-r-Plus
	ABI1_10006	ABI1	0.00637569	0.192	BMP5-r-Plus
	ABI3BP_25890	ABI3BP	0.000218633	0.25	BMP5-r-Plus
	ABP1_26	AOC1	1.41797e-05	0.286	BMP5-r-Plus
	ABTB1_80325	ABTB1	0.00725051	-0.19	BMP5-r-Min
	ACAA2_10449	ACAA2	0.000604084	0.234	BMP5-r-Plus
	ACAP2_23527	ACAP2	0.00226452	0.212	BMP5-r-Plus
	ACCN3_9311	ASIC3	0.00262031	-0.209	BMP5-r-Min
	ACCSL_390110	ACCSL	0	0	BMP5-r-Plus
	ACD_65057	ACD	0.00444101	-0.199	BMP5-r-Min
	ACE2_59272	ACE2	1.47798e-08	0.356	BMP5-r-Plus
	ACER2_340485	ACER2	0.00267136	0.209	BMP5-r-Plus
	ACER3_55331	ACER3	0.00483757	0.198	BMP5-r-Plus
	ACOT11_26027	ACOT11	1.44345e-05	0.286	BMP5-r-Plus
	ACOX1_51	ACOX1	8.84153e-07	0.317	BMP5-r-Plus
	ACOX2_8309	ACOX2	0.00122093	0.223	BMP5-r-Plus
	ACP2_53	ACP2	0.000181992	-0.252	BMP5-r-Min
	ACRBP_84519	ACRBP	0.00485281	-0.198	BMP5-r-Min
	ACSF2_80221	ACSF2	0.00481138	0.198	BMP5-r-Plus
	ACSL5_51703	ACSL5	4.25212e-06	0.3	BMP5-r-Plus
	ACSL6_23305	ACSL6	0.000143723	0.256	BMP5-r-Plus
	ACSM4_341392	ACSM4	0	0	BMP5-r-Plus
	ACTBL2_345651	ACTBL2	9.1606e-07	-0.317	BMP5-r-Min
	ACTB_60	ACTB	0.00440887	-0.2	BMP5-r-Min
	ACTL9_284382	ACTL9	0	0	BMP5-r-Plus
	ACTR2_10097	ACTR2	0.00017155	0.253	BMP5-r-Plus
	ACTR8_93973	ACTR8	4.5192e-05	0.271	BMP5-r-Plus
	ACVR1B_91	ACVR1B	7.60883e-07	0.319	BMP5-r-Plus
	ACVRL1_94	ACVRL1	4.32112e-11	0.403	BMP5-r-Plus
	ACYP1_97	ACYP1	0.00391241	-0.202	BMP5-r-Min
	ADAM11_4185	ADAM11	0.00535948	-0.196	BMP5-r-Min
	ADAM12_8038	ADAM12	4.95492e-05	-0.27	BMP5-r-Min
	ADAM15_8751	ADAM15	0.00230005	-0.212	BMP5-r-Min
	ADAM30_11085	ADAM30	0	0	BMP5-r-Plus
	ADAM32_203102	ADAM32	0.000482831	0.238	BMP5-r-Plus
	ADAM5P_255926	ADAM5	0	0	BMP5-r-Plus
	ADAM6_8755	ADAM6	0.00010957	0.26	BMP5-r-Plus
	ADAM7_8756	ADAM7	0	0	BMP5-r-Plus
	ADAMDEC1_27299	ADAMDEC1	1.61899e-11	0.41	BMP5-r-Plus
	ADAMTS4_9507	ADAMTS4	0.000796705	-0.23	BMP5-r-Min
	ADAMTS8_11095	ADAMTS8	5.50785e-20	0.523	BMP5-r-Plus
	ADAMTSL1_92949	ADAMTSL1	0.00126858	0.222	BMP5-r-Plus
	ADAMTSL3_57188	ADAMTSL3	0.000675313	0.232	BMP5-r-Plus
	ADARB2_105	ADARB2	0.000109017	0.26	BMP5-r-Plus
	ADAT1_23536	ADAT1	0.000112831	0.259	BMP5-r-Plus
	ADCY5_111	ADCY5	0.00281149	0.208	BMP5-r-Plus
	ADD3_120	ADD3	2.34191e-05	0.28	BMP5-r-Plus
	ADH1B_125	ADH1B	0.00368634	0.203	BMP5-r-Plus
	ADH1C_126	ADH1C	2.30339e-07	0.331	BMP5-r-Plus
	ADH4_127	ADH4	0.00334396	0.205	BMP5-r-Plus
	ADH6_130	ADH6	1.65791e-05	0.284	BMP5-r-Plus
	ADIG_149685	ADIG	0	0	BMP5-r-Plus
	ADIPOQ_9370	ADIPOQ	0.00609277	-0.193	BMP5-r-Min
	ADNP_23394	ADNP	0.000859922	0.228	BMP5-r-Plus
	ADPRHL2_54936	ADPRHL2	3.47538e-07	-0.327	BMP5-r-Min
	ADSSL1_122622	ADSSL1	0.00120857	-0.223	BMP5-r-Min
	AFAP1_60312	AFAP1	2.99581e-05	0.277	BMP5-r-Plus
	AFF1_4299	AFF1	0.000661026	0.233	BMP5-r-Plus
	AFF3_3899	AFF3	6.76696e-08	0.343	BMP5-r-Plus
	AFF4_27125	AFF4	0.000116331	0.259	BMP5-r-Plus
	AFTPH_54812	AFTPH	3.33446e-05	0.275	BMP5-r-Plus
	AGA_175	AGA	0.000632773	0.234	BMP5-r-Plus
	AGFG1_3267	AGFG1	4.83911e-05	0.271	BMP5-r-Plus
	AGTRAP_57085	AGTRAP	2.57555e-07	-0.33	BMP5-r-Min
	AGT_183	AGT	5.41307e-18	0.5	BMP5-r-Plus
	AGXT_189	AGXT	4.4079e-05	0.272	BMP5-r-Plus
	AHCYL2_23382	AHCYL2	0.00271354	0.209	BMP5-r-Plus
	AHI1_54806	AHI1	0.000403459	0.241	BMP5-r-Plus
	AHNAK2_113146	AHNAK2	0.00371313	-0.203	BMP5-r-Min
	AHSA1_10598	AHSA1	0.00792779	-0.188	BMP5-r-Min
	AIDA_64853	AIDA	8.10608e-05	-0.264	BMP5-r-Min
	AIF1L_83543	AIF1L	0.00229837	-0.212	BMP5-r-Min
	AIFM2_84883	AIFM2	0.000514097	-0.237	BMP5-r-Min
	AIFM3_150209	AIFM3	0.00012393	0.258	BMP5-r-Plus
	AK1_203	AK1	7.3008e-08	-0.342	BMP5-r-Min
	AK3_50808	AK3	0.000781114	0.23	BMP5-r-Plus
	AKAP11_11215	AKAP11	0.000318778	0.244	BMP5-r-Plus
	AKAP1_8165	AKAP1	0.00863551	0.186	BMP5-r-Plus
	AKAP5_9495	AKAP5	7.67688e-05	0.264	BMP5-r-Plus
	AKAP7_9465	AKAP7	1.93944e-06	0.309	BMP5-r-Plus
	AKAP9_10142	AKAP9	0.000342958	0.243	BMP5-r-Plus
	AKD1_221264	AK9	0.00475294	0.198	BMP5-r-Plus
	AKR1B10_57016	AKR1B10	0.00367376	0.203	BMP5-r-Plus
	ALDH1A3_220	ALDH1A3	0.0018072	0.216	BMP5-r-Plus
	ALDOA_226	ALDOA	0.000850461	-0.229	BMP5-r-Min
	ALKBH2_121642	ALKBH2	0.00266448	-0.209	BMP5-r-Min
	ALKBH5_54890	ALKBH5	0.00208882	-0.213	BMP5-r-Min
	ALOX12B_242	ALOX12B	0.00010791	-0.26	BMP5-r-Min
	ALOXE3_59344	ALOXE3	2.61532e-09	-0.371	BMP5-r-Min
	ALPK2_115701	ALPK2	0.00405793	-0.201	BMP5-r-Min
	ALS2CR8_79800	CARF	1.60962e-05	0.284	BMP5-r-Plus
	AMAC1_146861	SLC35G3	0	0	BMP5-r-Plus
	AMACR_23600	AMACR	0.00292525	0.207	BMP5-r-Plus
	AMDHD2_51005	AMDHD2	0.0057546	-0.194	BMP5-r-Min
	AMICA1_120425	AMICA1	0.00114289	0.224	BMP5-r-Plus
	AMMECR1L_83607	AMMECR1L	4.78585e-05	0.271	BMP5-r-Plus
	AMOT_154796	AMOT	7.76387e-06	0.293	BMP5-r-Plus
	AMPD1_270	AMPD1	1.52405e-05	0.285	BMP5-r-Plus
	AMT_275	AMT	0.00841504	0.186	BMP5-r-Plus
	AMZ1_155185	AMZ1	0.000268937	-0.247	BMP5-r-Min
	ANAPC1_64682	ANAPC1	0.00426739	0.2	BMP5-r-Plus
	ANGPTL4_51129	ANGPTL4	0.000537998	-0.236	BMP5-r-Min
	ANK3_288	ANK3	1.3055e-06	0.313	BMP5-r-Plus
	ANKHD1_54882	ANKHD1	0.00163455	0.218	BMP5-r-Plus
	ANKH_56172	ANKH	0.00163277	0.218	BMP5-r-Plus
	ANKIB1_54467	ANKIB1	7.5529e-09	0.362	BMP5-r-Plus
	ANKRA2_57763	ANKRA2	5.34551e-06	0.297	BMP5-r-Plus
	ANKRD13D_338692	ANKRD13D	0.00377897	-0.202	BMP5-r-Min
	ANKRD17_26057	ANKRD17	0.000916961	0.227	BMP5-r-Plus
	ANKRD22_118932	ANKRD22	0.00578679	0.194	BMP5-r-Plus
	ANKRD26_22852	ANKRD26	1.322e-05	0.287	BMP5-r-Plus
	ANKRD27_84079	ANKRD27	0.00263057	0.209	BMP5-r-Plus
	ANKRD28_23243	ANKRD28	0.000153583	0.255	BMP5-r-Plus
	ANKRD36BP1_84832	ANKRD36BP1	0.00414208	0.201	BMP5-r-Plus
	ANKRD39_51239	ANKRD39	0.000193023	-0.251	BMP5-r-Min
	ANKRD43_134548	SOWAHA	1.94816e-07	0.333	BMP5-r-Plus
	ANKRD54_129138	ANKRD54	0.00883256	-0.185	BMP5-r-Min
	ANKRD56_345079	SOWAHB	2.61822e-09	0.371	BMP5-r-Plus
	ANKS4B_257629	ANKS4B	0.00181679	0.216	BMP5-r-Plus
	ANO10_55129	ANO10	1.11961e-05	0.289	BMP5-r-Plus
	ANO7_50636	ANO7	8.40961e-05	0.263	BMP5-r-Plus
	ANO9_338440	ANO9	0.00894341	0.185	BMP5-r-Plus
	ANP32B_10541	ANP32B	9.75273e-05	-0.261	BMP5-r-Min
	ANP32E_81611	ANP32E	8.3476e-05	-0.263	BMP5-r-Min
	ANTXRL_195977	ANTXRL	0	0	BMP5-r-Plus
	ANXA2_302	ANXA2	0.00196078	-0.214	BMP5-r-Min
	ANXA8L2_244	ANXA8L1	8.41016e-05	-0.263	BMP5-r-Min
	ANXA8_653145	ANXA8	0.00604311	-0.193	BMP5-r-Min
	AOAH_313	AOAH	0.00352403	0.204	BMP5-r-Plus
	AOC2_314	AOC2	0.00494448	-0.197	BMP5-r-Min
	AP2M1_1173	AP2M1	0.00283227	-0.208	BMP5-r-Min
	AP2S1_1175	AP2S1	0.000126449	-0.257	BMP5-r-Min
	AP3B1_8546	AP3B1	0.00167946	0.217	BMP5-r-Plus
	APAF1_317	APAF1	7.83416e-08	0.341	BMP5-r-Plus
	APBA1_320	APBA1	2.48623e-05	0.279	BMP5-r-Plus
	APCDD1L_164284	APCDD1L	0.000857346	-0.228	BMP5-r-Min
	APCDD1_147495	APCDD1	0.00912298	0.185	BMP5-r-Plus
	APIP_51074	APIP	0.00837067	0.187	BMP5-r-Plus
	APOC1_341	APOC1	8.15391e-06	-0.293	BMP5-r-Min
	APOE_348	APOE	2.88361e-05	-0.277	BMP5-r-Min
	APOL2_23780	APOL2	0.000764711	-0.23	BMP5-r-Min
	APOOL_139322	APOOL	3.36854e-05	0.275	BMP5-r-Plus
	APPL2_55198	APPL2	2.26485e-09	0.372	BMP5-r-Plus
	APRT_353	APRT	0.000223634	-0.249	BMP5-r-Min
	AQP8_343	AQP8	2.82848e-06	0.304	BMP5-r-Plus
	AQP9_366	AQP9	0.00586142	-0.194	BMP5-r-Min
	AREG_374	AREG	0.00283295	0.208	BMP5-r-Plus
	ARFGEF1_10565	ARFGEF1	4.94641e-06	0.298	BMP5-r-Plus
	ARFGEF2_10564	ARFGEF2	1.91235e-07	0.333	BMP5-r-Plus
	ARFIP1_27236	ARFIP1	0.00018552	0.252	BMP5-r-Plus
	ARFIP2_23647	ARFIP2	0.00396387	-0.202	BMP5-r-Min
	ARGFX_503582	ARGFX	0	0	BMP5-r-Plus
	ARHGAP10_79658	ARHGAP10	0.000561587	-0.236	BMP5-r-Min
	ARHGAP18_93663	ARHGAP18	1.58688e-08	0.356	BMP5-r-Plus
	ARHGAP1_392	ARHGAP1	0.00163928	-0.218	BMP5-r-Min
	ARHGAP21_57584	ARHGAP21	0.00838677	0.186	BMP5-r-Plus
	ARHGAP28_79822	ARHGAP28	6.13763e-12	0.417	BMP5-r-Plus
	ARHGDIA_396	ARHGDIA	1.66891e-05	-0.284	BMP5-r-Min
	ARHGEF11_9826	ARHGEF11	0.00284983	0.208	BMP5-r-Plus
	ARHGEF35_445328	ARHGEF35	7.02743e-05	0.266	BMP5-r-Plus
	ARHGEF4_50649	ARHGEF4	0.00396874	-0.202	BMP5-r-Min
	ARHGEF5_7984	ARHGEF5	0.00360772	0.203	BMP5-r-Plus
	ARHGEF9_23229	ARHGEF9	0.0019162	0.215	BMP5-r-Plus
	ARID2_196528	ARID2	0.00383586	0.202	BMP5-r-Plus
	ARID3A_1820	ARID3A	4.33841e-10	0.385	BMP5-r-Plus
	ARL14_80117	ARL14	0.00174906	0.216	BMP5-r-Plus
	ARL15_54622	ARL15	1.07978e-10	0.396	BMP5-r-Plus
	ARL5B_221079	ARL5B	0.000369648	0.242	BMP5-r-Plus
	ARMC5_79798	ARMC5	0.00372776	-0.203	BMP5-r-Min
	ARMC7_79637	ARMC7	0.00150765	-0.219	BMP5-r-Min
	ARMCX5_64860	ARMCX5	0.000247273	0.248	BMP5-r-Plus
	ARSI_340075	ARSI	0.000204768	-0.251	BMP5-r-Min
	ARV1_64801	ARV1	0.00704649	0.19	BMP5-r-Plus
	ASAP1IT1_29065	ASAP1-IT1	0	0	BMP5-r-Plus
	ASB11_140456	ASB11	0	0	BMP5-r-Plus
	ASB12_142689	ASB12	0.00121867	0.223	BMP5-r-Plus
	ASB15_142685	ASB15	0	0	BMP5-r-Plus
	ASB17_127247	ASB17	0	0	BMP5-r-Plus
	ASB2_51676	ASB2	0.000115991	0.259	BMP5-r-Plus
	ASB8_140461	ASB8	0.00985547	0.183	BMP5-r-Plus
	ASH1L_55870	ASH1L	0.00090316	0.228	BMP5-r-Plus
	ASL_435	ASL	1.23993e-05	0.288	BMP5-r-Plus
	ASTE1_28990	ASTE1	0.0093287	0.184	BMP5-r-Plus
	ASXL2_55252	ASXL2	0.000205416	0.251	BMP5-r-Plus
	ASZ1_136991	ASZ1	0	0	BMP5-r-Plus
	ATAD2B_54454	ATAD2B	3.6296e-05	0.274	BMP5-r-Plus
	ATAD3A_55210	ATAD3A	0.00332368	-0.205	BMP5-r-Min
	ATE1_11101	ATE1	1.33711e-07	0.336	BMP5-r-Plus
	ATF2_1386	ATF2	0.00267802	0.209	BMP5-r-Plus
	ATL1_51062	ATL1	0.00814527	0.187	BMP5-r-Plus
	ATOH1_474	ATOH1	0.0099886	0.183	BMP5-r-Plus
	ATOH8_84913	ATOH8	0.00164829	0.218	BMP5-r-Plus
	ATP10B_23120	ATP10B	1.76865e-07	0.334	BMP5-r-Plus
	ATP11B_23200	ATP11B	3.3613e-08	0.349	BMP5-r-Plus
	ATP12A_479	ATP12A	4.19016e-07	0.325	BMP5-r-Plus
	ATP13A4_84239	ATP13A4	0.00905985	0.185	BMP5-r-Plus
	ATP1A2_477	ATP1A2	0.00486428	0.198	BMP5-r-Plus
	ATP1B4_23439	ATP1B4	0	0	BMP5-r-Plus
	ATP2A1_487	ATP2A1	0.00810166	-0.187	BMP5-r-Min
	ATP2A3_489	ATP2A3	0.00531339	0.196	BMP5-r-Plus
	ATP5D_513	ATP5D	0.00102581	-0.226	BMP5-r-Min
	ATP6V0C_527	ATP6V0C	0.00428604	-0.2	BMP5-r-Min
	ATP6V1G3_127124	ATP6V1G3	0	0	BMP5-r-Plus
	ATP7A_538	ATP7A	0.00386058	0.202	BMP5-r-Plus
	ATP9A_10079	ATP9A	6.80462e-08	0.342	BMP5-r-Plus
	ATRNL1_26033	ATRNL1	1.95527e-07	0.333	BMP5-r-Plus
	ATRX_546	ATRX	0.00113118	0.224	BMP5-r-Plus
	ATR_545	ATR	0.00241228	0.211	BMP5-r-Plus
	ATXN7L1_222255	ATXN7L1	0.000505689	0.237	BMP5-r-Plus
	ATXN7L3B_552889	ATXN7L3B	0.000896697	0.228	BMP5-r-Plus
	ATXN7_6314	ATXN7	0.00344939	0.204	BMP5-r-Plus
	ATXN8OS_6315	ATXN8OS	0	0	BMP5-r-Plus
	AURKAIP1_54998	AURKAIP1	0.0015293	-0.219	BMP5-r-Min
	AURKC_6795	AURKC	0.00666213	-0.191	BMP5-r-Min
	AUTS2_26053	AUTS2	3.75012e-08	0.348	BMP5-r-Plus
	AVL9_23080	AVL9	1.00448e-11	0.413	BMP5-r-Plus
	AVPR1A_552	AVPR1A	0.00840842	-0.186	BMP5-r-Min
	AXIN2_8313	AXIN2	1.33829e-06	0.313	BMP5-r-Plus
	AZI1_22994	CEP131	0.000110392	-0.259	BMP5-r-Min
	AZU1_566	AZU1	0.00847813	-0.186	BMP5-r-Min
	B3GALT1_8708	B3GALT1	4.48216e-07	0.324	BMP5-r-Plus
	B3GALT2_8707	B3GALT2	0.00520804	0.196	BMP5-r-Plus
	B3GALT6_126792	B3GALT6	0.006847	-0.191	BMP5-r-Min
	B3GAT3_26229	B3GAT3	7.71844e-07	-0.318	BMP5-r-Min
	B3GNT1_11041	B4GAT1	4.81451e-05	-0.271	BMP5-r-Min
	B3GNT3_10331	B3GNT3	0.00753095	0.189	BMP5-r-Plus
	B3GNT4_79369	B3GNT4	3.08039e-07	-0.328	BMP5-r-Min
	B3GNT5_84002	B3GNT5	1.98817e-06	0.308	BMP5-r-Plus
	B3GNT6_192134	B3GNT6	4.61023e-06	0.299	BMP5-r-Plus
	B3GNT8_374907	B3GNT8	1.39254e-05	0.286	BMP5-r-Plus
	B3GNTL1_146712	B3GNTL1	0.000661764	-0.233	BMP5-r-Min
	B4GALNT2_124872	B4GALNT2	3.01735e-05	0.277	BMP5-r-Plus
	B4GALNT3_283358	B4GALNT3	3.53198e-06	0.302	BMP5-r-Plus
	B4GALT2_8704	B4GALT2	0.00270507	-0.209	BMP5-r-Min
	B4GALT4_8702	B4GALT4	0.00980828	0.183	BMP5-r-Plus
	B4GALT5_9334	B4GALT5	0.000191677	0.252	BMP5-r-Plus
	BAG2_9532	BAG2	4.12228e-05	-0.273	BMP5-r-Min
	BAG3_9531	BAG3	1.23341e-06	-0.313	BMP5-r-Min
	BAIAP2L1_55971	BAIAP2L1	0.000505207	0.237	BMP5-r-Plus
	BAIAP2_10458	BAIAP2	0.000408152	-0.24	BMP5-r-Min
	BANF1_8815	BANF1	0.000867533	-0.228	BMP5-r-Min
	BARX1_56033	BARX1	0.00438875	-0.2	BMP5-r-Min
	BASE_317716	BPIFA4P	0	0	BMP5-r-Plus
	BAZ2B_29994	BAZ2B	8.49642e-06	0.292	BMP5-r-Plus
	BCAR1_9564	BCAR1	0.00777001	-0.188	BMP5-r-Min
	BCAR3_8412	BCAR3	0.000787806	0.23	BMP5-r-Plus
	BCAS1_8537	BCAS1	1.47227e-08	0.356	BMP5-r-Plus
	BCAT1_586	BCAT1	0.00363915	-0.203	BMP5-r-Min
	BCKDHB_594	BCKDHB	0.00123967	0.222	BMP5-r-Plus
	BCKDK_10295	BCKDK	0.00910804	-0.185	BMP5-r-Min
	BCL2L15_440603	BCL2L15	5.8654e-05	0.268	BMP5-r-Plus
	BCL6_604	BCL6	0.000532274	-0.236	BMP5-r-Min
	BCL7C_9274	BCL7C	0.000786692	-0.23	BMP5-r-Min
	BCL9_607	BCL9	0.00585955	0.194	BMP5-r-Plus
	BCYRN1_618	BCYRN1	0	0	BMP5-r-Plus
	BDH2_56898	BDH2	0.000776685	0.23	BMP5-r-Plus
	BDKRB2_624	BDKRB2	0.00120145	0.223	BMP5-r-Plus
	BDNF_627	BDNF	0.00688476	0.191	BMP5-r-Plus
	BEAN_146227	BEAN1	0.00156867	-0.218	BMP5-r-Min
	BEGAIN_57596	BEGAIN	0.00377572	-0.203	BMP5-r-Min
	BEND4_389206	BEND4	0.00285389	0.208	BMP5-r-Plus
	BEND7_222389	BEND7	0.000437881	0.239	BMP5-r-Plus
	BEST2_54831	BEST2	2.56475e-06	0.306	BMP5-r-Plus
	BEST3_144453	BEST3	0.00695033	0.191	BMP5-r-Plus
	BEX2_84707	BEX2	0.00550188	0.195	BMP5-r-Plus
	BEYLA_497634	LINC00293	0	0	BMP5-r-Plus
	BGN_633	BGN	4.82833e-05	-0.271	BMP5-r-Min
	BHLHE23_128408	BHLHE23	0	0	BMP5-r-Plus
	BIRC5_332	BIRC5	0.00506839	-0.197	BMP5-r-Min
	BIRC6_57448	BIRC6	0.000731174	0.231	BMP5-r-Plus
	BLID_414899	BLID	0	0	BMP5-r-Plus
	BLOC1S2_282991	BLOC1S2	0.000143543	-0.256	BMP5-r-Min
	BLVRA_644	BLVRA	0.000577733	-0.235	BMP5-r-Min
	BMF_90427	BMF	0.000349771	0.243	BMP5-r-Plus
	BMP15_9210	BMP15	0	0	BMP5-r-Plus
	BMP2K_55589	BMP2K	4.41038e-06	0.3	BMP5-r-Plus
	BMP2_650	BMP2	0.00163476	0.218	BMP5-r-Plus
	BMP3_651	BMP3	3.31047e-09	0.369	BMP5-r-Plus
	BMP5_653	BMP5	0	1	BMP5-r-Plus
	BMP7_655	BMP7	0.000412985	0.24	BMP5-r-Plus
	BMPER_168667	BMPER	0.00614176	0.193	BMP5-r-Plus
	BMPR2_659	BMPR2	0.000103077	0.26	BMP5-r-Plus
	BOLA3_388962	BOLA3	0.00774093	-0.188	BMP5-r-Min
	BPIL2_254240	BPIFC	0	0	BMP5-r-Plus
	BPIL3_128859	BPIFB6	0	0	BMP5-r-Plus
	BPNT1_10380	BPNT1	0.000202382	0.251	BMP5-r-Plus
	BPY2_9083	BPY2	0	0	BMP5-r-Plus
	BRAF_673	BRAF	0.000841686	0.229	BMP5-r-Plus
	BRMS1_25855	BRMS1	5.36013e-05	-0.269	BMP5-r-Min
	BRPF3_27154	BRPF3	1.71743e-06	0.31	BMP5-r-Plus
	BRWD3_254065	BRWD3	9.91602e-06	0.29	BMP5-r-Plus
	BSPH1_100131137	BSPH1	0	0	BMP5-r-Plus
	BST2_684	BST2	6.53563e-05	-0.267	BMP5-r-Min
	BTAF1_9044	BTAF1	0.00338573	0.205	BMP5-r-Plus
	BTBD3_22903	BTBD3	0.0060539	0.193	BMP5-r-Plus
	BTBD8_284697	BTBD8	2.90066e-05	0.277	BMP5-r-Plus
	BTBD9_114781	BTBD9	0.00375137	0.203	BMP5-r-Plus
	BTC_685	BTC	7.88603e-05	0.264	BMP5-r-Plus
	BTD_686	BTD	0.000505366	0.237	BMP5-r-Plus
	BTG2_7832	BTG2	0.000533891	0.236	BMP5-r-Plus
	BTNL3_10917	BTNL3	1.10121e-05	0.289	BMP5-r-Plus
	BTNL8_79908	BTNL8	0.00520997	0.196	BMP5-r-Plus
	C10orf118_55088	CCDC186	2.29049e-05	0.28	BMP5-r-Plus
	C10orf120_399814	C10orf120	0	0	BMP5-r-Plus
	C10orf122_387718	TEX36	0	0	BMP5-r-Plus
	C10orf125_282969	FUOM	0.000353274	-0.243	BMP5-r-Min
	C10orf40_283025	LINC01553	0	0	BMP5-r-Plus
	C10orf4_118924	FRA10AC1	0.00708256	-0.19	BMP5-r-Min
	C10orf57_80195	TMEM254	0.00537022	0.196	BMP5-r-Plus
	C10orf67_256815	C10orf67	6.26093e-05	0.267	BMP5-r-Plus
	C10orf78_119392	SFR1	0.00692108	-0.191	BMP5-r-Min
	C10orf82_143379	C10orf82	0.00232018	0.212	BMP5-r-Plus
	C10orf91_170393	C10orf91	0.00407215	-0.201	BMP5-r-Min
	C10orf93_255352	CFAP46	0.00876207	-0.186	BMP5-r-Min
	C10orf96_374355	CCDC172	0	0	BMP5-r-Plus
	C10orf99_387695	C10orf99	7.78169e-11	0.398	BMP5-r-Plus
	C11orf20_25858	TEX40	0.000973587	-0.226	BMP5-r-Min
	C11orf40_143501	C11orf40	0	0	BMP5-r-Plus
	C11orf41_25758	KIAA1549L	1.03913e-06	-0.315	BMP5-r-Min
	C11orf42_160298	C11orf42	0.0026206	0.209	BMP5-r-Plus
	C11orf48_79081	LBHD1	1.95805e-05	-0.282	BMP5-r-Min
	C11orf54_28970	C11orf54	1.06585e-07	0.338	BMP5-r-Plus
	C11orf68_83638	C11orf68	0.000450256	-0.239	BMP5-r-Min
	C11orf80_79703	C11orf80	0.00782177	0.188	BMP5-r-Plus
	C11orf83_790955	UQCC3	0.000128555	-0.257	BMP5-r-Min
	C11orf94_143678	C11orf94	0	0	BMP5-r-Plus
	C12orf10_60314	C12orf10	0.000155002	-0.255	BMP5-r-Min
	C12orf26_84190	METTL25	0.00987434	0.183	BMP5-r-Plus
	C12orf27_283460	HNF1A-AS1	0.00312244	0.206	BMP5-r-Plus
	C12orf40_283461	C12orf40	0	0	BMP5-r-Plus
	C12orf44_60673	ATG101	3.77776e-05	-0.274	BMP5-r-Min
	C12orf49_79794	C12orf49	0.00262874	0.209	BMP5-r-Plus
	C12orf51_283450	HECTD4	0.00267469	0.209	BMP5-r-Plus
	C12orf57_113246	C12orf57	0.00671162	-0.191	BMP5-r-Min
	C12orf59_120939	TMEM52B	0.00386927	-0.202	BMP5-r-Min
	C12orf65_91574	C12orf65	2.88331e-05	-0.277	BMP5-r-Min
	C12orf70_341346	SMCO2	0.000842422	-0.229	BMP5-r-Min
	C13orf18_80183	KIAA0226L	6.00133e-06	0.296	BMP5-r-Plus
	C13orf23_80209	PROSER1	0.00627562	0.193	BMP5-r-Plus
	C13orf30_144809	FAM216B	0.00228669	0.212	BMP5-r-Plus
	C13orf31_144811	LACC1	0.00118401	0.223	BMP5-r-Plus
	C14orf101_54916	TMEM260	0.000770862	0.23	BMP5-r-Plus
	C14orf106_55320	MIS18BP1	0.00363502	0.203	BMP5-r-Plus
	C14orf156_81892	SLIRP	0.000104512	-0.26	BMP5-r-Min
	C14orf165_414767	LINC00596	0	0	BMP5-r-Plus
	C14orf48_256369	LINC00521	0	0	BMP5-r-Plus
	C14orf80_283643	C14orf80	1.64933e-05	-0.284	BMP5-r-Min
	C14orf86_283592	FAM181A-AS1	0	0	BMP5-r-Plus
	C15orf27_123591	C15orf27	0.00052985	0.236	BMP5-r-Plus
	C15orf32_145858	C15orf32	0	0	BMP5-r-Plus
	C15orf43_145645	C15orf43	0	0	BMP5-r-Plus
	C15orf48_84419	C15orf48	0.0056821	0.195	BMP5-r-Plus
	C15orf63_25764	HYPK	1.36331e-07	-0.336	BMP5-r-Min
	C16orf13_84326	C16orf13	0.00142598	-0.22	BMP5-r-Min
	C16orf42_115939	TSR3	2.69306e-07	-0.329	BMP5-r-Min
	C16orf48_84080	ENKD1	0.00111249	-0.224	BMP5-r-Min
	C16orf53_79447	PAGR1	0.000105837	-0.26	BMP5-r-Min
	C16orf59_80178	C16orf59	0.000158828	-0.254	BMP5-r-Min
	C16orf61_56942	CMC2	0.00206779	-0.214	BMP5-r-Min
	C16orf70_80262	C16orf70	0.00812953	-0.187	BMP5-r-Min
	C16orf78_123970	C16orf78	0	0	BMP5-r-Plus
	C17orf101_79701	OGFOD3	0.00823945	-0.187	BMP5-r-Min
	C17orf46_124783	SPATA32	0.0083861	0.186	BMP5-r-Plus
	C17orf53_78995	C17orf53	0.00215195	-0.213	BMP5-r-Min
	C17orf58_284018	C17orf58	0.00154711	-0.219	BMP5-r-Min
	C17orf59_54785	C17orf59	0.000668426	-0.233	BMP5-r-Min
	C17orf70_80233	C17orf70	0.0054337	-0.196	BMP5-r-Min
	C17orf76_388341	LRRC75A	0.000131491	0.257	BMP5-r-Plus
	C17orf79_55352	COPRS	2.73772e-05	-0.278	BMP5-r-Min
	C17orf89_284184	C17orf89	0.000369581	-0.242	BMP5-r-Min
	C17orf96_100170841	C17orf96	0.00442047	-0.2	BMP5-r-Min
	C18orf18_147525	LINC00526	0.000642008	0.233	BMP5-r-Plus
	C18orf1_753	LDLRAD4	5.17643e-10	0.384	BMP5-r-Plus
	C18orf21_83608	C18orf21	0.00726824	-0.19	BMP5-r-Min
	C19orf23_148046	CIRBP-AS1	0.00878809	-0.185	BMP5-r-Min
	C19orf24_55009	C19orf24	0.00196239	-0.214	BMP5-r-Min
	C19orf28_126321	MFSD12	1.06449e-08	-0.359	BMP5-r-Min
	C19orf43_79002	C19orf43	0.00739454	-0.189	BMP5-r-Min
	C19orf45_374877	C19orf45	0.00494613	0.197	BMP5-r-Plus
	C19orf48_84798	C19orf48	0.00790299	-0.188	BMP5-r-Min
	C19orf51_352909	DNAAF3	0.000143347	-0.256	BMP5-r-Min
	C19orf59_199675	MCEMP1	0.000239072	-0.248	BMP5-r-Min
	C19orf76_199800	ADM5	0.00195859	-0.214	BMP5-r-Min
	C19orf77_284422	SMIM24	0.0014239	0.22	BMP5-r-Plus
	C1QTNF1_114897	C1QTNF1	0.00250205	-0.21	BMP5-r-Min
	C1QTNF2_114898	C1QTNF2	0.000382575	0.241	BMP5-r-Plus
	C1QTNF7_114905	C1QTNF7	7.96246e-06	0.293	BMP5-r-Plus
	C1QTNF9_338872	C1QTNF9	0.00640102	0.192	BMP5-r-Plus
	C1orf100_200159	C1orf100	0	0	BMP5-r-Plus
	C1orf105_92346	C1orf105	0.00996882	0.183	BMP5-r-Plus
	C1orf107_27042	DIEXF	0.00784993	0.188	BMP5-r-Plus
	C1orf122_127687	C1orf122	0.00410875	-0.201	BMP5-r-Min
	C1orf125_126859	AXDND1	0.0034487	0.204	BMP5-r-Plus
	C1orf128_57095	PITHD1	0.000519707	-0.237	BMP5-r-Min
	C1orf130_400746	NCMAP	3.92e-07	0.326	BMP5-r-Plus
	C1orf133_574036	SERTAD4-AS1	0.00452135	0.199	BMP5-r-Plus
	C1orf144_26099	SZRD1	0.00659337	-0.192	BMP5-r-Min
	C1orf146_388649	C1orf146	0	0	BMP5-r-Plus
	C1orf14_81626	SHCBP1L	0	0	BMP5-r-Plus
	C1orf150_148823	GCSAML	0.006873	0.191	BMP5-r-Plus
	C1orf161_126868	MAB21L3	1.58666e-08	0.356	BMP5-r-Plus
	C1orf162_128346	C1orf162	0.000305775	-0.245	BMP5-r-Min
	C1orf170_84808	PERM1	9.28172e-06	-0.291	BMP5-r-Min
	C1orf180_439927	LINC01555	5.18818e-05	0.27	BMP5-r-Plus
	C1orf192_257177	CFAP126	0.00671242	0.191	BMP5-r-Plus
	C1orf210_149466	C1orf210	0.000601858	0.234	BMP5-r-Plus
	C1orf216_127703	C1orf216	0.000643138	-0.233	BMP5-r-Min
	C1orf220_400798	C1orf220	0.00082099	0.229	BMP5-r-Plus
	C1orf35_79169	C1orf35	0.000803248	-0.23	BMP5-r-Min
	C1orf50_79078	C1orf50	0.00389371	-0.202	BMP5-r-Min
	C1orf55_163859	SDE2	1.50855e-05	0.285	BMP5-r-Plus
	C1orf58_148362	BROX	0.000142851	0.256	BMP5-r-Plus
	C1orf68_100129271	C1orf68	0	0	BMP5-r-Plus
	C1orf83_127428	TCEANC2	0.00224001	0.212	BMP5-r-Plus
	C1orf9_51430	SUCO	0.000514898	0.237	BMP5-r-Plus
	C20orf112_140688	NOL4L	8.29722e-07	0.318	BMP5-r-Plus
	C20orf114_92747	BPIFB1	0.00719272	-0.19	BMP5-r-Min
	C20orf12_55184	DZANK1	4.32136e-05	0.272	BMP5-r-Plus
	C20orf165_128497	SPATA25	0.00332075	0.205	BMP5-r-Plus
	C20orf177_63939	FAM217B	0.000821305	0.229	BMP5-r-Plus
	C20orf185_359710	BPIFB3	0	0	BMP5-r-Plus
	C20orf46_55321	TMEM74B	0.00802314	-0.187	BMP5-r-Min
	C20orf79_140856	SCP2D1	0	0	BMP5-r-Plus
	C20orf94_128710	SLX4IP	0.00326509	0.205	BMP5-r-Plus
	C21orf131_387486	LINC00320	0	0	BMP5-r-Plus
	C21orf49_54067	C21orf62-AS1	7.08613e-05	0.265	BMP5-r-Plus
	C21orf62_56245	C21orf62	0.00258418	0.21	BMP5-r-Plus
	C21orf67_84536	LINC01547	2.41346e-05	-0.28	BMP5-r-Min
	C21orf70_85395	FAM207A	0.00128137	-0.222	BMP5-r-Min
	C21orf71_282566	LINC00515	0.00332588	-0.205	BMP5-r-Min
	C21orf82_114036	LINC00310	0.00838666	-0.186	BMP5-r-Min
	C21orf94_246705	LINC00314	0	0	BMP5-r-Plus
	C22orf33_339669	TEX33	0	0	BMP5-r-Plus
	C22orf40_150383	CDPF1	0.000173424	-0.253	BMP5-r-Min
	C22orf41_644186	SYCE3	0.0073425	-0.189	BMP5-r-Min
	C22orf9_23313	KIAA0930	0.00385136	-0.202	BMP5-r-Min
	C2orf15_150590	C2orf15	0.000673491	0.233	BMP5-r-Plus
	C2orf18_54978	SLC35F6	3.83346e-09	-0.368	BMP5-r-Min
	C2orf53_339779	PRR30	0	0	BMP5-r-Plus
	C2orf54_79919	C2orf54	0.000947668	0.227	BMP5-r-Plus
	C2orf65_130951	M1AP	6.65632e-06	-0.295	BMP5-r-Min
	C3orf21_152002	XXYLT1	0.000817979	-0.229	BMP5-r-Min
	C3orf23_285343	TCAIM	6.09534e-05	0.268	BMP5-r-Plus
	C3orf24_115795	FANCD2OS	0	0	BMP5-r-Plus
	C3orf36_80111	C3orf36	0.00112239	0.224	BMP5-r-Plus
	C3orf59_151963	MB21D2	0.00677343	0.191	BMP5-r-Plus
	C3orf63_23272	FAM208A	1.52437e-06	0.311	BMP5-r-Plus
	C3orf77_375337	TOPAZ1	0	0	BMP5-r-Plus
	C3orf79_152118	C3orf79	0	0	BMP5-r-Plus
	C4BPA_722	C4BPA	4.92753e-05	0.27	BMP5-r-Plus
	C4orf11_439934	LINC00575	0	0	BMP5-r-Plus
	C4orf17_84103	C4orf17	0	0	BMP5-r-Plus
	C4orf19_55286	C4orf19	1.89486e-05	0.282	BMP5-r-Plus
	C4orf27_54969	C4orf27	0.00143806	-0.22	BMP5-r-Min
	C4orf29_80167	C4orf29	1.08694e-06	0.315	BMP5-r-Plus
	C4orf31_79625	NDNF	8.13628e-08	0.341	BMP5-r-Plus
	C4orf33_132321	C4orf33	0.000274207	0.246	BMP5-r-Plus
	C4orf34_201895	SMIM14	0.00578634	0.194	BMP5-r-Plus
	C4orf40_401137	PRR27	0.00619523	0.193	BMP5-r-Plus
	C4orf41_60684	TRAPPC11	0.000655571	0.233	BMP5-r-Plus
	C4orf47_441054	C4orf47	0.00011001	-0.26	BMP5-r-Min
	C4orf6_10141	LINC01587	0	0	BMP5-r-Plus
	C5orf30_90355	C5orf30	0.00139206	0.22	BMP5-r-Plus
	C5orf41_153222	CREBRF	0.00253924	0.21	BMP5-r-Plus
	C5orf42_65250	C5orf42	0.00454313	0.199	BMP5-r-Plus
	C5orf44_80006	TRAPPC13	0.00746941	0.189	BMP5-r-Plus
	C5orf46_389336	C5orf46	6.84377e-12	-0.416	BMP5-r-Min
	C5orf4_10826	FAXDC2	1.37506e-05	0.286	BMP5-r-Plus
	C5orf52_100190949	C5orf52	0.00565689	0.195	BMP5-r-Plus
	C6orf103_79747	ADGB	0.00152238	0.219	BMP5-r-Plus
	C6orf105_84830	ADTRP	0.000776066	0.23	BMP5-r-Plus
	C6orf10_10665	C6orf10	0	0	BMP5-r-Plus
	C6orf115_58527	ABRACL	0.00998158	0.183	BMP5-r-Plus
	C6orf120_387263	C6orf120	2.5253e-05	0.279	BMP5-r-Plus
	C6orf130_221443	OARD1	0.0021212	-0.213	BMP5-r-Min
	C6orf153_88745	RRP36	0.00346504	-0.204	BMP5-r-Min
	C6orf154_221424	LRRC73	0.00124276	-0.222	BMP5-r-Min
	C6orf170_221322	TBC1D32	0.00235806	0.211	BMP5-r-Plus
	C6orf192_116843	SLC18B1	0.00218821	-0.213	BMP5-r-Min
	C6orf221_154288	KHDC3L	0	0	BMP5-r-Plus
	C6orf52_347744	C6orf52	0.00149434	-0.219	BMP5-r-Min
	C6orf57_135154	SDHAF4	0.00660608	0.192	BMP5-r-Plus
	C6orf97_80129	CCDC170	0.00914734	0.185	BMP5-r-Plus
	C7orf31_136895	C7orf31	2.36228e-07	0.331	BMP5-r-Plus
	C7orf36_57002	YAE1D1	0.00269548	0.209	BMP5-r-Plus
	C7orf58_79974	CPED1	9.59702e-13	0.429	BMP5-r-Plus
	C7orf61_402573	C7orf61	0.000168915	-0.253	BMP5-r-Min
	C7orf66_154907	C7orf66	0	0	BMP5-r-Plus
	C8orf22_492307	C8orf22	0	0	BMP5-r-Plus
	C8orf44_56260	C8orf44	0.00748198	0.189	BMP5-r-Plus
	C8orf4_56892	C8orf4	0.000214011	0.25	BMP5-r-Plus
	C8orf79_57604	KIAA1456	0.000895779	0.228	BMP5-r-Plus
	C9orf109_286333	FAM225A	0.00504878	-0.197	BMP5-r-Min
	C9orf119_375757	SWI5	2.66883e-05	-0.278	BMP5-r-Min
	C9orf129_445577	C9orf129	0.00150083	0.219	BMP5-r-Plus
	C9orf142_286257	C9orf142	3.91891e-05	-0.273	BMP5-r-Min
	C9orf169_375791	CYSRT1	0.000926713	-0.227	BMP5-r-Min
	C9orf21_195827	AAED1	0.00384703	-0.202	BMP5-r-Min
	C9orf23_138716	RPP25L	0.000700353	-0.232	BMP5-r-Min
	C9orf30_91283	MSANTD3	4.00661e-05	-0.273	BMP5-r-Min
	C9orf71_169693	TMEM252	1.44029e-07	0.335	BMP5-r-Plus
	C9orf80_58493	INIP	0.00046081	0.239	BMP5-r-Plus
	C9orf89_84270	C9orf89	0.00218641	-0.213	BMP5-r-Min
	C9orf9_11092	C9orf9	0.00104841	-0.225	BMP5-r-Min
	CA10_56934	CA10	0.00122189	0.223	BMP5-r-Plus
	CA11_770	CA11	0.00252499	-0.21	BMP5-r-Min
	CA14_23632	CA14	0.00436398	-0.2	BMP5-r-Min
	CA1_759	CA1	0.000142444	0.256	BMP5-r-Plus
	CA4_762	CA4	0.000552033	0.236	BMP5-r-Plus
	CAB39L_81617	CAB39L	1.60318e-05	0.285	BMP5-r-Plus
	CAB39_51719	CAB39	0.00107586	0.225	BMP5-r-Plus
	CABLES2_81928	CABLES2	0.0017054	0.217	BMP5-r-Plus
	CABP1_9478	CABP1	0.00685712	-0.191	BMP5-r-Min
	CABP2_51475	CABP2	0	0	BMP5-r-Plus
	CACNA1D_776	CACNA1D	0.00275292	0.208	BMP5-r-Plus
	CACNA1G_8913	CACNA1G	0.000174283	0.253	BMP5-r-Plus
	CACNA2D2_9254	CACNA2D2	5.07086e-06	0.298	BMP5-r-Plus
	CACNB1_782	CACNB1	0.00267194	-0.209	BMP5-r-Min
	CACNB2_783	CACNB2	0.000744101	0.231	BMP5-r-Plus
	CACNG8_59283	CACNG8	0.00222316	-0.212	BMP5-r-Min
	CADPS_8618	CADPS	8.86902e-08	0.34	BMP5-r-Plus
	CALB2_794	CALB2	2.6097e-08	-0.351	BMP5-r-Min
	CALML3_810	CALML3	0.000273071	0.246	BMP5-r-Plus
	CALR_811	CALR	0.000597132	-0.235	BMP5-r-Min
	CAMK2N1_55450	CAMK2N1	0.00241956	0.211	BMP5-r-Plus
	CAMK2N2_94032	CAMK2N2	4.37853e-08	-0.347	BMP5-r-Min
	CAMK4_814	CAMK4	3.59655e-05	0.274	BMP5-r-Plus
	CAPN13_92291	CAPN13	5.70489e-05	0.268	BMP5-r-Plus
	CAPN6_827	CAPN6	0.00995541	0.183	BMP5-r-Plus
	CAPN7_23473	CAPN7	3.03983e-07	0.328	BMP5-r-Plus
	CAPS_828	CAPS	0.00731702	0.189	BMP5-r-Plus
	CAPZA2_830	CAPZA2	0.00253516	0.21	BMP5-r-Plus
	CAPZA3_93661	CAPZA3	0	0	BMP5-r-Plus
	CARS_833	CARS	0.00260205	-0.209	BMP5-r-Min
	CASD1_64921	CASD1	0.00795334	0.188	BMP5-r-Plus
	CASKIN1_57524	CASKIN1	0.00727567	-0.19	BMP5-r-Min
	CASK_8573	CASK	0.00180287	0.216	BMP5-r-Plus
	CASP12_120329	CASP12	0.00860346	0.186	BMP5-r-Plus
	CASP5_838	CASP5	0.000331822	0.244	BMP5-r-Plus
	CASP6_839	CASP6	2.07244e-05	0.281	BMP5-r-Plus
	CASR_846	CASR	5.97801e-06	0.296	BMP5-r-Plus
	CAST_831	CAST	0.00163922	0.218	BMP5-r-Plus
	CATSPER1_117144	CATSPER1	0.00578816	-0.194	BMP5-r-Min
	CAT_847	CAT	0.000656186	0.233	BMP5-r-Plus
	CBFA2T2_9139	CBFA2T2	2.73965e-06	0.305	BMP5-r-Plus
	CBLL1_79872	CBLL1	0.00111583	0.224	BMP5-r-Plus
	CBLN2_147381	CBLN2	1.20541e-24	0.571	BMP5-r-Plus
	CBR1_873	CBR1	0.00124014	-0.222	BMP5-r-Min
	CBR3_874	CBR3	0.000494638	-0.238	BMP5-r-Min
	CCBL1_883	CCBL1	0.00549174	-0.195	BMP5-r-Min
	CCDC101_112869	CCDC101	0.00954152	-0.184	BMP5-r-Min
	CCDC103_388389	CCDC103	0.00562061	-0.195	BMP5-r-Min
	CCDC105_126402	CCDC105	0	0	BMP5-r-Plus
	CCDC107_203260	CCDC107	0.00669756	-0.191	BMP5-r-Min
	CCDC109B_55013	CCDC109B	3.85777e-05	-0.274	BMP5-r-Min
	CCDC114_93233	CCDC114	0.00786618	-0.188	BMP5-r-Min
	CCDC121_79635	CCDC121	0.00601304	0.193	BMP5-r-Plus
	CCDC122_160857	CCDC122	0.00061458	0.234	BMP5-r-Plus
	CCDC124_115098	CCDC124	5.2399e-08	-0.345	BMP5-r-Min
	CCDC127_133957	CCDC127	0.000254281	-0.247	BMP5-r-Min
	CCDC132_55610	CCDC132	1.88688e-07	0.333	BMP5-r-Plus
	CCDC137_339230	CCDC137	2.78186e-05	-0.278	BMP5-r-Min
	CCDC146_57639	CCDC146	0.00391945	0.202	BMP5-r-Plus
	CCDC14_64770	CCDC14	9.97441e-05	0.261	BMP5-r-Plus
	CCDC151_115948	CCDC151	0.00208335	-0.213	BMP5-r-Min
	CCDC152_100129792	CCDC152	0.000104037	0.26	BMP5-r-Plus
	CCDC40_55036	CCDC40	0.00200243	-0.214	BMP5-r-Min
	CCDC48_79825	EFCC1	4.99006e-12	0.418	BMP5-r-Plus
	CCDC60_160777	CCDC60	0.00282597	0.208	BMP5-r-Plus
	CCDC63_160762	CCDC63	0	0	BMP5-r-Plus
	CCDC74A_90557	CCDC74A	0.000868432	-0.228	BMP5-r-Min
	CCDC74B_91409	CCDC74B	0.00260161	-0.209	BMP5-r-Min
	CCDC76_54482	TRMT13	0.00284897	0.208	BMP5-r-Plus
	CCDC85A_114800	CCDC85A	0.00358692	0.203	BMP5-r-Plus
	CCDC85B_11007	CCDC85B	0.000186991	-0.252	BMP5-r-Min
	CCDC90A_63933	MCUR1	0.00173748	-0.217	BMP5-r-Min
	CCDC91_55297	CCDC91	0.00363465	0.203	BMP5-r-Plus
	CCIN_881	CCIN	0.000388665	-0.241	BMP5-r-Min
	CCL11_6356	CCL11	3.24647e-05	0.276	BMP5-r-Plus
	CCL18_6362	CCL18	0.000977666	-0.226	BMP5-r-Min
	CCL22_6367	CCL22	0.00222869	0.212	BMP5-r-Plus
	CCL23_6368	CCL23	0.00685289	-0.191	BMP5-r-Min
	CCL24_6369	CCL24	0.0064688	0.192	BMP5-r-Plus
	CCL26_10344	CCL26	6.88081e-06	-0.295	BMP5-r-Min
	CCL28_56477	CCL28	6.3094e-06	0.296	BMP5-r-Plus
	CCL3_6348	CCL3	0.00091219	-0.227	BMP5-r-Min
	CCL4_6351	CCL4	0.00515611	-0.197	BMP5-r-Min
	CCL7_6354	CCL7	0.0039118	-0.202	BMP5-r-Min
	CCL8_6355	CCL8	0.000323573	-0.244	BMP5-r-Min
	CCNI_10983	CCNI	0.00508786	0.197	BMP5-r-Plus
	CCNJL_79616	CCNJL	0.00189429	0.215	BMP5-r-Plus
	CCNT2_905	CCNT2	1.07433e-05	0.289	BMP5-r-Plus
	CCR3_1232	CCR3	5.06838e-07	0.323	BMP5-r-Plus
	CCR4_1233	CCR4	3.97901e-05	0.273	BMP5-r-Plus
	CCR6_1235	CCR6	0.00153649	0.219	BMP5-r-Plus
	CCR7_1236	CCR7	0.00230498	0.212	BMP5-r-Plus
	CCRL2_9034	CCRL2	0.00029753	0.245	BMP5-r-Plus
	CCS_9973	CCS	0.000142964	-0.256	BMP5-r-Min
	CD163L1_283316	CD163L1	1.69754e-05	0.284	BMP5-r-Plus
	CD164L2_388611	CD164L2	2.56016e-05	-0.279	BMP5-r-Min
	CD1A_909	CD1A	0.00161477	0.218	BMP5-r-Plus
	CD1C_911	CD1C	1.60561e-07	0.334	BMP5-r-Plus
	CD1D_912	CD1D	0.000568498	0.235	BMP5-r-Plus
	CD1E_913	CD1E	8.60772e-09	0.361	BMP5-r-Plus
	CD207_50489	CD207	8.4117e-09	0.361	BMP5-r-Plus
	CD28_940	CD28	0.00172791	0.217	BMP5-r-Plus
	CD3G_917	CD3G	0.0046664	0.199	BMP5-r-Plus
	CD40LG_959	CD40LG	3.59666e-09	0.368	BMP5-r-Plus
	CD46_4179	CD46	0.00483267	0.198	BMP5-r-Plus
	CD70_970	CD70	8.66982e-05	-0.263	BMP5-r-Min
	CD79A_973	CD79A	0.00111527	0.224	BMP5-r-Plus
	CD81_975	CD81	0.000400655	-0.241	BMP5-r-Min
	CD9_928	CD9	0.00642064	0.192	BMP5-r-Plus
	CDC14A_8556	CDC14A	9.45999e-05	0.262	BMP5-r-Plus
	CDC14C_168448	CDC14C	0.0085441	0.186	BMP5-r-Plus
	CDC23_8697	CDC23	0.0070529	0.19	BMP5-r-Plus
	CDC42EP1_11135	CDC42EP1	3.61624e-05	-0.274	BMP5-r-Min
	CDC42SE2_56990	CDC42SE2	0.00108254	0.225	BMP5-r-Plus
	CDC6_990	CDC6	0.00241367	-0.211	BMP5-r-Min
	CDCA5_113130	CDCA5	0.00303989	-0.206	BMP5-r-Min
	CDH17_1015	CDH17	8.16217e-06	0.293	BMP5-r-Plus
	CDH1_999	CDH1	0.000567961	0.235	BMP5-r-Plus
	CDH6_1004	CDH6	0.000734889	0.231	BMP5-r-Plus
	CDHR1_92211	CDHR1	1.5703e-06	0.311	BMP5-r-Plus
	CDHR2_54825	CDHR2	0.000448821	0.239	BMP5-r-Plus
	CDHR3_222256	CDHR3	0.000607952	0.234	BMP5-r-Plus
	CDHR5_53841	CDHR5	5.22229e-07	0.323	BMP5-r-Plus
	CDK13_8621	CDK13	2.54591e-05	0.279	BMP5-r-Plus
	CDK2AP2_10263	CDK2AP2	0.00481093	-0.198	BMP5-r-Min
	CDK8_1024	CDK8	0.00383379	0.202	BMP5-r-Plus
	CDK9_1025	CDK9	0.000228196	-0.249	BMP5-r-Min
	CDKL5_6792	CDKL5	0.0006244	0.234	BMP5-r-Plus
	CDKN1A_1026	CDKN1A	0.00598083	0.194	BMP5-r-Plus
	CDKN2BAS_100048912	CDKN2B-AS1	0.00989064	0.183	BMP5-r-Plus
	CDR2L_30850	CDR2L	2.75693e-07	-0.329	BMP5-r-Min
	CDRT15_146822	CDRT15	0	0	BMP5-r-Plus
	CDS1_1040	CDS1	0.000408366	0.24	BMP5-r-Plus
	CDS2_8760	CDS2	0.00275133	0.208	BMP5-r-Plus
	CDT1_81620	CDT1	0.000367894	-0.242	BMP5-r-Min
	CDX2_1045	CDX2	0.000798108	0.23	BMP5-r-Plus
	CDYL_9425	CDYL	3.19994e-05	0.276	BMP5-r-Plus
	CEACAM1_634	CEACAM1	9.7408e-07	0.316	BMP5-r-Plus
	CEACAM5_1048	CEACAM5	3.51988e-07	0.327	BMP5-r-Plus
	CEACAM7_1087	CEACAM7	7.08806e-09	0.363	BMP5-r-Plus
	CEBPA_1050	CEBPA	0.00011724	0.259	BMP5-r-Plus
	CEBPG_1054	CEBPG	0.00236211	0.211	BMP5-r-Plus
	CELP_1057	CELP	0.000777575	0.23	BMP5-r-Plus
	CEL_1056	CEL	0.000351721	0.243	BMP5-r-Plus
	CENPC1_1060	CENPC	0.000546223	0.236	BMP5-r-Plus
	CENPM_79019	CENPM	0.00167972	-0.217	BMP5-r-Min
	CERCAM_51148	CERCAM	0.000729839	-0.231	BMP5-r-Min
	CES8_283848	CES4A	0.00754913	0.189	BMP5-r-Plus
	CETN1_1068	CETN1	0	0	BMP5-r-Plus
	CFC1B_653275	CFC1B	0.000448414	0.239	BMP5-r-Plus
	CFTR_1080	CFTR	0.00103678	0.225	BMP5-r-Plus
	CGGBP1_8545	CGGBP1	0.000792194	0.23	BMP5-r-Plus
	CGN_57530	CGN	0.000121611	0.258	BMP5-r-Plus
	CH25H_9023	CH25H	2.46655e-18	0.504	BMP5-r-Plus
	CHAD_1101	CHAD	0.00016238	0.254	BMP5-r-Plus
	CHCHD1_118487	CHCHD1	0.00758948	-0.189	BMP5-r-Min
	CHD1_1105	CHD1	0.00510702	0.197	BMP5-r-Plus
	CHD6_84181	CHD6	0.00546359	0.195	BMP5-r-Plus
	CHD7_55636	CHD7	0.005754	0.194	BMP5-r-Plus
	CHD9_80205	CHD9	3.19408e-06	0.303	BMP5-r-Plus
	CHGA_1113	CHGA	1.17814e-06	0.314	BMP5-r-Plus
	CHGB_1114	CHGB	4.31366e-05	0.272	BMP5-r-Plus
	CHL1_10752	CHL1	1.81198e-07	0.333	BMP5-r-Plus
	CHMP4A_29082	CHMP4A	0.0056498	-0.195	BMP5-r-Min
	CHMP4C_92421	CHMP4C	0.00352014	0.204	BMP5-r-Plus
	CHM_1121	CHM	4.18653e-05	0.272	BMP5-r-Plus
	CHN2_1124	CHN2	3.83811e-09	0.368	BMP5-r-Plus
	CHODL_140578	CHODL	2.90293e-08	0.35	BMP5-r-Plus
	CHORDC1_26973	CHORDC1	0.00628745	-0.193	BMP5-r-Min
	CHP2_63928	CHP2	2.94948e-07	0.328	BMP5-r-Plus
	CHPF_79586	CHPF	5.44684e-08	-0.345	BMP5-r-Min
	CHRNA1_1134	CHRNA1	2.55079e-11	0.406	BMP5-r-Plus
	CHST12_55501	CHST12	0.00517338	-0.196	BMP5-r-Min
	CIB1_10519	CIB1	0.00200829	-0.214	BMP5-r-Min
	CIDEA_1149	CIDEA	0.00574406	-0.194	BMP5-r-Min
	CISH_1154	CISH	9.56609e-05	0.261	BMP5-r-Plus
	CITED1_4435	CITED1	0.00160181	-0.218	BMP5-r-Min
	CKB_1152	CKB	1.93619e-06	0.309	BMP5-r-Plus
	CLASP2_23122	CLASP2	6.26137e-05	0.267	BMP5-r-Plus
	CLCA1_1179	CLCA1	5.70275e-13	0.433	BMP5-r-Plus
	CLCA4_22802	CLCA4	0.00379109	0.202	BMP5-r-Plus
	CLCC1_23155	CLCC1	0.000319667	0.244	BMP5-r-Plus
	CLCN2_1181	CLCN2	0.00836914	0.187	BMP5-r-Plus
	CLCN3_1182	CLCN3	0.000617096	0.234	BMP5-r-Plus
	CLDN17_26285	CLDN17	0	0	BMP5-r-Plus
	CLDN22_53842	CLDN22	0	0	BMP5-r-Plus
	CLDN23_137075	CLDN23	0.00289584	0.207	BMP5-r-Plus
	CLDN25_644672	CLDN25	0	0	BMP5-r-Plus
	CLDN4_1364	CLDN4	3.67715e-05	0.274	BMP5-r-Plus
	CLDN8_9073	CLDN8	0.000368613	0.242	BMP5-r-Plus
	CLEC10A_10462	CLEC10A	0.0010117	0.226	BMP5-r-Plus
	CLEC1B_51266	CLEC1B	0	0	BMP5-r-Plus
	CLEC3B_7123	CLEC3B	0.0010414	0.225	BMP5-r-Plus
	CLEC4F_165530	CLEC4F	0.00283563	0.208	BMP5-r-Plus
	CLEC5A_23601	CLEC5A	9.26411e-05	-0.262	BMP5-r-Min
	CLINT1_9685	CLINT1	0.00359707	0.203	BMP5-r-Plus
	CLMN_79789	CLMN	3.88566e-05	0.273	BMP5-r-Plus
	CLOCK_9575	CLOCK	0.00641544	0.192	BMP5-r-Plus
	CLRN2_645104	CLRN2	0	0	BMP5-r-Plus
	CLSTN2_64084	CLSTN2	0.0016034	0.218	BMP5-r-Plus
	CLUAP1_23059	CLUAP1	0.000211109	-0.25	BMP5-r-Min
	CMTM7_112616	CMTM7	2.77706e-07	-0.329	BMP5-r-Min
	CNGA1_1259	CNGA1	3.47992e-09	0.369	BMP5-r-Plus
	CNGA2_1260	CNGA2	0	0	BMP5-r-Plus
	CNNM1_26507	CNNM1	0.000190414	0.252	BMP5-r-Plus
	CNNM3_26505	CNNM3	0.0060862	-0.193	BMP5-r-Min
	CNOT1_23019	CNOT1	0.00023994	0.248	BMP5-r-Plus
	CNOT4_4850	CNOT4	0.00444028	0.199	BMP5-r-Plus
	CNOT6L_246175	CNOT6L	0.0058005	0.194	BMP5-r-Plus
	CNOT8_9337	CNOT8	0.0049569	0.197	BMP5-r-Plus
	CNPY2_10330	CNPY2	0.000525996	-0.237	BMP5-r-Min
	CNP_1267	CNP	0.000165844	-0.254	BMP5-r-Min
	CNST_163882	CNST	1.01802e-06	0.316	BMP5-r-Plus
	CNTD2_79935	CNTD2	0.000310472	-0.245	BMP5-r-Min
	CNTN3_5067	CNTN3	1.56463e-18	0.507	BMP5-r-Plus
	CNTN4_152330	CNTN4	0.00128117	0.222	BMP5-r-Plus
	COASY_80347	COASY	0.00881492	-0.185	BMP5-r-Min
	COBLL1_22837	COBLL1	0.000254416	0.247	BMP5-r-Plus
	COCH_1690	COCH	6.34502e-07	0.321	BMP5-r-Plus
	COG5_10466	COG5	1.86477e-10	0.392	BMP5-r-Plus
	COG6_57511	COG6	0.000744276	0.231	BMP5-r-Plus
	COL10A1_1300	COL10A1	1.1254e-05	-0.289	BMP5-r-Min
	COL11A1_1301	COL11A1	0.000517818	-0.237	BMP5-r-Min
	COL17A1_1308	COL17A1	0.0035715	0.204	BMP5-r-Plus
	COL1A1_1277	COL1A1	0.000202014	-0.251	BMP5-r-Min
	COL21A1_81578	COL21A1	1.88601e-05	0.283	BMP5-r-Plus
	COL2A1_1280	COL2A1	0.0041085	0.201	BMP5-r-Plus
	COL4A5_1287	COL4A5	2.67513e-28	0.604	BMP5-r-Plus
	COL4A6_1288	COL4A6	8.09e-48	0.733	BMP5-r-Plus
	COL5A3_50509	COL5A3	0.00206051	-0.214	BMP5-r-Min
	COL9A1_1297	COL9A1	2.04313e-24	0.569	BMP5-r-Plus
	COLEC10_10584	COLEC10	1.79462e-07	0.333	BMP5-r-Plus
	COMMD4_54939	COMMD4	0.000350058	-0.243	BMP5-r-Min
	COMMD9_29099	COMMD9	0.00778318	-0.188	BMP5-r-Min
	COMP_1311	COMP	0.00282503	-0.208	BMP5-r-Min
	COPG_22820	COPG1	0.00390583	-0.202	BMP5-r-Min
	COPZ2_51226	COPZ2	0.00415383	-0.201	BMP5-r-Min
	COQ10A_93058	COQ10A	0.00190253	-0.215	BMP5-r-Min
	CORO2A_7464	CORO2A	0.00624849	0.193	BMP5-r-Plus
	CORT_1325	CORT	0.00152089	-0.219	BMP5-r-Min
	CPA3_1359	CPA3	0.00251992	0.21	BMP5-r-Plus
	CPA6_57094	CPA6	0.000373346	0.242	BMP5-r-Plus
	CPEB2_132864	CPEB2	1.75187e-06	0.31	BMP5-r-Plus
	CPEB4_80315	CPEB4	0.000389955	0.241	BMP5-r-Plus
	CPLX1_10815	CPLX1	3.79781e-06	-0.301	BMP5-r-Min
	CPN1_1369	CPN1	0.00169595	0.217	BMP5-r-Plus
	CPN2_1370	CPN2	0.0098902	0.183	BMP5-r-Plus
	CPNE2_221184	CPNE2	0.00752244	0.189	BMP5-r-Plus
	CPNE3_8895	CPNE3	0.00671107	0.191	BMP5-r-Plus
	CRABP2_1382	CRABP2	0.0011406	-0.224	BMP5-r-Min
	CRADD_8738	CRADD	0.00804965	0.187	BMP5-r-Plus
	CRBN_51185	CRBN	0.000362466	0.242	BMP5-r-Plus
	CRCP_27297	CRCP	1.37441e-07	0.336	BMP5-r-Plus
	CRELD2_79174	CRELD2	0.000220627	-0.25	BMP5-r-Min
	CRHBP_1393	CRHBP	0.00590239	0.194	BMP5-r-Plus
	CRIM1_51232	CRIM1	0.00713547	0.19	BMP5-r-Plus
	CRISP1_167	CRISP1	0	0	BMP5-r-Plus
	CRMP1_1400	CRMP1	5.96552e-05	0.268	BMP5-r-Plus
	CROCC_9696	CROCC	0.00605122	-0.193	BMP5-r-Min
	CROT_54677	CROT	5.65671e-06	0.297	BMP5-r-Plus
	CRX_1406	CRX	0	0	BMP5-r-Plus
	CRYBB3_1417	CRYBB3	0.00694135	-0.191	BMP5-r-Min
	CRYGA_1418	CRYGA	0	0	BMP5-r-Plus
	CRYGB_1419	CRYGB	0	0	BMP5-r-Plus
	CRYGD_1421	CRYGD	0	0	BMP5-r-Plus
	CRYL1_51084	CRYL1	0.00255182	0.21	BMP5-r-Plus
	CSDA_8531	YBX3	0.00221363	-0.212	BMP5-r-Min
	CSHL1_1444	CSHL1	0	0	BMP5-r-Plus
	CSK_1445	CSK	0.00130218	-0.222	BMP5-r-Min
	CSNK2A1P_283106	CSNK2A3	0.00792885	0.188	BMP5-r-Plus
	CSNK2B_1460	CSNK2B	0.00867569	-0.186	BMP5-r-Min
	CST1_1469	CST1	0.00748935	0.189	BMP5-r-Plus
	CST4_1472	CST4	0.00456406	0.199	BMP5-r-Plus
	CST8_10047	CST8	0	0	BMP5-r-Plus
	CST9L_128821	CST9L	0	0	BMP5-r-Plus
	CSTF2_1478	CSTF2	0.00715792	-0.19	BMP5-r-Min
	CSTT_164380	CST13P	0	0	BMP5-r-Plus
	CT47A1_728096	CT47A1	0	0	BMP5-r-Plus
	CTDSP1_58190	CTDSP1	0.00353012	-0.204	BMP5-r-Min
	CTDSP2_10106	CTDSP2	0.000375926	0.242	BMP5-r-Plus
	CTHRC1_115908	CTHRC1	0.000208813	-0.25	BMP5-r-Min
	CTNNA2_1496	CTNNA2	7.16759e-06	0.294	BMP5-r-Plus
	CTNNB1_1499	CTNNB1	2.43348e-05	0.279	BMP5-r-Plus
	CTNND1_1500	CTNND1	3.73976e-05	0.274	BMP5-r-Plus
	CTNND2_1501	CTNND2	0.00171162	0.217	BMP5-r-Plus
	CTSD_1509	CTSD	0.00149343	-0.219	BMP5-r-Min
	CTSL1_1514	CTSL	0.000434298	-0.24	BMP5-r-Min
	CTSL3_392360	CTSL3P	0	0	BMP5-r-Plus
	CTSS_1520	CTSS	5.87925e-05	0.268	BMP5-r-Plus
	CTTNBP2NL_55917	CTTNBP2NL	1.37806e-09	0.376	BMP5-r-Plus
	CTTNBP2_83992	CTTNBP2	4.18715e-07	0.325	BMP5-r-Plus
	CTU2_348180	CTU2	0.00720331	-0.19	BMP5-r-Min
	CTXN1_404217	CTXN1	0.00932847	-0.184	BMP5-r-Min
	CUL3_8452	CUL3	0.00181966	0.216	BMP5-r-Plus
	CWH43_80157	CWH43	0.000109219	0.26	BMP5-r-Plus
	CX3CR1_1524	CX3CR1	5.08652e-08	0.345	BMP5-r-Plus
	CXADRP3_440224	CXADRP3	0.00445565	0.199	BMP5-r-Plus
	CXADR_1525	CXADR	2.39672e-08	0.352	BMP5-r-Plus
	CXCL11_6373	CXCL11	0.00251541	-0.21	BMP5-r-Min
	CXCL14_9547	CXCL14	1.61844e-28	0.606	BMP5-r-Plus
	CXCR7_57007	ACKR3	2.03028e-05	0.282	BMP5-r-Plus
	CXXC4_80319	CXXC4	2.20312e-06	0.307	BMP5-r-Plus
	CXorf23_256643	CXorf23	2.61269e-06	0.305	BMP5-r-Plus
	CXorf64_100130613	PRR32	0	0	BMP5-r-Plus
	CXorf66_347487	CXorf66	0	0	BMP5-r-Plus
	CYB561D1_284613	CYB561D1	0.00485687	0.198	BMP5-r-Plus
	CYB5D1_124637	CYB5D1	0.00190798	-0.215	BMP5-r-Min
	CYB5R3_1727	CYB5R3	0.000805361	-0.23	BMP5-r-Min
	CYB5RL_606495	CYB5RL	0.00430901	0.2	BMP5-r-Plus
	CYFIP2_26999	CYFIP2	9.13706e-05	0.262	BMP5-r-Plus
	CYLC2_1539	CYLC2	0	0	BMP5-r-Plus
	CYP1B1_1545	CYP1B1	0.00028298	-0.246	BMP5-r-Min
	CYP2B6_1555	CYP2B6	3.2321e-05	0.276	BMP5-r-Plus
	CYP2J2_1573	CYP2J2	8.23099e-05	0.264	BMP5-r-Plus
	CYP39A1_51302	CYP39A1	0.000861944	0.228	BMP5-r-Plus
	CYP3A5_1577	CYP3A5	0.00472199	0.198	BMP5-r-Plus
	CYP3A7_1551	CYP3A7	0.00772748	0.188	BMP5-r-Plus
	CYP4F12_66002	CYP4F12	0.0052393	0.196	BMP5-r-Plus
	CYSLTR1_10800	CYSLTR1	4.58072e-05	0.271	BMP5-r-Plus
	D4S234E_27065	NSG1	7.79736e-55	0.766	BMP5-r-Plus
	DAAM2_23500	DAAM2	0.00191908	0.215	BMP5-r-Plus
	DAB2_1601	DAB2	0.00450504	0.199	BMP5-r-Plus
	DACH1_1602	DACH1	3.62789e-07	0.326	BMP5-r-Plus
	DAGLA_747	DAGLA	0.00956803	0.184	BMP5-r-Plus
	DAOA_267012	DAOA	0	0	BMP5-r-Plus
	DAPK2_23604	DAPK2	4.50505e-06	0.299	BMP5-r-Plus
	DAPK3_1613	DAPK3	0.00215816	-0.213	BMP5-r-Min
	DAXX_1616	DAXX	0.00232437	-0.212	BMP5-r-Min
	DAZ4_57135	DAZ4	0	0	BMP5-r-Plus
	DBN1_1627	DBN1	0.000180166	-0.252	BMP5-r-Min
	DBP_1628	DBP	0.00173334	-0.217	BMP5-r-Min
	DCI_1632	ECI1	0.00292185	-0.207	BMP5-r-Min
	DCP1A_55802	DCP1A	0.00103104	0.225	BMP5-r-Plus
	DCPS_28960	DCPS	0.000117217	-0.259	BMP5-r-Min
	DCUN1D1_54165	DCUN1D1	0.00298322	0.207	BMP5-r-Plus
	DCXR_51181	DCXR	0.00911565	-0.185	BMP5-r-Min
	DDC_1644	DDC	2.42323e-07	0.33	BMP5-r-Plus
	DDI1_414301	DDI1	0	0	BMP5-r-Plus
	DDIT4_54541	DDIT4	0.00577676	-0.194	BMP5-r-Min
	DDX19A_55308	DDX19A	0.00843838	-0.186	BMP5-r-Min
	DDX21_9188	DDX21	0.00777167	0.188	BMP5-r-Plus
	DDX3X_1654	DDX3X	0.00128972	0.222	BMP5-r-Plus
	DDX41_51428	DDX41	0.000802284	-0.23	BMP5-r-Min
	DDX46_9879	DDX46	0.000109712	0.26	BMP5-r-Plus
	DDX54_79039	DDX54	0.000232935	-0.249	BMP5-r-Min
	DDX59_83479	DDX59	0.00691276	0.191	BMP5-r-Plus
	DEAF1_10522	DEAF1	0.00369384	-0.203	BMP5-r-Min
	DEFA1B_728358	DEFA1B	0.00130977	-0.221	BMP5-r-Min
	DEFA5_1670	DEFA5	1.70627e-06	0.31	BMP5-r-Plus
	DEFA6_1671	DEFA6	1.20306e-06	0.314	BMP5-r-Plus
	DEFB107A_245910	DEFB107A	0	0	BMP5-r-Plus
	DEFB109P1B_641517	DEFB109P1B	0	0	BMP5-r-Plus
	DEFB109P1_245912	DEFB109P1	0	0	BMP5-r-Plus
	DEFB119_245932	DEFB119	0	0	BMP5-r-Plus
	DEFB124_245937	DEFB124	0	0	BMP5-r-Plus
	DEFB125_245938	DEFB125	0	0	BMP5-r-Plus
	DEFB131_644414	DEFB131	0	0	BMP5-r-Plus
	DEFB135_613209	DEFB135	0	0	BMP5-r-Plus
	DEFB136_613210	DEFB136	0	0	BMP5-r-Plus
	DEFB1_1672	DEFB1	5.75915e-06	0.297	BMP5-r-Plus
	DENND1B_163486	DENND1B	5.17555e-08	0.345	BMP5-r-Plus
	DENND2A_27147	DENND2A	1.71961e-08	0.355	BMP5-r-Plus
	DENND4C_55667	DENND4C	7.82806e-08	0.341	BMP5-r-Plus
	DERL3_91319	DERL3	0.00364681	0.203	BMP5-r-Plus
	DGAT2L6_347516	DGAT2L6	0	0	BMP5-r-Plus
	DGCR14_8220	DGCR14	0.000345133	-0.243	BMP5-r-Min
	DGCR6L_85359	DGCR6L	9.43549e-05	-0.262	BMP5-r-Min
	DGCR6_8214	DGCR6	4.65365e-06	-0.299	BMP5-r-Min
	DGUOK_1716	DGUOK	0.000856256	-0.229	BMP5-r-Min
	DHRS11_79154	DHRS11	0.00101199	0.226	BMP5-r-Plus
	DHRS13_147015	DHRS13	0.000856711	-0.229	BMP5-r-Min
	DHRS3_9249	DHRS3	0.000342795	0.243	BMP5-r-Plus
	DHTKD1_55526	DHTKD1	0.000922067	0.227	BMP5-r-Plus
	DHX32_55760	DHX32	0.00509464	0.197	BMP5-r-Plus
	DHX33_56919	DHX33	0.00765521	0.188	BMP5-r-Plus
	DHX36_170506	DHX36	0.00657081	0.192	BMP5-r-Plus
	DHX58_79132	DHX58	0.000291684	-0.245	BMP5-r-Min
	DIABLO_56616	DIABLO	0.00782668	-0.188	BMP5-r-Min
	DIAPH2_1730	DIAPH2	0.00409506	0.201	BMP5-r-Plus
	DICER1_23405	DICER1	0.00298512	0.207	BMP5-r-Plus
	DIO2_1734	DIO2	0.000324929	0.244	BMP5-r-Plus
	DIO3_1735	DIO3	0.00208751	0.213	BMP5-r-Plus
	DKFZP586I1420_222161	DKFZP586I1420	4.60705e-05	0.271	BMP5-r-Plus
	DKFZp434J0226_93429	DKFZp434J0226	1.12944e-06	-0.314	BMP5-r-Min
	DKFZp434L192_222029	DKFZp434L192	0	0	BMP5-r-Plus
	DLD_1738	DLD	0.000684796	0.232	BMP5-r-Plus
	DLG1_1739	DLG1	2.22359e-07	0.331	BMP5-r-Plus
	DLK2_65989	DLK2	0.000277803	-0.246	BMP5-r-Min
	DLL1_28514	DLL1	0.00236277	0.211	BMP5-r-Plus
	DLX6AS_285987	DLX6-AS1	0.00161644	0.218	BMP5-r-Plus
	DMRT3_58524	DMRT3	0.000796794	-0.23	BMP5-r-Min
	DMXL1_1657	DMXL1	0.000645296	0.233	BMP5-r-Plus
	DNAH14_127602	DNAH14	0.00357542	0.204	BMP5-r-Plus
	DNAH3_55567	DNAH3	0.00248792	0.21	BMP5-r-Plus
	DNAJB11_51726	DNAJB11	6.75162e-05	-0.266	BMP5-r-Min
	DNAJB14_79982	DNAJB14	1.79789e-05	0.283	BMP5-r-Plus
	DNAJC13_23317	DNAJC13	0.00137424	0.221	BMP5-r-Plus
	DNAJC17_55192	DNAJC17	0.000192181	-0.252	BMP5-r-Min
	DNAJC6_9829	DNAJC6	1.68597e-05	0.284	BMP5-r-Plus
	DNAJC7_7266	DNAJC7	0.00372205	-0.203	BMP5-r-Min
	DNASE1L3_1776	DNASE1L3	1.96064e-23	0.56	BMP5-r-Plus
	DNASE2_1777	DNASE2	0.000126144	-0.258	BMP5-r-Min
	DNM3_26052	DNM3	0.00485818	0.198	BMP5-r-Plus
	DNMBP_23268	DNMBP	0.00492677	0.197	BMP5-r-Plus
	DNMT3A_1788	DNMT3A	0.00137084	0.221	BMP5-r-Plus
	DOCK7_85440	DOCK7	0.00257585	0.21	BMP5-r-Plus
	DOHH_83475	DOHH	0.0011133	-0.224	BMP5-r-Min
	DOK6_220164	DOK6	0.00709318	0.19	BMP5-r-Plus
	DOPEY1_23033	DOPEY1	0.000769456	0.23	BMP5-r-Plus
	DOPEY2_9980	DOPEY2	0.00129084	0.222	BMP5-r-Plus
	DPCR1_135656	DPCR1	0.000113619	-0.259	BMP5-r-Min
	DPEP1_1800	DPEP1	0.00840354	0.186	BMP5-r-Plus
	DPF1_8193	DPF1	0.00121449	-0.223	BMP5-r-Min
	DPM2_8818	DPM2	6.37187e-06	-0.295	BMP5-r-Min
	DPP10_57628	DPP10	0.000865729	0.228	BMP5-r-Plus
	DPP4_1803	DPP4	0.00491383	-0.198	BMP5-r-Min
	DPP7_29952	DPP7	0.00315729	-0.206	BMP5-r-Min
	DPP8_54878	DPP8	0.00593466	0.194	BMP5-r-Plus
	DPRX_503834	DPRX	0	0	BMP5-r-Plus
	DPY19L2_283417	DPY19L2	0.00546798	-0.195	BMP5-r-Min
	DPY19L3_147991	DPY19L3	0.000164312	0.254	BMP5-r-Plus
	DPY19L4_286148	DPY19L4	0.00131335	0.221	BMP5-r-Plus
	DRAM2_128338	DRAM2	0.00611836	0.193	BMP5-r-Plus
	DRAP1_10589	DRAP1	2.86023e-05	-0.277	BMP5-r-Min
	DRD4_1815	DRD4	0.00512078	-0.197	BMP5-r-Min
	DSC2_1824	DSC2	0.0052751	0.196	BMP5-r-Plus
	DSCR3_10311	DSCR3	1.39867e-05	0.286	BMP5-r-Plus
	DSG2_1829	DSG2	0.000498977	0.237	BMP5-r-Plus
	DSG4_147409	DSG4	2.39164e-07	0.331	BMP5-r-Plus
	DSP_1832	DSP	0.00793013	0.188	BMP5-r-Plus
	DST_667	DST	0.00142687	0.22	BMP5-r-Plus
	DTWD2_285605	DTWD2	0.00761237	0.189	BMP5-r-Plus
	DTX4_23220	DTX4	0.00177566	0.216	BMP5-r-Plus
	DULLARD_23399	CTDNEP1	0.000962229	-0.227	BMP5-r-Min
	DUOX2_50506	DUOX2	2.72043e-06	0.305	BMP5-r-Plus
	DUOXA2_405753	DUOXA2	3.1917e-05	0.276	BMP5-r-Plus
	DUSP14_11072	DUSP14	1.01031e-06	-0.316	BMP5-r-Min
	DUSP16_80824	DUSP16	3.47188e-07	0.327	BMP5-r-Plus
	DUSP18_150290	DUSP18	3.05826e-07	0.328	BMP5-r-Plus
	DUSP5P_574029	DUSP5P1	1.32205e-05	-0.287	BMP5-r-Min
	DUSP7_1849	DUSP7	3.57915e-05	-0.275	BMP5-r-Min
	DUSP8_1850	DUSP8	0.00705129	0.19	BMP5-r-Plus
	DYNC1I2_1781	DYNC1I2	6.7735e-05	0.266	BMP5-r-Plus
	DYNLL1_8655	DYNLL1	0.000758934	-0.231	BMP5-r-Min
	DYRK2_8445	DYRK2	9.611e-05	0.261	BMP5-r-Plus
	DYTN_391475	DYTN	0	0	BMP5-r-Plus
	DZIP3_9666	DZIP3	0.000524765	0.237	BMP5-r-Plus
	E2F5_1875	E2F5	0.000320113	0.244	BMP5-r-Plus
	EBF2_64641	EBF2	0.00019438	-0.251	BMP5-r-Min
	EBI3_10148	EBI3	0.000171507	0.253	BMP5-r-Plus
	ECEL1_9427	ECEL1	0.00010605	-0.26	BMP5-r-Min
	EDDM3B_64184	EDDM3B	0	0	BMP5-r-Plus
	EDEM3_80267	EDEM3	0.00635646	0.192	BMP5-r-Plus
	EDF1_8721	EDF1	0.000835781	-0.229	BMP5-r-Min
	EDIL3_10085	EDIL3	6.78716e-09	0.363	BMP5-r-Plus
	EDN1_1906	EDN1	0.00235022	0.211	BMP5-r-Plus
	EDN3_1908	EDN3	0.00837089	0.187	BMP5-r-Plus
	EDNRB_1910	EDNRB	3.08679e-24	0.567	BMP5-r-Plus
	EEA1_8411	EEA1	1.15873e-05	0.288	BMP5-r-Plus
	EFCAB5_374786	EFCAB5	1.57077e-05	0.285	BMP5-r-Plus
	EGFL7_51162	EGFL7	0.000802181	-0.23	BMP5-r-Min
	EGFR_1956	EGFR	4.55145e-05	0.271	BMP5-r-Plus
	EIF1AD_84285	EIF1AD	0.00281987	-0.208	BMP5-r-Min
	EIF1B_10289	EIF1B	0.0055166	0.195	BMP5-r-Plus
	EIF1_10209	EIF1	0.00508711	-0.197	BMP5-r-Min
	EIF2AK3_9451	EIF2AK3	0.00472037	0.198	BMP5-r-Plus
	EIF2B2_8892	EIF2B2	0.0012644	-0.222	BMP5-r-Min
	EIF4A3_9775	EIF4A3	0.00559161	-0.195	BMP5-r-Min
	EIF4E1B_253314	EIF4E1B	0	0	BMP5-r-Plus
	EIF4EBP1_1978	EIF4EBP1	0.00358205	-0.204	BMP5-r-Min
	EIF4EBP2_1979	EIF4EBP2	0.000206504	0.251	BMP5-r-Plus
	EIF4G3_8672	EIF4G3	0.000437954	0.239	BMP5-r-Plus
	EIF5A2_56648	EIF5A2	0.00553597	-0.195	BMP5-r-Min
	EIF5AL1_143244	EIF5AL1	0.000494832	-0.238	BMP5-r-Min
	EIF5A_1984	EIF5A	0.00033659	-0.243	BMP5-r-Min
	ELAVL2_1993	ELAVL2	0.0028066	0.208	BMP5-r-Plus
	ELF1_1997	ELF1	6.2044e-07	0.321	BMP5-r-Plus
	ELF3_1999	ELF3	0.000413145	0.24	BMP5-r-Plus
	ELF4_2000	ELF4	2.43615e-05	0.279	BMP5-r-Plus
	ELFN1_392617	ELFN1	0.00232488	-0.211	BMP5-r-Min
	ELMO2_63916	ELMO2	0.00811164	0.187	BMP5-r-Plus
	ELMOD1_55531	ELMOD1	0.00463024	-0.199	BMP5-r-Min
	ELMOD2_255520	ELMOD2	0.0026744	0.209	BMP5-r-Plus
	ELN_2006	ELN	0.0013408	0.221	BMP5-r-Plus
	ELOF1_84337	ELOF1	1.95804e-05	-0.282	BMP5-r-Min
	ELOVL3_83401	ELOVL3	5.82758e-07	-0.321	BMP5-r-Min
	EME1_146956	EME1	0.00166104	-0.217	BMP5-r-Min
	EMID1_129080	EMID1	7.28105e-35	0.655	BMP5-r-Plus
	EMILIN3_90187	EMILIN3	7.41115e-06	0.294	BMP5-r-Plus
	EN1_2019	EN1	0.00208783	-0.213	BMP5-r-Min
	ENGASE_64772	ENGASE	0.00557674	0.195	BMP5-r-Plus
	ENHO_375704	ENHO	5.33859e-13	0.433	BMP5-r-Plus
	ENKUR_219670	ENKUR	1.236e-05	0.288	BMP5-r-Plus
	ENO1_2023	ENO1	0.00103236	-0.225	BMP5-r-Min
	ENO2_2026	ENO2	2.78074e-05	-0.278	BMP5-r-Min
	ENPP3_5169	ENPP3	1.38685e-07	0.336	BMP5-r-Plus
	ENPP4_22875	ENPP4	0.000172694	0.253	BMP5-r-Plus
	ENPP5_59084	ENPP5	0.000526228	0.237	BMP5-r-Plus
	ENPP6_133121	ENPP6	6.41763e-12	0.416	BMP5-r-Plus
	ENTPD5_957	ENTPD5	4.59357e-14	0.449	BMP5-r-Plus
	EPAS1_2034	EPAS1	0.000221142	0.249	BMP5-r-Plus
	EPB41L4B_54566	EPB41L4B	3.33303e-14	0.451	BMP5-r-Plus
	EPB41L5_57669	EPB41L5	1.29881e-07	0.336	BMP5-r-Plus
	EPC1_80314	EPC1	0.00236168	0.211	BMP5-r-Plus
	EPCAM_4072	EPCAM	0.000233104	0.249	BMP5-r-Plus
	EPDR1_54749	EPDR1	0.00704647	0.19	BMP5-r-Plus
	EPHA3_2042	EPHA3	0.000453694	0.239	BMP5-r-Plus
	EPHA7_2045	EPHA7	1.12884e-09	0.378	BMP5-r-Plus
	EPM2AIP1_9852	EPM2AIP1	0.000114798	0.259	BMP5-r-Plus
	EPS8L3_79574	EPS8L3	0.00106315	0.225	BMP5-r-Plus
	EPS8_2059	EPS8	0.0080009	0.187	BMP5-r-Plus
	EPYC_1833	EPYC	0.00180161	-0.216	BMP5-r-Min
	ERAL1_26284	ERAL1	0.00380944	-0.202	BMP5-r-Min
	ERBB2IP_55914	ERBB2IP	0.0058613	0.194	BMP5-r-Plus
	EREG_2069	EREG	0.00870442	0.186	BMP5-r-Plus
	ERMAP_114625	ERMAP	0.00170511	0.217	BMP5-r-Plus
	ERMN_57471	ERMN	8.05337e-05	-0.264	BMP5-r-Min
	ESPN_83715	ESPN	0.000413937	0.24	BMP5-r-Plus
	ESRP1_54845	ESRP1	0.000117676	0.258	BMP5-r-Plus
	ESRRG_2104	ESRRG	3.23918e-05	0.276	BMP5-r-Plus
	ETV3_2117	ETV3	0.00305666	0.206	BMP5-r-Plus
	ETV5_2119	ETV5	2.68839e-07	-0.329	BMP5-r-Min
	EVX1_2128	EVX1	1.88967e-06	0.309	BMP5-r-Plus
	EWSR1_2130	EWSR1	0.000180283	-0.252	BMP5-r-Min
	EXOC1_55763	EXOC1	0.00562187	0.195	BMP5-r-Plus
	EXOC4_60412	EXOC4	4.78536e-05	0.271	BMP5-r-Plus
	EXOC6B_23233	EXOC6B	0.000256163	0.247	BMP5-r-Plus
	EXOSC3_51010	EXOSC3	0.00124635	-0.222	BMP5-r-Min
	EXOSC6_118460	EXOSC6	0.000366021	-0.242	BMP5-r-Min
	EXOSC9_5393	EXOSC9	0.00522687	-0.196	BMP5-r-Min
	EXTL1_2134	EXTL1	0.000363265	-0.242	BMP5-r-Min
	EYS_346007	EYS	0.000377627	0.242	BMP5-r-Plus
	F11R_50848	F11R	0.00389673	0.202	BMP5-r-Plus
	F12_2161	F12	8.93598e-06	-0.292	BMP5-r-Min
	F2RL2_2151	F2RL2	1.05573e-22	0.552	BMP5-r-Plus
	F2R_2149	F2R	0.00122478	0.223	BMP5-r-Plus
	F3_2152	F3	0.000303087	0.245	BMP5-r-Plus
	FABP12_646486	FABP12	0	0	BMP5-r-Plus
	FABP1_2168	FABP1	1.16902e-07	0.337	BMP5-r-Plus
	FABP2_2169	FABP2	0.00255164	0.21	BMP5-r-Plus
	FABP9_646480	FABP9	0	0	BMP5-r-Plus
	FADS3_3995	FADS3	2.44494e-05	-0.279	BMP5-r-Min
	FAM100A_124402	UBALD1	0.000750558	-0.231	BMP5-r-Min
	FAM100B_283991	UBALD2	0.00261104	-0.209	BMP5-r-Min
	FAM105A_54491	FAM105A	0.00892692	0.185	BMP5-r-Plus
	FAM115A_9747	TCAF1	0.00578389	0.194	BMP5-r-Plus
	FAM122C_159091	FAM122C	0.00754914	0.189	BMP5-r-Plus
	FAM123C_205147	AMER3	0.000991886	0.226	BMP5-r-Plus
	FAM126B_285172	FAM126B	0.00350598	0.204	BMP5-r-Plus
	FAM128A_653784	MZT2A	0.00680573	-0.191	BMP5-r-Min
	FAM128B_80097	MZT2B	0.000419262	-0.24	BMP5-r-Min
	FAM131C_348487	FAM131C	0.00124227	-0.222	BMP5-r-Min
	FAM132A_388581	FAM132A	0.000559201	0.236	BMP5-r-Plus
	FAM134B_54463	FAM134B	3.82232e-07	0.326	BMP5-r-Plus
	FAM134C_162427	FAM134C	0.000570365	-0.235	BMP5-r-Min
	FAM135A_57579	FAM135A	4.99577e-06	0.298	BMP5-r-Plus
	FAM135B_51059	FAM135B	0.000282694	0.246	BMP5-r-Plus
	FAM13A_10144	FAM13A	0.000239818	0.248	BMP5-r-Plus
	FAM13B_51306	FAM13B	0.004438	0.199	BMP5-r-Plus
	FAM150A_389658	FAM150A	7.38846e-06	0.294	BMP5-r-Plus
	FAM150B_285016	FAM150B	1.57443e-18	0.507	BMP5-r-Plus
	FAM158A_51016	EMC9	2.65763e-06	-0.305	BMP5-r-Min
	FAM163A_148753	FAM163A	1.29572e-08	0.357	BMP5-r-Plus
	FAM166B_730112	FAM166B	0.00585318	-0.194	BMP5-r-Min
	FAM171A2_284069	FAM171A2	0.00702698	-0.19	BMP5-r-Min
	FAM172A_83989	FAM172A	2.21033e-06	0.307	BMP5-r-Plus
	FAM173A_65990	FAM173A	0.00193572	-0.215	BMP5-r-Min
	FAM173B_134145	FAM173B	0.00832847	0.187	BMP5-r-Plus
	FAM175A_84142	FAM175A	0.00469254	0.198	BMP5-r-Plus
	FAM179B_23116	FAM179B	0.00233343	0.211	BMP5-r-Plus
	FAM184B_27146	FAM184B	0.00970688	0.184	BMP5-r-Plus
	FAM189A1_23359	FAM189A1	8.62929e-07	0.317	BMP5-r-Plus
	FAM189B_10712	FAM189B	0.00196821	-0.214	BMP5-r-Min
	FAM18B2_201158	TVP23C	0.00361552	-0.203	BMP5-r-Min
	FAM194B_220081	ERICH6B	0	0	BMP5-r-Plus
	FAM199X_139231	FAM199X	0.000269295	0.247	BMP5-r-Plus
	FAM23A_653567	TMEM236	2.04176e-09	0.373	BMP5-r-Plus
	FAM24A_118670	FAM24A	0	0	BMP5-r-Plus
	FAM27C_100132948	FAM27C	0.00212492	-0.213	BMP5-r-Min
	FAM3D_131177	FAM3D	5.70761e-05	0.268	BMP5-r-Plus
	FAM41AY1_340618	FAM41AY1	0	0	BMP5-r-Plus
	FAM43B_163933	FAM43B	0.00589388	-0.194	BMP5-r-Min
	FAM46B_115572	FAM46B	9.17707e-05	-0.262	BMP5-r-Min
	FAM47B_170062	FAM47B	0	0	BMP5-r-Plus
	FAM55A_120400	NXPE1	6.6937e-08	0.343	BMP5-r-Plus
	FAM55B_120406	NXPE2	4.0898e-05	0.273	BMP5-r-Plus
	FAM55D_54827	NXPE4	4.22549e-12	0.419	BMP5-r-Plus
	FAM60A_58516	FAM60A	0.00832907	0.187	BMP5-r-Plus
	FAM63A_55793	FAM63A	0.00106196	0.225	BMP5-r-Plus
	FAM65A_79567	FAM65A	0.000208625	-0.25	BMP5-r-Min
	FAM65C_140876	FAM65C	4.25034e-05	0.272	BMP5-r-Plus
	FAM69A_388650	FAM69A	0.00427003	0.2	BMP5-r-Plus
	FAM69C_125704	FAM69C	9.85264e-07	-0.316	BMP5-r-Min
	FAM71B_153745	FAM71B	0	0	BMP5-r-Plus
	FAM71C_196472	FAM71C	0	0	BMP5-r-Plus
	FAM72A_729533	FAM72A	0.00772895	-0.188	BMP5-r-Min
	FAM72B_653820	FAM72B	5.72288e-05	-0.268	BMP5-r-Min
	FAM72D_728833	FAM72D	0.00531487	-0.196	BMP5-r-Min
	FAM73A_374986	FAM73A	5.50568e-07	0.322	BMP5-r-Plus
	FAM74A1_401507	FAM74A1	0	0	BMP5-r-Plus
	FAM74A4_401508	FAM74A4	0	0	BMP5-r-Plus
	FAM78B_149297	FAM78B	0.00192108	-0.215	BMP5-r-Min
	FAM82A1_151393	RMDN2	2.56705e-09	0.371	BMP5-r-Plus
	FAM82A2_55177	RMDN3	0.00654247	-0.192	BMP5-r-Min
	FAM83G_644815	FAM83G	0.00793077	0.188	BMP5-r-Plus
	FAM84A_151354	FAM84A	2.34805e-05	0.28	BMP5-r-Plus
	FAM96B_51647	FAM96B	0.00629568	-0.193	BMP5-r-Min
	FAM99B_100132464	FAM99B	0	0	BMP5-r-Plus
	FANCG_2189	FANCG	0.00368503	-0.203	BMP5-r-Min
	FAP_2191	FAP	0.000139606	-0.256	BMP5-r-Min
	FAR2_55711	FAR2	2.60771e-08	0.351	BMP5-r-Plus
	FARP2_9855	FARP2	2.47861e-07	0.33	BMP5-r-Plus
	FAT4_79633	FAT4	3.92354e-12	0.42	BMP5-r-Plus
	FAU_2197	FAU	0.00442292	-0.2	BMP5-r-Min
	FBN2_2201	FBN2	2.31027e-11	0.407	BMP5-r-Plus
	FBXL12_54850	FBXL12	0.0035451	0.204	BMP5-r-Plus
	FBXL15_79176	FBXL15	0.00101162	-0.226	BMP5-r-Min
	FBXL16_146330	FBXL16	3.36384e-08	-0.349	BMP5-r-Min
	FBXL17_64839	FBXL17	6.59264e-07	0.32	BMP5-r-Plus
	FBXO21_23014	FBXO21	0.00635363	0.192	BMP5-r-Plus
	FBXO22OS_692224	FBXO22-AS1	0.00203996	-0.214	BMP5-r-Min
	FBXO34_55030	FBXO34	0.00110172	0.224	BMP5-r-Plus
	FBXO38_81545	FBXO38	0.00298941	0.207	BMP5-r-Plus
	FBXO3_26273	FBXO3	0.00785852	0.188	BMP5-r-Plus
	FBXO6_26270	FBXO6	0.00556127	-0.195	BMP5-r-Min
	FBXW10_10517	FBXW10	0.00154397	-0.219	BMP5-r-Min
	FBXW11_23291	FBXW11	0.00366596	0.203	BMP5-r-Plus
	FCER1A_2205	FCER1A	1.57357e-08	0.356	BMP5-r-Plus
	FCGBP_8857	FCGBP	0.000595473	0.235	BMP5-r-Plus
	FCGR1A_2209	FCGR1A	0.000604198	-0.234	BMP5-r-Min
	FCGR1B_2210	FCGR1B	0.0010727	-0.225	BMP5-r-Min
	FCGR1C_100132417	FCGR1C	0.00130997	-0.221	BMP5-r-Min
	FCGR3A_2214	FCGR3A	0.00267777	-0.209	BMP5-r-Min
	FCN2_2220	FCN2	0	0	BMP5-r-Plus
	FCRL2_79368	FCRL2	0.00996624	0.183	BMP5-r-Plus
	FCRL5_83416	FCRL5	0.00112701	0.224	BMP5-r-Plus
	FEN1_2237	FEN1	4.43599e-05	-0.272	BMP5-r-Min
	FER1L4_80307	FER1L4	0.00385066	0.202	BMP5-r-Plus
	FER1L6_654463	FER1L6	0.000852311	0.229	BMP5-r-Plus
	FERMT1_55612	FERMT1	0.00137668	0.221	BMP5-r-Plus
	FGF11_2256	FGF11	0.0041922	-0.201	BMP5-r-Min
	FGF16_8823	FGF16	0	0	BMP5-r-Plus
	FGF20_26281	FGF20	0.00161146	0.218	BMP5-r-Plus
	FGF9_2254	FGF9	0.000167555	0.254	BMP5-r-Plus
	FGL2_10875	FGL2	0.00680738	0.191	BMP5-r-Plus
	FHDC1_85462	FHDC1	0.000206742	0.251	BMP5-r-Plus
	FHL1_2273	FHL1	0.00137598	0.221	BMP5-r-Plus
	FHL3_2275	FHL3	1.26125e-05	-0.287	BMP5-r-Min
	FHOD1_29109	FHOD1	0.00610349	-0.193	BMP5-r-Min
	FHOD3_80206	FHOD3	0.000112786	0.259	BMP5-r-Plus
	FIBP_9158	FIBP	0.00181277	-0.216	BMP5-r-Min
	FITM2_128486	FITM2	1.00022e-05	0.29	BMP5-r-Plus
	FKBP2_2286	FKBP2	7.95901e-05	-0.264	BMP5-r-Min
	FKBP8_23770	FKBP8	0.00112805	-0.224	BMP5-r-Min
	FKBPL_63943	FKBPL	0.00423453	-0.2	BMP5-r-Min
	FKSG83_83954	VN1R10P	0	0	BMP5-r-Plus
	FKTN_2218	FKTN	5.28853e-05	0.269	BMP5-r-Plus
	FLJ10213_55096	EBLN2	0.000543678	0.236	BMP5-r-Plus
	FLJ13197_79667	KLF3-AS1	0.000751297	0.231	BMP5-r-Plus
	FLJ25363_401082	LINC01205	0	0	BMP5-r-Plus
	FLJ32063_150538	SATB2-AS1	4.91814e-07	0.323	BMP5-r-Plus
	FLJ35220_284131	ENDOV	0.000411907	-0.24	BMP5-r-Min
	FLJ39653_202020	TAPT1-AS1	0.00746622	0.189	BMP5-r-Plus
	FLJ40330_645784	ANKRD36BP2	0.00179257	0.216	BMP5-r-Plus
	FLJ43859_389761	SPATA31D4	0	0	BMP5-r-Plus
	FLJ46321_389763	SPATA31D1	0	0	BMP5-r-Plus
	FLVCR1_28982	FLVCR1	0.0011451	0.224	BMP5-r-Plus
	FLVCR2_55640	FLVCR2	0.00649164	-0.192	BMP5-r-Min
	FLYWCH2_114984	FLYWCH2	6.41031e-05	-0.267	BMP5-r-Min
	FMO1_2326	FMO1	0.00773891	-0.188	BMP5-r-Min
	FMO2_2327	FMO2	0.000349998	-0.243	BMP5-r-Min
	FMO3_2328	FMO3	0.00342211	0.204	BMP5-r-Plus
	FMO4_2329	FMO4	4.6402e-07	0.324	BMP5-r-Plus
	FMO5_2330	FMO5	1.1635e-06	0.314	BMP5-r-Plus
	FN1_2335	FN1	0.00610436	-0.193	BMP5-r-Min
	FNBP1L_54874	FNBP1L	5.35719e-10	0.384	BMP5-r-Plus
	FNDC3A_22862	FNDC3A	0.000187225	0.252	BMP5-r-Plus
	FNDC3B_64778	FNDC3B	0.00578912	0.194	BMP5-r-Plus
	FNDC4_64838	FNDC4	0.00736909	-0.189	BMP5-r-Min
	FNIP1_96459	FNIP1	0.00129236	0.222	BMP5-r-Plus
	FNTB_2342	FNTB	0.00033244	-0.244	BMP5-r-Min
	FOSL1_8061	FOSL1	0.000513903	-0.237	BMP5-r-Min
	FOXD1_2297	FOXD1	0.00133759	-0.221	BMP5-r-Min
	FOXD2_2306	FOXD2	0.000165575	0.254	BMP5-r-Plus
	FOXF1_2294	FOXF1	2.14328e-15	0.467	BMP5-r-Plus
	FOXF2_2295	FOXF2	1.42402e-23	0.561	BMP5-r-Plus
	FOXL1_2300	FOXL1	2.75544e-14	0.452	BMP5-r-Plus
	FOXN2_3344	FOXN2	0.00383502	0.202	BMP5-r-Plus
	FOXO3_2309	FOXO3	0.00758992	0.189	BMP5-r-Plus
	FOXP2_93986	FOXP2	0.000991116	0.226	BMP5-r-Plus
	FOXR1_283150	FOXR1	0	0	BMP5-r-Plus
	FPGS_2356	FPGS	0.000142827	-0.256	BMP5-r-Min
	FPGT_8790	FPGT	6.39894e-05	0.267	BMP5-r-Plus
	FREM2_341640	FREM2	1.06501e-08	0.359	BMP5-r-Plus
	FRMD1_79981	FRMD1	1.35447e-05	0.287	BMP5-r-Plus
	FRMD8_83786	FRMD8	0.00806617	-0.187	BMP5-r-Min
	FRS2_10818	FRS2	0.00189494	0.215	BMP5-r-Plus
	FRYL_285527	FRYL	4.06484e-08	0.347	BMP5-r-Plus
	FRY_10129	FRY	0.00784945	0.188	BMP5-r-Plus
	FRZB_2487	FRZB	3.44481e-12	0.421	BMP5-r-Plus
	FSCB_84075	FSCB	0	0	BMP5-r-Plus
	FSCN1_6624	FSCN1	1.60477e-06	-0.311	BMP5-r-Min
	FSTL3_10272	FSTL3	5.35526e-05	-0.269	BMP5-r-Min
	FTH1_2495	FTH1	0.000210875	-0.25	BMP5-r-Min
	FTHL3_2498	FTH1P3	0.0059556	-0.194	BMP5-r-Min
	FTMT_94033	FTMT	0	0	BMP5-r-Plus
	FTSJ1_24140	FTSJ1	0.00675051	-0.191	BMP5-r-Min
	FTSJ3_117246	FTSJ3	0.00775226	-0.188	BMP5-r-Min
	FUCA1_2517	FUCA1	0.00359803	0.203	BMP5-r-Plus
	FUT1_2523	FUT1	1.80541e-05	-0.283	BMP5-r-Min
	FXN_2395	FXN	0.00718455	-0.19	BMP5-r-Min
	FXYD3_5349	FXYD3	0.00320884	0.206	BMP5-r-Plus
	G0S2_50486	G0S2	0.00257263	-0.21	BMP5-r-Min
	G3BP2_9908	G3BP2	0.000228354	0.249	BMP5-r-Plus
	GAB1_2549	GAB1	3.96154e-14	0.45	BMP5-r-Plus
	GABRA2_2555	GABRA2	9.93552e-07	0.316	BMP5-r-Plus
	GABRA4_2557	GABRA4	0.00229299	0.212	BMP5-r-Plus
	GABRE_2564	GABRE	0.00124635	0.222	BMP5-r-Plus
	GADD45GIP1_90480	GADD45GIP1	0.000663081	-0.233	BMP5-r-Min
	GAL3ST2_64090	GAL3ST2	0.0006352	0.233	BMP5-r-Plus
	GALNT10_55568	GALNT10	0.0086029	0.186	BMP5-r-Plus
	GALNT4_8693	GALNT4	0.00501338	0.197	BMP5-r-Plus
	GALNT6_11226	GALNT6	0.00180002	0.216	BMP5-r-Plus
	GALNT8_26290	GALNT8	0.00120884	0.223	BMP5-r-Plus
	GALNTL6_442117	GALNTL6	0.00576059	0.194	BMP5-r-Plus
	GAPDH_2597	GAPDH	0.00269615	-0.209	BMP5-r-Min
	GARNL3_84253	GARNL3	0.0007502	0.231	BMP5-r-Plus
	GAS1_2619	GAS1	5.69088e-07	-0.322	BMP5-r-Min
	GAS2L1_10634	GAS2L1	0.000137026	-0.256	BMP5-r-Min
	GAS2L3_283431	GAS2L3	1.40246e-07	0.336	BMP5-r-Plus
	GAST_2520	GAST	0.00012587	-0.258	BMP5-r-Min
	GBA3_57733	GBA3	4.06056e-05	0.273	BMP5-r-Plus
	GBAP1_2630	GBAP1	0.00641479	-0.192	BMP5-r-Min
	GCC2_9648	GCC2	3.91446e-05	0.273	BMP5-r-Plus
	GCFC1_94104	PAXBP1	0.00267694	0.209	BMP5-r-Plus
	GCG_2641	GCG	0.000157817	0.254	BMP5-r-Plus
	GCKR_2646	GCKR	0.000879388	-0.228	BMP5-r-Min
	GCNT4_51301	GCNT4	0.000209366	0.25	BMP5-r-Plus
	GCOM1_145781	GCOM1	7.05294e-07	0.319	BMP5-r-Plus
	GDE1_51573	GDE1	0.000235422	0.249	BMP5-r-Plus
	GDF6_392255	GDF6	0.000116121	-0.259	BMP5-r-Min
	GDNF_2668	GDNF	3.18527e-09	0.369	BMP5-r-Plus
	GDPD1_284161	GDPD1	0.00204398	0.214	BMP5-r-Plus
	GDPD2_54857	GDPD2	0.00101164	0.226	BMP5-r-Plus
	GFOD2_81577	GFOD2	0.000279087	0.246	BMP5-r-Plus
	GFPT2_9945	GFPT2	0.0010912	-0.225	BMP5-r-Min
	GFRA1_2674	GFRA1	6.57547e-16	0.474	BMP5-r-Plus
	GFRA2_2675	GFRA2	5.98748e-05	0.268	BMP5-r-Plus
	GFRA4_64096	GFRA4	0	0	BMP5-r-Plus
	GFRAL_389400	GFRAL	0	0	BMP5-r-Plus
	GGA1_26088	GGA1	0.00556015	-0.195	BMP5-r-Min
	GGH_8836	GGH	5.69624e-05	0.268	BMP5-r-Plus
	GGNBP1_449520	GGNBP1	0	0	BMP5-r-Plus
	GGT6_124975	GGT6	0.00058583	0.235	BMP5-r-Plus
	GGT7_2686	GGT7	0.00165501	0.218	BMP5-r-Plus
	GHSR_2693	GHSR	0	0	BMP5-r-Plus
	GIF_2694	GIF	0.00327627	0.205	BMP5-r-Plus
	GJB2_2706	GJB2	0.00163748	-0.218	BMP5-r-Min
	GJB5_2709	GJB5	0.00180154	-0.216	BMP5-r-Min
	GK2_2712	GK2	0	0	BMP5-r-Plus
	GLB1_2720	GLB1	1.53654e-06	0.311	BMP5-r-Plus
	GLCCI1_113263	GLCCI1	2.26722e-05	0.28	BMP5-r-Plus
	GLCE_26035	GLCE	2.19769e-06	0.307	BMP5-r-Plus
	GLP2R_9340	GLP2R	4.24397e-16	0.477	BMP5-r-Plus
	GLRA2_2742	GLRA2	0.00605272	0.193	BMP5-r-Plus
	GLRA4_441509	GLRA4	0.00111361	0.224	BMP5-r-Plus
	GLT25D1_79709	COLGALT1	0.000576804	-0.235	BMP5-r-Min
	GLT6D1_360203	GLT6D1	0	0	BMP5-r-Plus
	GLYATL1_92292	GLYATL1	0.00505103	0.197	BMP5-r-Plus
	GLYR1_84656	GLYR1	0.000231219	0.249	BMP5-r-Plus
	GM2A_2760	GM2A	0.000151243	-0.255	BMP5-r-Min
	GMCL1_64395	GMCL1	0.000232911	0.249	BMP5-r-Plus
	GML_2765	GML	0	0	BMP5-r-Plus
	GMPPA_29926	GMPPA	0.000114783	-0.259	BMP5-r-Min
	GMPR_2766	GMPR	0.00625972	-0.193	BMP5-r-Min
	GNA11_2767	GNA11	4.59991e-05	0.271	BMP5-r-Plus
	GNAL_2774	GNAL	0.00125298	0.222	BMP5-r-Plus
	GNAO1_2775	GNAO1	0.00828974	0.187	BMP5-r-Plus
	GNB5_10681	GNB5	0.00271023	-0.209	BMP5-r-Min
	GNG12_55970	GNG12	8.63172e-09	0.361	BMP5-r-Plus
	GNG13_51764	GNG13	0.00748479	0.189	BMP5-r-Plus
	GNG2_54331	GNG2	0.00563404	0.195	BMP5-r-Plus
	GNLY_10578	GNLY	0.00082904	-0.229	BMP5-r-Min
	GOLGA2P3_401634	GOLGA2P3Y	0	0	BMP5-r-Plus
	GOLGA6C_653641	GOLGA6C	0	0	BMP5-r-Plus
	GOLIM4_27333	GOLIM4	7.35997e-10	0.381	BMP5-r-Plus
	GOPC_57120	GOPC	0.00068733	0.232	BMP5-r-Plus
	GORASP1_64689	GORASP1	0.00979494	0.183	BMP5-r-Plus
	GPA33_10223	GPA33	0.000227516	0.249	BMP5-r-Plus
	GPATCH3_63906	GPATCH3	0.0076302	-0.188	BMP5-r-Min
	GPBP1L1_60313	GPBP1L1	0.00264781	0.209	BMP5-r-Plus
	GPC4_2239	GPC4	0.00534699	0.196	BMP5-r-Plus
	GPD1L_23171	GPD1L	2.62788e-09	0.371	BMP5-r-Plus
	GPR125_166647	ADGRA3	7.27374e-07	0.319	BMP5-r-Plus
	GPR137_56834	GPR137	0.0065613	-0.192	BMP5-r-Min
	GPR139_124274	GPR139	0	0	BMP5-r-Plus
	GPR143_4935	GPR143	0.00145897	0.22	BMP5-r-Plus
	GPR151_134391	GPR151	0	0	BMP5-r-Plus
	GPR153_387509	GPR153	9.60283e-07	0.316	BMP5-r-Plus
	GPR157_80045	GPR157	0.00750344	0.189	BMP5-r-Plus
	GPR15_2838	GPR15	2.19529e-14	0.453	BMP5-r-Plus
	GPR160_26996	GPR160	8.76041e-08	0.34	BMP5-r-Plus
	GPR183_1880	GPR183	0.00706685	0.19	BMP5-r-Plus
	GPR20_2843	GPR20	1.50294e-06	0.311	BMP5-r-Plus
	GPR32_2854	GPR32	0	0	BMP5-r-Plus
	GPR39_2863	GPR39	3.58463e-06	0.302	BMP5-r-Plus
	GPR3_2827	GPR3	0.000469485	-0.238	BMP5-r-Min
	GPR44_11251	PTGDR2	9.59218e-12	0.413	BMP5-r-Plus
	GPR56_9289	ADGRG1	0.00514825	0.197	BMP5-r-Plus
	GPR82_27197	GPR82	7.87031e-06	0.293	BMP5-r-Plus
	GPR89A_653519	GPR89A	0.00777663	0.188	BMP5-r-Plus
	GPRIN2_9721	GPRIN2	4.71245e-05	0.271	BMP5-r-Plus
	GPRIN3_285513	GPRIN3	0.000751003	0.231	BMP5-r-Plus
	GPSM2_29899	GPSM2	0.000270386	0.247	BMP5-r-Plus
	GPX1_2876	GPX1	0.00508209	-0.197	BMP5-r-Min
	GPX3_2878	GPX3	0.00282262	-0.208	BMP5-r-Min
	GPX6_257202	GPX6	0	0	BMP5-r-Plus
	GRAMD3_65983	GRAMD3	0.000474238	0.238	BMP5-r-Plus
	GRAP2_9402	GRAP2	0.000452982	0.239	BMP5-r-Plus
	GREM2_64388	GREM2	4.26383e-07	0.325	BMP5-r-Plus
	GRHL2_79977	GRHL2	0.00207802	0.213	BMP5-r-Plus
	GRIA4_2893	GRIA4	3.53784e-11	0.404	BMP5-r-Plus
	GRIK3_2899	GRIK3	4.25844e-12	0.419	BMP5-r-Plus
	GRIK4_2900	GRIK4	0.00200718	0.214	BMP5-r-Plus
	GRIN2B_2904	GRIN2B	5.70613e-05	0.268	BMP5-r-Plus
	GRIP1_23426	GRIP1	0.00159701	0.218	BMP5-r-Plus
	GRM8_2918	GRM8	2.52679e-12	0.423	BMP5-r-Plus
	GSC2_2928	GSC2	0	0	BMP5-r-Plus
	GSK3B_2932	GSK3B	8.33698e-05	0.263	BMP5-r-Plus
	GSPT1_2935	GSPT1	0.000633023	0.234	BMP5-r-Plus
	GSPT2_23708	GSPT2	0.00145704	0.22	BMP5-r-Plus
	GSTA1_2938	GSTA1	0.00028182	0.246	BMP5-r-Plus
	GSTM5_2949	GSTM5	0.00504709	0.197	BMP5-r-Plus
	GSTO1_9446	GSTO1	0.00832817	-0.187	BMP5-r-Min
	GTF2A1_2957	GTF2A1	0.00520809	0.196	BMP5-r-Plus
	GTF2H4_2968	GTF2H4	0.00026735	-0.247	BMP5-r-Min
	GTF2IRD2B_389524	GTF2IRD2B	3.57368e-06	0.302	BMP5-r-Plus
	GTF2IRD2P1_401375	GTF2IRD2P1	3.79677e-05	0.274	BMP5-r-Plus
	GTF2IRD2_84163	GTF2IRD2	0.000260706	0.247	BMP5-r-Plus
	GTF2I_2969	GTF2I	0.00347938	0.204	BMP5-r-Plus
	GTF3C3_9330	GTF3C3	0.00754146	0.189	BMP5-r-Plus
	GUCA1A_2978	GUCA1A	6.25918e-10	-0.382	BMP5-r-Min
	GUCA2A_2980	GUCA2A	2.66021e-07	0.329	BMP5-r-Plus
	GUCA2B_2981	GUCA2B	0.000596728	0.235	BMP5-r-Plus
	GUCY2C_2984	GUCY2C	0.000943458	0.227	BMP5-r-Plus
	GUCY2D_3000	GUCY2D	0.00396072	-0.202	BMP5-r-Min
	GUCY2E_390226	GUCY2EP	0	0	BMP5-r-Plus
	GUCY2F_2986	GUCY2F	0	0	BMP5-r-Plus
	GUCY2GP_390003	GUCY2GP	2.88806e-05	0.277	BMP5-r-Plus
	GUK1_2987	GUK1	0.00010059	-0.261	BMP5-r-Min
	GVIN1_387751	GVINP1	0.00542827	0.196	BMP5-r-Plus
	GYG2_8908	GYG2	0.00970886	0.184	BMP5-r-Plus
	GYPA_2993	GYPA	0	0	BMP5-r-Plus
	GYPB_2994	GYPB	0	0	BMP5-r-Plus
	H1FOO_132243	H1FOO	0	0	BMP5-r-Plus
	H2AFX_3014	H2AFX	0.000426753	-0.24	BMP5-r-Min
	H3F3A_3020	H3F3A	0.00873437	0.186	BMP5-r-Plus
	H3F3B_3021	H3F3B	0.00203436	-0.214	BMP5-r-Min
	H3F3C_440093	H3F3C	0.0066657	-0.191	BMP5-r-Min
	HADH_3033	HADH	0.000179143	0.253	BMP5-r-Plus
	HAGHL_84264	HAGHL	0.00443866	-0.199	BMP5-r-Min
	HAMP_57817	HAMP	1.03476e-05	-0.29	BMP5-r-Min
	HAPLN1_1404	HAPLN1	2.61883e-12	0.422	BMP5-r-Plus
	HAPLN3_145864	HAPLN3	0.000233064	-0.249	BMP5-r-Min
	HAS2AS_594842	HAS2-AS1	0.00298429	0.207	BMP5-r-Plus
	HAS2_3037	HAS2	0.00372686	0.203	BMP5-r-Plus
	HAUS8_93323	HAUS8	0.00167509	-0.217	BMP5-r-Min
	HAVCR1_26762	HAVCR1	1.33739e-06	0.313	BMP5-r-Plus
	HBD_3045	HBD	0.000277676	0.246	BMP5-r-Plus
	HBEGF_1839	HBEGF	0.00546139	0.195	BMP5-r-Plus
	HBP1_26959	HBP1	0.00857974	0.186	BMP5-r-Plus
	HCFC1R1_54985	HCFC1R1	3.86583e-05	-0.274	BMP5-r-Min
	HDAC7_51564	HDAC7	0.00239106	-0.211	BMP5-r-Min
	HDAC9_9734	HDAC9	0.00704576	0.19	BMP5-r-Plus
	HDGFL1_154150	HDGFL1	0	0	BMP5-r-Plus
	HDGFRP2_84717	HDGFRP2	0.000168541	-0.253	BMP5-r-Min
	HDHD3_81932	HDHD3	0.00949404	0.184	BMP5-r-Plus
	HDX_139324	HDX	0.000576525	0.235	BMP5-r-Plus
	HEATR3_55027	HEATR3	0.00151878	0.219	BMP5-r-Plus
	HEPACAM2_253012	HEPACAM2	2.48512e-05	0.279	BMP5-r-Plus
	HEPH_9843	HEPH	7.31647e-06	0.294	BMP5-r-Plus
	HERC4_26091	HERC4	0.000514909	0.237	BMP5-r-Plus
	HERPUD2_64224	HERPUD2	0.000183095	0.252	BMP5-r-Plus
	HES2_54626	HES2	0.00545328	0.195	BMP5-r-Plus
	HES7_84667	HES7	0.000150005	-0.255	BMP5-r-Min
	HEXIM1_10614	HEXIM1	0.000101218	-0.261	BMP5-r-Min
	HEXIM2_124790	HEXIM2	6.42174e-05	-0.267	BMP5-r-Min
	HGF_3082	HGF	4.82521e-07	0.323	BMP5-r-Plus
	HGS_9146	HGS	0.0079955	-0.187	BMP5-r-Min
	HHAT_55733	HHAT	0.000778092	0.23	BMP5-r-Plus
	HHIP_64399	HHIP	5.25218e-07	0.322	BMP5-r-Plus
	HHLA2_11148	HHLA2	3.26136e-07	0.327	BMP5-r-Plus
	HIAT1_64645	HIAT1	0.00734267	0.189	BMP5-r-Plus
	HIBADH_11112	HIBADH	0.00262433	0.209	BMP5-r-Plus
	HIGD1A_25994	HIGD1A	0.0062648	0.193	BMP5-r-Plus
	HIGD1C_613227	HIGD1C	0	0	BMP5-r-Plus
	HINT2_84681	HINT2	9.9423e-05	-0.261	BMP5-r-Min
	HIRIP3_8479	HIRIP3	7.11907e-06	-0.294	BMP5-r-Min
	HIST1H1A_3024	HIST1H1A	0	0	BMP5-r-Plus
	HIST1H1E_3008	HIST1H1E	0.00778618	-0.188	BMP5-r-Min
	HIST1H2AA_221613	HIST1H2AA	0	0	BMP5-r-Plus
	HIST1H2AB_8335	HIST1H2AB	0.00647149	-0.192	BMP5-r-Min
	HIST1H2BA_255626	HIST1H2BA	0	0	BMP5-r-Plus
	HIST1H3B_8358	HIST1H3B	0.00366484	-0.203	BMP5-r-Min
	HIST1H4G_8369	HIST1H4G	0	0	BMP5-r-Plus
	HIVEP1_3096	HIVEP1	5.39937e-05	0.269	BMP5-r-Plus
	HMBS_3145	HMBS	0.00262305	-0.209	BMP5-r-Min
	HMGB2_3148	HMGB2	0.0018687	-0.215	BMP5-r-Min
	HMGCLL1_54511	HMGCLL1	1.45579e-13	0.441	BMP5-r-Plus
	HMGCR_3156	HMGCR	0.00152114	0.219	BMP5-r-Plus
	HMGCS2_3158	HMGCS2	1.41027e-09	0.376	BMP5-r-Plus
	HMSD_284293	HMSD	0.00411275	-0.201	BMP5-r-Min
	HNF4A_3172	HNF4A	4.66905e-05	0.271	BMP5-r-Plus
	HNF4G_3174	HNF4G	0.000113692	0.259	BMP5-r-Plus
	HNMT_3176	HNMT	0.00704241	0.19	BMP5-r-Plus
	HNRNPC_3183	HNRNPC	0.00428729	-0.2	BMP5-r-Min
	HOMER3_9454	HOMER3	0.0070446	-0.19	BMP5-r-Min
	HOOK1_51361	HOOK1	0.00285803	0.208	BMP5-r-Plus
	HORMAD2_150280	HORMAD2	0	0	BMP5-r-Plus
	HOXA13_3209	HOXA13	0.00185982	0.215	BMP5-r-Plus
	HOXC4_3221	HOXC4	0.00066099	-0.233	BMP5-r-Min
	HOXC5_3222	HOXC5	5.13802e-05	-0.27	BMP5-r-Min
	HOXC6_3223	HOXC6	1.33303e-05	-0.287	BMP5-r-Min
	HOXC8_3224	HOXC8	0.000590019	-0.235	BMP5-r-Min
	HOXC9_3225	HOXC9	0.000838926	-0.229	BMP5-r-Min
	HOXD10_3236	HOXD10	2.03263e-05	0.282	BMP5-r-Plus
	HOXD11_3237	HOXD11	0.000220573	0.25	BMP5-r-Plus
	HPGDS_27306	HPGDS	0.00124596	0.222	BMP5-r-Plus
	HPSE2_60495	HPSE2	6.48528e-11	0.4	BMP5-r-Plus
	HRASLS2_54979	HRASLS2	0.00536382	-0.196	BMP5-r-Min
	HRAS_3265	HRAS	7.83975e-11	-0.398	BMP5-r-Min
	HRK_8739	HRK	0.00865283	-0.186	BMP5-r-Min
	HS2ST1_9653	HS2ST1	4.97709e-05	0.27	BMP5-r-Plus
	HS3ST2_9956	HS3ST2	8.53611e-05	-0.263	BMP5-r-Min
	HSD11B2_3291	HSD11B2	4.33053e-09	0.367	BMP5-r-Plus
	HSD17B1_3292	HSD17B1	0.00287461	-0.207	BMP5-r-Min
	HSD17B4_3295	HSD17B4	4.10043e-05	0.273	BMP5-r-Plus
	HSD3B2_3284	HSD3B2	0.0042154	0.2	BMP5-r-Plus
	HSD3B7_80270	HSD3B7	0.000114841	-0.259	BMP5-r-Min
	HSDL2_84263	HSDL2	0.000135544	0.256	BMP5-r-Plus
	HSFYL1_27437	HSFY1P1	0	0	BMP5-r-Plus
	HSPA5_3309	HSPA5	0.00835516	-0.187	BMP5-r-Min
	HSPA6_3310	HSPA6	0.000277042	-0.246	BMP5-r-Min
	HSPB3_8988	HSPB3	3.58407e-05	0.275	BMP5-r-Plus
	HSPBP1_23640	HSPBP1	0.00851445	-0.186	BMP5-r-Min
	HSPC159_29094	LGALSL	0.00100995	0.226	BMP5-r-Plus
	HTN3_3347	HTN3	0	0	BMP5-r-Plus
	HTR3B_9177	HTR3B	0	0	BMP5-r-Plus
	HTR3E_285242	HTR3E	0.00213008	0.213	BMP5-r-Plus
	HTR4_3360	HTR4	6.18747e-11	0.4	BMP5-r-Plus
	HTR7_3363	HTR7	0.0044831	0.199	BMP5-r-Plus
	HTRA1_5654	HTRA1	0.00760644	-0.189	BMP5-r-Min
	HTRA2_27429	HTRA2	8.60337e-05	-0.263	BMP5-r-Min
	HTRA4_203100	HTRA4	0.00299755	-0.207	BMP5-r-Min
	HUNK_30811	HUNK	0.000640278	0.233	BMP5-r-Plus
	HUS1_3364	HUS1	0.00891796	0.185	BMP5-r-Plus
	HYALP1_26062	HYALP1	0	0	BMP5-r-Plus
	IBSP_3381	IBSP	1.24239e-08	-0.358	BMP5-r-Min
	ICAM5_7087	ICAM5	0.00736829	-0.189	BMP5-r-Min
	ID1_3397	ID1	1.01334e-07	0.339	BMP5-r-Plus
	ID3_3399	ID3	0.000723093	0.231	BMP5-r-Plus
	IDE_3416	IDE	0.00438988	0.2	BMP5-r-Plus
	IER5L_389792	IER5L	0.00140314	-0.22	BMP5-r-Min
	IFI30_10437	IFI30	3.99266e-05	-0.273	BMP5-r-Min
	IFI35_3430	IFI35	0.000694664	-0.232	BMP5-r-Min
	IFI6_2537	IFI6	0.000738835	-0.231	BMP5-r-Min
	IFITM3_10410	IFITM3	0.00240839	-0.211	BMP5-r-Min
	IFNA10_3446	IFNA10	0	0	BMP5-r-Plus
	IFNA17_3451	IFNA17	0	0	BMP5-r-Plus
	IFNA2_3440	IFNA2	0	0	BMP5-r-Plus
	IFNA4_3441	IFNA4	0	0	BMP5-r-Plus
	IFNG_3458	IFNG	0.00812678	-0.187	BMP5-r-Min
	IFNW1_3467	IFNW1	0	0	BMP5-r-Plus
	IFT57_55081	IFT57	0.000470716	0.238	BMP5-r-Plus
	IFT74_80173	IFT74	0.00198521	0.214	BMP5-r-Plus
	IFT88_8100	IFT88	0.00101222	0.226	BMP5-r-Plus
	IGDCC4_57722	IGDCC4	9.1999e-08	0.34	BMP5-r-Plus
	IGF2BP3_10643	IGF2BP3	0.00838604	-0.186	BMP5-r-Min
	IGFBP4_3487	IGFBP4	0.000457763	-0.239	BMP5-r-Min
	IGFL1_374918	IGFL1	0.00037519	-0.242	BMP5-r-Min
	IGFL2_147920	IGFL2	4.71343e-06	-0.299	BMP5-r-Min
	IGFL3_388555	IGFL3	1.85423e-06	-0.309	BMP5-r-Min
	IGJ_3512	JCHAIN	6.88421e-13	0.431	BMP5-r-Plus
	IGLON5_402665	IGLON5	0.000458903	-0.239	BMP5-r-Min
	IGSF3_3321	IGSF3	0.00488908	0.198	BMP5-r-Plus
	IHH_3549	IHH	1.77374e-08	0.355	BMP5-r-Plus
	IL13RA2_3598	IL13RA2	5.51228e-07	0.322	BMP5-r-Plus
	IL15RA_3601	IL15RA	0.00637147	-0.192	BMP5-r-Min
	IL17A_3605	IL17A	2.08804e-07	0.332	BMP5-r-Plus
	IL17F_112744	IL17F	6.49789e-08	0.343	BMP5-r-Plus
	IL1RL1_9173	IL1RL1	2.63541e-08	0.351	BMP5-r-Plus
	IL1RN_3557	IL1RN	0.00211465	-0.213	BMP5-r-Min
	IL22RA1_58985	IL22RA1	0.00478901	0.198	BMP5-r-Plus
	IL22RA2_116379	IL22RA2	0.00659335	0.192	BMP5-r-Plus
	IL22_50616	IL22	0.000108136	0.26	BMP5-r-Plus
	IL23R_149233	IL23R	4.36909e-14	0.449	BMP5-r-Plus
	IL26_55801	IL26	1.37462e-05	0.286	BMP5-r-Plus
	IL28RA_163702	IFNLR1	0.00315965	0.206	BMP5-r-Plus
	IL29_282618	IFNL1	0.00171618	-0.217	BMP5-r-Min
	IL31_386653	IL31	0	0	BMP5-r-Plus
	IL34_146433	IL34	2.2222e-07	0.331	BMP5-r-Plus
	IL3_3562	IL3	0	0	BMP5-r-Plus
	IL6ST_3572	IL6ST	0.000516787	0.237	BMP5-r-Plus
	IL7R_3575	IL7R	2.77614e-11	0.406	BMP5-r-Plus
	IL9_3578	IL9	0	0	BMP5-r-Plus
	ILDR1_286676	ILDR1	7.62473e-06	0.293	BMP5-r-Plus
	ILDR2_387597	ILDR2	0.000113409	0.259	BMP5-r-Plus
	IMP5_162540	SPPL2C	0	0	BMP5-r-Plus
	INADL_10207	INADL	1.62791e-07	0.334	BMP5-r-Plus
	INO80C_125476	INO80C	0.00767093	-0.188	BMP5-r-Min
	INPP5J_27124	INPP5J	0.000279388	0.246	BMP5-r-Plus
	INSC_387755	INSC	2.49405e-20	0.527	BMP5-r-Plus
	INSL5_10022	INSL5	0.00353038	0.204	BMP5-r-Plus
	IP6K3_117283	IP6K3	1.49906e-30	0.623	BMP5-r-Plus
	IPCEF1_26034	IPCEF1	0.00100588	0.226	BMP5-r-Plus
	IPMK_253430	IPMK	1.8909e-06	0.309	BMP5-r-Plus
	IPP_3652	IPP	4.65642e-06	0.299	BMP5-r-Plus
	IPW_3653	IPW	0.00317546	0.206	BMP5-r-Plus
	IQCA1_79781	IQCA1	0.00308562	-0.206	BMP5-r-Min
	IQCB1_9657	IQCB1	0.000120686	0.258	BMP5-r-Plus
	IQCF3_401067	IQCF3	0	0	BMP5-r-Plus
	IRAK4_51135	IRAK4	0.000228217	0.249	BMP5-r-Plus
	IRF4_3662	IRF4	0.000750847	0.231	BMP5-r-Plus
	IRF6_3664	IRF6	0.0079415	0.188	BMP5-r-Plus
	IRF7_3665	IRF7	1.76198e-05	-0.283	BMP5-r-Min
	IRF9_10379	IRF9	0.00483327	-0.198	BMP5-r-Min
	ISG15_9636	ISG15	5.16557e-05	-0.27	BMP5-r-Min
	ISLR2_57611	ISLR2	0.00105726	0.225	BMP5-r-Plus
	ISPD_729920	ISPD	0.0001749	0.253	BMP5-r-Plus
	ISX_91464	ISX	6.91839e-10	0.382	BMP5-r-Plus
	ITCH_83737	ITCH	4.32582e-05	0.272	BMP5-r-Plus
	ITFG1_81533	ITFG1	9.13937e-05	0.262	BMP5-r-Plus
	ITGA4_3676	ITGA4	0.000177792	0.253	BMP5-r-Plus
	ITGA5_3678	ITGA5	0.00814229	-0.187	BMP5-r-Min
	ITGA6_3655	ITGA6	0.00595685	0.194	BMP5-r-Plus
	ITGA8_8516	ITGA8	5.3681e-26	0.584	BMP5-r-Plus
	ITGA9_3680	ITGA9	0.00792947	0.188	BMP5-r-Plus
	ITGB1BP1_9270	ITGB1BP1	0.000119079	-0.258	BMP5-r-Min
	ITGB6_3694	ITGB6	1.06742e-05	0.289	BMP5-r-Plus
	ITIH5_80760	ITIH5	1.68735e-13	0.44	BMP5-r-Plus
	ITLN1_55600	ITLN1	4.60862e-05	0.271	BMP5-r-Plus
	ITLN2_142683	ITLN2	0.000608606	0.234	BMP5-r-Plus
	ITM2A_9452	ITM2A	0.00585029	0.194	BMP5-r-Plus
	ITM2C_81618	ITM2C	0.000369654	0.242	BMP5-r-Plus
	ITPR1_3708	ITPR1	0.00281196	0.208	BMP5-r-Plus
	ITSN2_50618	ITSN2	0.00653908	0.192	BMP5-r-Plus
	IYD_389434	IYD	9.2904e-07	0.317	BMP5-r-Plus
	JARID2_3720	JARID2	0.000208146	0.25	BMP5-r-Plus
	JHDM1D_80853	KDM7A	2.64434e-07	0.33	BMP5-r-Plus
	JMJD1C_221037	JMJD1C	0.000263676	0.247	BMP5-r-Plus
	JMJD6_23210	JMJD6	0.00599102	-0.194	BMP5-r-Min
	JMJD8_339123	JMJD8	0.000914762	-0.227	BMP5-r-Min
	JUN_3725	JUN	0.009949	0.183	BMP5-r-Plus
	KALRN_8997	KALRN	3.76831e-06	0.301	BMP5-r-Plus
	KAZ_23254	KAZN	0.000442601	0.239	BMP5-r-Plus
	KBTBD11_9920	KBTBD11	0.00859348	0.186	BMP5-r-Plus
	KBTBD2_25948	KBTBD2	0.00166455	0.217	BMP5-r-Plus
	KBTBD8_84541	KBTBD8	0.00242754	0.211	BMP5-r-Plus
	KCNA3_3738	KCNA3	0.00124244	0.222	BMP5-r-Plus
	KCNA5_3741	KCNA5	0.000694434	0.232	BMP5-r-Plus
	KCNC1_3746	KCNC1	0.000552677	0.236	BMP5-r-Plus
	KCND2_3751	KCND2	2.18342e-05	-0.281	BMP5-r-Min
	KCNG4_93107	KCNG4	0	0	BMP5-r-Plus
	KCNH1_3756	KCNH1	1.65756e-11	0.41	BMP5-r-Plus
	KCNJ16_3773	KCNJ16	0.00688783	0.191	BMP5-r-Plus
	KCNK15_60598	KCNK15	0.00478594	-0.198	BMP5-r-Min
	KCNK18_338567	KCNK18	0	0	BMP5-r-Plus
	KCNK2_3776	KCNK2	0.00454314	-0.199	BMP5-r-Min
	KCNK5_8645	KCNK5	0.000963062	0.227	BMP5-r-Plus
	KCNMB2_10242	KCNMB2	0.00377407	0.203	BMP5-r-Plus
	KCTD10_83892	KCTD10	0.00931798	0.184	BMP5-r-Plus
	KCTD16_57528	KCTD16	9.74661e-05	0.261	BMP5-r-Plus
	KCTD18_130535	KCTD18	0.0062091	0.193	BMP5-r-Plus
	KCTD20_222658	KCTD20	0.000388789	0.241	BMP5-r-Plus
	KCTD2_23510	KCTD2	0.00603872	-0.193	BMP5-r-Min
	KCTD4_386618	KCTD4	0.00721032	0.19	BMP5-r-Plus
	KDM5B_10765	KDM5B	0.00755206	0.189	BMP5-r-Plus
	KDM6A_7403	KDM6A	0.000773459	0.23	BMP5-r-Plus
	KDSR_2531	KDSR	0.00342765	-0.204	BMP5-r-Min
	KHDRBS3_10656	KHDRBS3	0.00575678	0.194	BMP5-r-Plus
	KIAA0141_9812	KIAA0141	0.00347203	0.204	BMP5-r-Plus
	KIAA0182_23199	GSE1	0.00036816	0.242	BMP5-r-Plus
	KIAA0232_9778	KIAA0232	3.93227e-08	0.348	BMP5-r-Plus
	KIAA0355_9710	KIAA0355	5.81099e-08	0.344	BMP5-r-Plus
	KIAA0494_9813	EFCAB14	0.00575549	0.194	BMP5-r-Plus
	KIAA0528_9847	C2CD5	0.00131864	0.221	BMP5-r-Plus
	KIAA0564_23078	VWA8	0.0025385	0.21	BMP5-r-Plus
	KIAA1033_23325	KIAA1033	0.00386431	0.202	BMP5-r-Plus
	KIAA1107_23285	KIAA1107	0.00108216	0.225	BMP5-r-Plus
	KIAA1109_84162	KIAA1109	5.94862e-06	0.296	BMP5-r-Plus
	KIAA1143_57456	KIAA1143	0.000263996	0.247	BMP5-r-Plus
	KIAA1147_57189	KIAA1147	7.55603e-10	0.381	BMP5-r-Plus
	KIAA1161_57462	KIAA1161	3.3251e-06	0.303	BMP5-r-Plus
	KIAA1191_57179	KIAA1191	0.00865774	0.186	BMP5-r-Plus
	KIAA1370_56204	FAM214A	0.0018035	0.216	BMP5-r-Plus
	KIAA1407_57577	KIAA1407	0.00722662	0.19	BMP5-r-Plus
	KIAA1543_57662	CAMSAP3	0.000857152	0.228	BMP5-r-Plus
	KIAA1549_57670	KIAA1549	0.00153024	0.219	BMP5-r-Plus
	KIAA1598_57698	KIAA1598	6.79706e-06	0.295	BMP5-r-Plus
	KIAA1704_55425	GPALPP1	0.000282099	0.246	BMP5-r-Plus
	KIAA1715_80856	KIAA1715	3.99997e-06	0.301	BMP5-r-Plus
	KIAA1755_85449	KIAA1755	0.000907837	0.228	BMP5-r-Plus
	KIAA1797_54914	FOCAD	0.000133298	0.257	BMP5-r-Plus
	KIAA1841_84542	KIAA1841	4.66841e-09	0.366	BMP5-r-Plus
	KIAA1958_158405	KIAA1958	0.00100583	0.226	BMP5-r-Plus
	KIAA1984_84960	CCDC183	0.00791394	0.188	BMP5-r-Plus
	KIF13B_23303	KIF13B	0.000479037	0.238	BMP5-r-Plus
	KIF16B_55614	KIF16B	9.7433e-07	0.316	BMP5-r-Plus
	KIF2A_3796	KIF2A	3.37116e-05	0.275	BMP5-r-Plus
	KIF3B_9371	KIF3B	1.24612e-05	0.288	BMP5-r-Plus
	KIF5B_3799	KIF5B	0.00784971	0.188	BMP5-r-Plus
	KIFC3_3801	KIFC3	0.00183067	-0.216	BMP5-r-Min
	KIR2DL1_3802	KIR2DL1	0.00355824	-0.204	BMP5-r-Min
	KIR2DL3_3804	KIR2DL3	0.00120155	-0.223	BMP5-r-Min
	KIR2DS4_3809	KIR2DS4	0.00719352	-0.19	BMP5-r-Min
	KIR3DL1_3811	KIR3DL1	0.00208692	-0.213	BMP5-r-Min
	KIR3DL2_3812	KIR3DL2	0.00182576	-0.216	BMP5-r-Min
	KIR3DP1_768329	KIR3DP1	0	0	BMP5-r-Plus
	KIT_3815	KIT	3.07052e-05	0.276	BMP5-r-Plus
	KLC2_64837	KLC2	0.00296873	-0.207	BMP5-r-Min
	KLC3_147700	KLC3	0.000138635	-0.256	BMP5-r-Min
	KLC4_89953	KLC4	1.1042e-06	0.315	BMP5-r-Plus
	KLF16_83855	KLF16	0.00895086	-0.185	BMP5-r-Min
	KLF3_51274	KLF3	1.50574e-06	0.311	BMP5-r-Plus
	KLF4_9314	KLF4	0.00260873	0.209	BMP5-r-Plus
	KLF8_11279	KLF8	0.00156894	0.218	BMP5-r-Plus
	KLHDC10_23008	KLHDC10	9.23857e-09	0.36	BMP5-r-Plus
	KLHDC1_122773	KLHDC1	0.00985697	0.183	BMP5-r-Plus
	KLHL21_9903	KLHL21	0.00688632	-0.191	BMP5-r-Min
	KLHL23_151230	KLHL23	6.74925e-09	0.363	BMP5-r-Plus
	KLHL29_114818	KLHL29	0.000578701	0.235	BMP5-r-Plus
	KLHL34_257240	KLHL34	0.000809597	0.229	BMP5-r-Plus
	KLHL8_57563	KLHL8	4.72286e-05	0.271	BMP5-r-Plus
	KLHL9_55958	KLHL9	0.000723245	0.231	BMP5-r-Plus
	KLK10_5655	KLK10	0.00550715	-0.195	BMP5-r-Min
	KLRB1_3820	KLRB1	4.22503e-06	0.3	BMP5-r-Plus
	KLRD1_3824	KLRD1	0.000750366	-0.231	BMP5-r-Min
	KL_9365	KL	6.42002e-05	0.267	BMP5-r-Plus
	KNG1_3827	KNG1	1.28031e-06	0.313	BMP5-r-Plus
	KPTN_11133	KPTN	0.00285027	-0.208	BMP5-r-Min
	KRCC1_51315	KRCC1	2.06079e-05	0.281	BMP5-r-Plus
	KREMEN2_79412	KREMEN2	0.000833616	-0.229	BMP5-r-Min
	KRI1_65095	KRI1	0.000319879	-0.244	BMP5-r-Min
	KRIT1_889	KRIT1	0.000325311	0.244	BMP5-r-Plus
	KRT13_3860	KRT13	0.00362596	-0.203	BMP5-r-Min
	KRT16_3868	KRT16	0.00671353	-0.191	BMP5-r-Min
	KRT20_54474	KRT20	2.47382e-06	0.306	BMP5-r-Plus
	KRT26_353288	KRT26	0	0	BMP5-r-Plus
	KRT38_8687	KRT38	0.00498551	0.197	BMP5-r-Plus
	KRT7_3855	KRT7	0.000278473	-0.246	BMP5-r-Min
	KRTAP10-10_353333	KRTAP10-10	0	0	BMP5-r-Plus
	KRTAP10-11_386678	KRTAP10-11	0	0	BMP5-r-Plus
	KRTAP10-12_386685	KRTAP10-12	0	0	BMP5-r-Plus
	KRTAP10-3_386682	KRTAP10-3	0	0	BMP5-r-Plus
	KRTAP10-5_386680	KRTAP10-5	0	0	BMP5-r-Plus
	KRTAP10-7_386675	KRTAP10-7	0	0	BMP5-r-Plus
	KRTAP10-8_386681	KRTAP10-8	0	0	BMP5-r-Plus
	KRTAP11-1_337880	KRTAP11-1	0	0	BMP5-r-Plus
	KRTAP12-2_353323	KRTAP12-2	0	0	BMP5-r-Plus
	KRTAP12-3_386683	KRTAP12-3	0	0	BMP5-r-Plus
	KRTAP12-4_386684	KRTAP12-4	0	0	BMP5-r-Plus
	KRTAP19-3_337970	KRTAP19-3	0	0	BMP5-r-Plus
	KRTAP19-5_337972	KRTAP19-5	0	0	BMP5-r-Plus
	KRTAP19-8_728299	KRTAP19-8	0	0	BMP5-r-Plus
	KRTAP20-4_100151643	KRTAP20-4	0	0	BMP5-r-Plus
	KRTAP21-1_337977	KRTAP21-1	0	0	BMP5-r-Plus
	KRTAP26-1_388818	KRTAP26-1	0	0	BMP5-r-Plus
	KRTAP27-1_643812	KRTAP27-1	0	0	BMP5-r-Plus
	KRTAP4-2_85291	KRTAP4-2	0	0	BMP5-r-Plus
	KRTAP4-5_85289	KRTAP4-5	0	0	BMP5-r-Plus
	KRTAP7-1_337878	KRTAP7-1	0	0	BMP5-r-Plus
	KRTAP8-1_337879	KRTAP8-1	0	0	BMP5-r-Plus
	KRTCAP2_200185	KRTCAP2	0.0010384	-0.225	BMP5-r-Min
	L1TD1_54596	L1TD1	0.00820245	0.187	BMP5-r-Plus
	L3MBTL_26013	L3MBTL1	0.000700665	0.232	BMP5-r-Plus
	LAMC3_10319	LAMC3	2.15849e-10	0.391	BMP5-r-Plus
	LARGE_9215	LARGE	0.00443726	0.199	BMP5-r-Plus
	LARS2_23395	LARS2	5.63498e-05	0.269	BMP5-r-Plus
	LARS_51520	LARS	0.00200347	0.214	BMP5-r-Plus
	LASS1_10715	CERS1	0.00241372	-0.211	BMP5-r-Min
	LASS6_253782	CERS6	0.000220882	0.25	BMP5-r-Plus
	LATS1_9113	LATS1	0.00794459	0.188	BMP5-r-Plus
	LAX1_54900	LAX1	0.000983176	0.226	BMP5-r-Plus
	LBX2_85474	LBX2	0.000163564	-0.254	BMP5-r-Min
	LCE1A_353131	LCE1A	0	0	BMP5-r-Plus
	LCE2A_353139	LCE2A	0	0	BMP5-r-Plus
	LCE2C_353140	LCE2C	0	0	BMP5-r-Plus
	LCE3C_353144	LCE3C	0	0	BMP5-r-Plus
	LCE6A_448835	LCE6A	0	0	BMP5-r-Plus
	LCN12_286256	LCN12	0.00494809	0.197	BMP5-r-Plus
	LCORL_254251	LCORL	0.00294463	0.207	BMP5-r-Plus
	LCOR_84458	LCOR	0.00160093	0.218	BMP5-r-Plus
	LDLRAD2_401944	LDLRAD2	5.09108e-05	-0.27	BMP5-r-Min
	LEF1_51176	LEF1	0.000252705	0.248	BMP5-r-Plus
	LEFTY1_10637	LEFTY1	1.02535e-05	0.29	BMP5-r-Plus
	LELP1_149018	LELP1	0	0	BMP5-r-Plus
	LEMD3_23592	LEMD3	3.51312e-07	0.327	BMP5-r-Plus
	LEPRE1_64175	P3H1	0.00165438	-0.218	BMP5-r-Min
	LEPREL2_10536	P3H3	0.00101762	-0.226	BMP5-r-Min
	LEPROT_54741	LEPROT	5.89109e-07	0.321	BMP5-r-Plus
	LGALS13_29124	LGALS13	0	0	BMP5-r-Plus
	LGALS1_3956	LGALS1	0.00752912	-0.189	BMP5-r-Min
	LGALS2_3957	LGALS2	0.00540536	0.196	BMP5-r-Plus
	LGALS4_3960	LGALS4	0.00502194	0.197	BMP5-r-Plus
	LGMN_5641	LGMN	0.000938402	-0.227	BMP5-r-Min
	LHFPL3_375612	LHFPL3	0.00481627	0.198	BMP5-r-Plus
	LHX4_89884	LHX4	0.00140324	0.22	BMP5-r-Plus
	LIFR_3977	LIFR	6.22863e-08	0.343	BMP5-r-Plus
	LIMD1_8994	LIMD1	0.00149541	0.219	BMP5-r-Plus
	LIMS3_96626	LIMS3	0.0051681	-0.196	BMP5-r-Min
	LIN37_55957	LIN37	0.00112355	-0.224	BMP5-r-Min
	LIN7C_55327	LIN7C	0.00180281	-0.216	BMP5-r-Min
	LLPH_84298	LLPH	0.00124683	-0.222	BMP5-r-Min
	LMBR1_64327	LMBR1	1.80429e-05	0.283	BMP5-r-Plus
	LMBRD2_92255	LMBRD2	4.86495e-07	0.323	BMP5-r-Plus
	LMF2_91289	LMF2	8.54577e-05	-0.263	BMP5-r-Min
	LMNA_4000	LMNA	0.000142371	-0.256	BMP5-r-Min
	LMO3_55885	LMO3	0.00925986	0.184	BMP5-r-Plus
	LMTK2_22853	LMTK2	1.23666e-05	0.288	BMP5-r-Plus
	LNPEP_4012	LNPEP	0.00305354	0.206	BMP5-r-Plus
	LNX2_222484	LNX2	0.000323709	0.244	BMP5-r-Plus
	LOC100128822_100128822	LINC01003	0.00236261	0.211	BMP5-r-Plus
	LOC100128977_100128977	MAPT-AS1	0	0	BMP5-r-Plus
	LOC100129935_100129935	LOC100129935	0	0	BMP5-r-Plus
	LOC100130264_100130264	LOC100130264	0	0	BMP5-r-Plus
	LOC100130776_100130776	AGAP2-AS1	1.01086e-05	-0.29	BMP5-r-Min
	LOC100130872_100130872	LOC100130872	0.000837158	0.229	BMP5-r-Plus
	LOC100131193_100131193	CCDC183-AS1	0.000299946	0.245	BMP5-r-Plus
	LOC100131726_100131726	FAM83A-AS1	0.00493544	-0.197	BMP5-r-Min
	LOC100133991_100133991	MAP3K14-AS1	0.000109731	0.26	BMP5-r-Plus
	LOC100134229_100134229	JHDM1D-AS1	6.68406e-05	0.266	BMP5-r-Plus
	LOC100192426_100192426	LOC100192426	0	0	BMP5-r-Plus
	LOC100240735_100240735	LOC100240735	0.00945858	-0.184	BMP5-r-Min
	LOC100287704_100287704	LOC100287704	0	0	BMP5-r-Plus
	LOC145820_145820	LINC00924	0.00875583	-0.186	BMP5-r-Min
	LOC145837_145837	DRAIC	1.0195e-05	0.29	BMP5-r-Plus
	LOC150786_150786	WTH3DI	3.79832e-06	0.301	BMP5-r-Plus
	LOC151300_151300	LINC00608	0	0	BMP5-r-Plus
	LOC154449_154449	LOC154449	0	0	BMP5-r-Plus
	LOC157381_157381	LINC00964	0.000286806	0.246	BMP5-r-Plus
	LOC202181_202181	LOC202181	0.00219607	0.212	BMP5-r-Plus
	LOC253039_253039	PSMD5-AS1	0.00337579	0.205	BMP5-r-Plus
	LOC254312_254312	LINC00710	0	0	BMP5-r-Plus
	LOC283070_283070	CAMK1D	0.0024741	0.21	BMP5-r-Plus
	LOC283914_283914	LINC01566	0	0	BMP5-r-Plus
	LOC284441_284441	LOC284441	1.05291e-06	0.315	BMP5-r-Plus
	LOC285194_285194	TUSC7	0	0	BMP5-r-Plus
	LOC285375_285375	LINC00620	0	0	BMP5-r-Plus
	LOC285627_285627	LOC285627	0	0	BMP5-r-Plus
	LOC285629_285629	LOC285629	0.00286143	0.208	BMP5-r-Plus
	LOC285830_285830	HLA-F-AS1	0.00704623	-0.19	BMP5-r-Min
	LOC285954_285954	INHBA-AS1	0.00557736	0.195	BMP5-r-Plus
	LOC286094_286094	LINC01591	0	0	BMP5-r-Plus
	LOC286135_286135	FAM183CP	0	0	BMP5-r-Plus
	LOC338651_338651	KRTAP5-AS1	0.000514281	0.237	BMP5-r-Plus
	LOC338758_338758	LINC00936	0.00121228	0.223	BMP5-r-Plus
	LOC339290_339290	LINC00667	0.000116956	0.259	BMP5-r-Plus
	LOC339568_339568	LOC339568	0	0	BMP5-r-Plus
	LOC348021_348021	LINC00442	0	0	BMP5-r-Plus
	LOC360030_360030	NANOGNB	0	0	BMP5-r-Plus
	LOC389332_389332	LOC389332	1.95915e-05	0.282	BMP5-r-Plus
	LOC389333_389333	PROB1	0.00945969	0.184	BMP5-r-Plus
	LOC389458_389458	RBAKDN	0.00758898	-0.189	BMP5-r-Min
	LOC400027_400027	LINC00938	0.00583962	0.194	BMP5-r-Plus
	LOC401010_401010	LOC401010	0.00717803	-0.19	BMP5-r-Min
	LOC440040_440040	LOC440040	0	0	BMP5-r-Plus
	LOC440944_440944	THUMPD3-AS1	0.00781448	0.188	BMP5-r-Plus
	LOC441046_441046	GUSBP5	0.00757459	0.189	BMP5-r-Plus
	LOC441208_441208	ZNRF2P1	3.59963e-05	0.274	BMP5-r-Plus
	LOC541471_541471	MIR4435-1HG	0.00911498	-0.185	BMP5-r-Min
	LOC643923_643923	LOC643923	0	0	BMP5-r-Plus
	LOC646471_646471	LOC646471	0.0046417	0.199	BMP5-r-Plus
	LOC646498_646498	C3orf84	0	0	BMP5-r-Plus
	LOC646627_646627	LYPD8	5.28777e-07	0.322	BMP5-r-Plus
	LOC650293_650293	LOC650293	0	0	BMP5-r-Plus
	LOC653544_653544	DUX4L6	0	0	BMP5-r-Plus
	LOC653786_653786	LOC653786	0.00053343	-0.236	BMP5-r-Min
	LOC723809_723809	LHFPL3-AS2	0.000277684	0.246	BMP5-r-Plus
	LOC727924_727924	LOC727924	0	0	BMP5-r-Plus
	LOC728606_728606	PCAT18	0.000329248	0.244	BMP5-r-Plus
	LOC728643_728643	HNRNPA1P33	0.00355947	-0.204	BMP5-r-Min
	LOC729234_729234	FAHD2CP	0.000872174	-0.228	BMP5-r-Min
	LOC730101_730101	LOC730101	0.00194248	0.215	BMP5-r-Plus
	LOC92249_92249	LINC01278	0.00785785	0.188	BMP5-r-Plus
	LOC92659_92659	MAFG-AS1	0.00232259	-0.212	BMP5-r-Min
	LONP1_9361	LONP1	0.00828255	-0.187	BMP5-r-Min
	LONRF1_91694	LONRF1	0.00116997	0.223	BMP5-r-Plus
	LOX_4015	LOX	0.00746072	-0.189	BMP5-r-Min
	LPAR3_23566	LPAR3	1.3227e-05	0.287	BMP5-r-Plus
	LPCAT1_79888	LPCAT1	0.0040328	-0.201	BMP5-r-Min
	LPHN3_23284	ADGRL3	2.16304e-34	0.651	BMP5-r-Plus
	LPL_4023	LPL	0.0015521	0.219	BMP5-r-Plus
	LPPR2_64748	LPPR2	0.000273567	-0.246	BMP5-r-Min
	LPP_4026	LPP	0.003779	0.202	BMP5-r-Plus
	LRBA_987	LRBA	0.00010386	0.26	BMP5-r-Plus
	LRFN2_57497	LRFN2	0.00342372	0.204	BMP5-r-Plus
	LRIG2_9860	LRIG2	0.000662684	0.233	BMP5-r-Plus
	LRIT2_340745	LRIT2	0.00838826	0.186	BMP5-r-Plus
	LRMP_4033	LRMP	0.00941613	0.184	BMP5-r-Plus
	LRP1_4035	LRP1	0.00854255	0.186	BMP5-r-Plus
	LRP6_4040	LRP6	0.00492965	0.197	BMP5-r-Plus
	LRP8_7804	LRP8	0.00356152	-0.204	BMP5-r-Min
	LRRC18_474354	LRRC18	1.66873e-14	0.455	BMP5-r-Plus
	LRRC19_64922	LRRC19	3.75867e-12	0.42	BMP5-r-Plus
	LRRC2_79442	LRRC2	0.00163217	0.218	BMP5-r-Plus
	LRRC31_79782	LRRC31	2.27954e-09	0.372	BMP5-r-Plus
	LRRC45_201255	LRRC45	0.00993575	-0.183	BMP5-r-Min
	LRRC49_54839	LRRC49	0.00391197	0.202	BMP5-r-Plus
	LRRC4B_94030	LRRC4B	3.99899e-06	0.301	BMP5-r-Plus
	LRRC66_339977	LRRC66	0.0080945	0.187	BMP5-r-Plus
	LRRC6_23639	LRRC6	0.00108229	0.225	BMP5-r-Plus
	LRRC8B_23507	LRRC8B	0.00937379	0.184	BMP5-r-Plus
	LRRC8D_55144	LRRC8D	0.00246505	0.21	BMP5-r-Plus
	LRRCC1_85444	LRRCC1	0.00326799	0.205	BMP5-r-Plus
	LRRN4CL_221091	LRRN4CL	9.90309e-09	0.36	BMP5-r-Plus
	LRRTM2_26045	LRRTM2	1.37259e-14	0.456	BMP5-r-Plus
	LSAMP_4045	LSAMP	2.16155e-05	0.281	BMP5-r-Plus
	LSM4_25804	LSM4	0.000651863	-0.233	BMP5-r-Min
	LSMD1_84316	NAA38	0.00139202	-0.22	BMP5-r-Min
	LUZP1_7798	LUZP1	0.00260205	0.209	BMP5-r-Plus
	LUZP2_338645	LUZP2	3.21788e-13	0.436	BMP5-r-Plus
	LUZP6_767558	LUZP6	0.00375769	0.203	BMP5-r-Plus
	LY6E_4061	LY6E	2.98965e-08	-0.35	BMP5-r-Min
	LY6G6D_58530	LY6G6D	9.44707e-05	0.262	BMP5-r-Plus
	LY6G6E_79136	LY6G6E	0.00785617	0.188	BMP5-r-Plus
	LY75_4065	LY75	0.000547809	0.236	BMP5-r-Plus
	LYG1_129530	LYG1	0.00592097	-0.194	BMP5-r-Min
	LYPLA1_10434	LYPLA1	0.00862998	0.186	BMP5-r-Plus
	LYRM7_90624	LYRM7	0.00186403	0.215	BMP5-r-Plus
	LYSMD2_256586	LYSMD2	0.00942796	-0.184	BMP5-r-Min
	MACC1_346389	MACC1	0.00163739	0.218	BMP5-r-Plus
	MACROD2_140733	MACROD2	0.0027183	0.209	BMP5-r-Plus
	MAD2L2_10459	MAD2L2	1.72472e-05	-0.284	BMP5-r-Min
	MADCAM1_8174	MADCAM1	0.000203188	0.251	BMP5-r-Plus
	MAGEB4_4115	MAGEB4	0	0	BMP5-r-Plus
	MAGI1_9223	MAGI1	0.000325098	0.244	BMP5-r-Plus
	MAGI3_260425	MAGI3	2.80857e-07	0.329	BMP5-r-Plus
	MAGT1_84061	MAGT1	0.0082009	0.187	BMP5-r-Plus
	MAML2_84441	MAML2	0.00313303	0.206	BMP5-r-Plus
	MAML3_55534	MAML3	0.00255932	0.21	BMP5-r-Plus
	MAN1A2_10905	MAN1A2	0.00353517	0.204	BMP5-r-Plus
	MAN1C1_57134	MAN1C1	8.21464e-07	0.318	BMP5-r-Plus
	MAN2A1_4124	MAN2A1	5.7374e-08	0.344	BMP5-r-Plus
	MANF_7873	MANF	0.000232944	-0.249	BMP5-r-Min
	MANSC1_54682	MANSC1	4.09133e-05	0.273	BMP5-r-Plus
	MAP1S_55201	MAP1S	0.00367577	-0.203	BMP5-r-Min
	MAP2K6_5608	MAP2K6	0.00144816	0.22	BMP5-r-Plus
	MAP3K13_9175	MAP3K13	7.39592e-05	0.265	BMP5-r-Plus
	MAP3K2_10746	MAP3K2	2.05925e-05	0.281	BMP5-r-Plus
	MAP3K6_9064	MAP3K6	0.000382822	-0.241	BMP5-r-Min
	MAP4K3_8491	MAP4K3	6.96267e-05	0.266	BMP5-r-Plus
	MAP6D1_79929	MAP6D1	0.00084282	-0.229	BMP5-r-Min
	MAPK10_5602	MAPK10	6.79645e-07	0.32	BMP5-r-Plus
	MAPK11_5600	MAPK11	0.000320972	-0.244	BMP5-r-Min
	MAPK12_6300	MAPK12	0.000278921	-0.246	BMP5-r-Min
	MAPK14_1432	MAPK14	2.73364e-06	0.305	BMP5-r-Plus
	MARCH4_57574	2019-03-04	0.000381959	0.241	BMP5-r-Plus
	MARCH6_10299	2019-03-06	0.00861921	0.186	BMP5-r-Plus
	MARCH8_220972	2019-03-08	0.00119504	0.223	BMP5-r-Plus
	MARCO_8685	MARCO	2.56362e-06	-0.306	BMP5-r-Min
	MARK1_4139	MARK1	0.0035542	0.204	BMP5-r-Plus
	MARVELD2_153562	MARVELD2	0.00176085	0.216	BMP5-r-Plus
	MAST4_375449	MAST4	0.000115841	0.259	BMP5-r-Plus
	MAT2A_4144	MAT2A	0.00326448	0.205	BMP5-r-Plus
	MATN2_4147	MATN2	0.00257256	0.21	BMP5-r-Plus
	MAVS_57506	MAVS	0.00868802	0.186	BMP5-r-Plus
	MAX_4149	MAX	0.000129446	-0.257	BMP5-r-Min
	MBD3L1_85509	MBD3L1	0	0	BMP5-r-Plus
	MBD3L2_125997	MBD3L2	0	0	BMP5-r-Plus
	MBD3L5_284428	MBD3L5	0	0	BMP5-r-Plus
	MBD5_55777	MBD5	0.0001619	0.254	BMP5-r-Plus
	MBLAC2_153364	MBLAC2	0.000211153	0.25	BMP5-r-Plus
	MBNL3_55796	MBNL3	3.60078e-05	0.274	BMP5-r-Plus
	MBTD1_54799	MBTD1	9.50625e-05	0.262	BMP5-r-Plus
	MB_4151	MB	0.00569759	0.195	BMP5-r-Plus
	MCART1_92014	SLC25A51	0.00235635	-0.211	BMP5-r-Min
	MCAT_27349	MCAT	0.000206327	-0.251	BMP5-r-Min
	MCCC2_64087	MCCC2	0.00485798	0.198	BMP5-r-Plus
	MCHR1_2847	MCHR1	2.64526e-06	-0.305	BMP5-r-Min
	MCM3APAS_114044	MCM3AP-AS1	0.00575756	0.194	BMP5-r-Plus
	MCM3_4172	MCM3	0.00386438	-0.202	BMP5-r-Min
	MCM5_4174	MCM5	0.00306976	-0.206	BMP5-r-Min
	MCTP2_55784	MCTP2	0.000228613	0.249	BMP5-r-Plus
	MDFI_4188	MDFI	0.000771481	-0.23	BMP5-r-Min
	ME3_10873	ME3	0.00212614	0.213	BMP5-r-Plus
	MEA1_4201	MEA1	0.00630344	-0.193	BMP5-r-Min
	MECOM_2122	MECOM	0.00352084	0.204	BMP5-r-Plus
	MED13L_23389	MED13L	0.000163565	0.254	BMP5-r-Plus
	MED15_51586	MED15	0.00285636	-0.208	BMP5-r-Min
	MED19_219541	MED19	0.00515872	-0.197	BMP5-r-Min
	MED20_9477	MED20	0.00739334	0.189	BMP5-r-Plus
	MED23_9439	MED23	0.000352271	0.243	BMP5-r-Plus
	MED8_112950	MED8	0.00524581	-0.196	BMP5-r-Min
	MEGF11_84465	MEGF11	0.00043853	0.239	BMP5-r-Plus
	MEIS3P1_4213	MEIS3P1	0.0012972	0.222	BMP5-r-Plus
	MEN1_4221	MEN1	0.00599251	-0.194	BMP5-r-Min
	MEOX1_4222	MEOX1	0.007365	0.189	BMP5-r-Plus
	MEOX2_4223	MEOX2	0.00257732	-0.21	BMP5-r-Min
	MEP1A_4224	MEP1A	3.15409e-11	0.405	BMP5-r-Plus
	MERTK_10461	MERTK	0.00755988	0.189	BMP5-r-Plus
	MESP1_55897	MESP1	0.00397089	-0.202	BMP5-r-Min
	MEST_4232	MEST	0.000611526	0.234	BMP5-r-Plus
	METRN_79006	METRN	4.42598e-05	-0.272	BMP5-r-Min
	METTL12_751071	METTL12	0.000790281	-0.23	BMP5-r-Min
	METTL2B_55798	METTL2B	0.00504598	0.197	BMP5-r-Plus
	METTL7A_25840	METTL7A	0.000620873	0.234	BMP5-r-Plus
	MEX3A_92312	MEX3A	0.00172467	0.217	BMP5-r-Plus
	MFAP4_4239	MFAP4	0.00209319	0.213	BMP5-r-Plus
	MFAP5_8076	MFAP5	0.00282248	-0.208	BMP5-r-Min
	MFHAS1_9258	MFHAS1	0.00193958	0.215	BMP5-r-Plus
	MFN1_55669	MFN1	8.3028e-06	0.292	BMP5-r-Plus
	MFSD2B_388931	MFSD2B	0.000240147	-0.248	BMP5-r-Min
	MFSD8_256471	MFSD8	0.00014005	0.256	BMP5-r-Plus
	MFSD9_84804	MFSD9	7.66087e-06	0.293	BMP5-r-Plus
	MGC26647_219557	C7orf62	0	0	BMP5-r-Plus
	MGC29506_51237	MZB1	0.00059564	0.235	BMP5-r-Plus
	MGC45800_90768	LOC90768	0.000705696	-0.232	BMP5-r-Min
	MGLL_11343	MGLL	0.00636831	0.192	BMP5-r-Plus
	MICAL3_57553	MICAL3	0.00019408	0.251	BMP5-r-Plus
	MICALCL_84953	MICALCL	9.23811e-07	0.317	BMP5-r-Plus
	MIER1_57708	MIER1	0.00945744	0.184	BMP5-r-Plus
	MIER2_54531	MIER2	8.52376e-05	-0.263	BMP5-r-Min
	MIER3_166968	MIER3	4.4839e-06	0.299	BMP5-r-Plus
	MIF_4282	MIF	0.00202736	-0.214	BMP5-r-Min
	MIOS_54468	MIOS	0.000453754	0.239	BMP5-r-Plus
	MIOX_55586	MIOX	0.00647324	-0.192	BMP5-r-Min
	MKL2_57496	MKL2	0.000250702	0.248	BMP5-r-Plus
	MKLN1_4289	MKLN1	0.00179444	0.216	BMP5-r-Plus
	MKX_283078	MKX	1.62601e-05	0.284	BMP5-r-Plus
	MLH1_4292	MLH1	0.000466574	0.238	BMP5-r-Plus
	MLL3_58508	KMT2C	0.000162767	0.254	BMP5-r-Plus
	MLL5_55904	KMT2E	7.58562e-07	0.319	BMP5-r-Plus
	MLLT3_4300	MLLT3	0.000596742	0.235	BMP5-r-Plus
	MLLT4_4301	MLLT4	5.09669e-05	0.27	BMP5-r-Plus
	MLST8_64223	MLST8	0.00282342	-0.208	BMP5-r-Min
	MMP10_4319	MMP10	1.98821e-06	0.308	BMP5-r-Plus
	MMP8_4317	MMP8	0.00104013	-0.225	BMP5-r-Min
	MOB2_81532	MOB2	0.000356893	-0.242	BMP5-r-Min
	MOBKL2B_79817	MOB3B	0.00430589	0.2	BMP5-r-Plus
	MOGAT2_80168	MOGAT2	2.09678e-11	0.408	BMP5-r-Plus
	MOGAT3_346606	MOGAT3	0.000287056	0.246	BMP5-r-Plus
	MON2_23041	MON2	0.000209346	0.25	BMP5-r-Plus
	MORC4_79710	MORC4	0.00493615	-0.197	BMP5-r-Min
	MOXD1_26002	MOXD1	0.00359165	0.203	BMP5-r-Plus
	MPEG1_219972	MPEG1	0.00531792	0.196	BMP5-r-Plus
	MPI_4351	MPI	0.000230647	-0.249	BMP5-r-Min
	MPP3_4356	MPP3	1.64503e-09	-0.375	BMP5-r-Min
	MPP7_143098	MPP7	2.95837e-08	0.35	BMP5-r-Plus
	MPV17L2_84769	MPV17L2	0.000121728	-0.258	BMP5-r-Min
	MPZL3_196264	MPZL3	0.000157851	0.254	BMP5-r-Plus
	MRAP_56246	MRAP	0.00920408	-0.185	BMP5-r-Min
	MRE11A_4361	MRE11A	0.000206679	0.251	BMP5-r-Plus
	MRFAP1_93621	MRFAP1	0.00011607	-0.259	BMP5-r-Min
	MRO_83876	MRO	0.00060646	-0.234	BMP5-r-Min
[truncated: 1,824 more rows]

## Sheet: lung
	#Program: R2: Genomics analysis and visualization platform
	#Website: http://r2.amc.nl
	#Developer: Jan Koster (jankoster@amc.uva.nl)
	#Support: r2-support@amc.uva.nl
	#Date: Sun Sep 22 21:24:36 2019
	#Dataset: ps_avgpres_tcgaluad515_tcgars
	#Pretty_dataset: Tumor Lung Adenocarcinoma - TCGA - 515 - rsem - tcgars
	#Genefiltering: applied
	#Genefilters:
	#Data transformation: transform_2log
	#Data values:
	#Comparison: correlation
	#Source probeset: BMP5_653
	#Sourcegene: BMP5
	#R pvalue cutoff: 0.01 fdr
	#R direction: abs
	#Output: no 0.01 fdr
	#Minimal presentcalls: 1
	#Number of lines: 7103
	#r2filetype: datasetresult
	#H:probeset	hugo	r-pvalue	r-value	sublist
	A2BP1_54715	RBFOX1	0.00617958	0.136	BMP5-r-Plus
	A2LD1_87769	GGACT	0.00919173	-0.13	BMP5-r-Min
	A2ML1_144568	A2ML1	3.89578e-05	-0.198	BMP5-r-Min
	A2M_2	A2M	6.10883e-21	0.414	BMP5-r-Plus
	AAAS_8086	AAAS	4.30074e-08	-0.258	BMP5-r-Min
	AADACL3_126767	AADACL3	0.00507786	-0.139	BMP5-r-Min
	AADAT_51166	AADAT	3.6702e-07	0.241	BMP5-r-Plus
	AAGAB_79719	AAGAB	0.0018555	-0.153	BMP5-r-Min
	AAMP_14	AAMP	3.06593e-07	-0.242	BMP5-r-Min
	AARSD1_80755	AARSD1	0.00830091	-0.131	BMP5-r-Min
	AASS_10157	AASS	3.60188e-13	0.333	BMP5-r-Plus
	AATF_26574	AATF	6.34052e-07	-0.236	BMP5-r-Min
	ABAT_18	ABAT	3.33101e-08	0.259	BMP5-r-Plus
	ABCA10_10349	ABCA10	0.000777857	0.164	BMP5-r-Plus
	ABCA13_154664	ABCA13	3.751e-05	0.198	BMP5-r-Plus
	ABCA17P_650655	ABCA17P	0.00179426	0.153	BMP5-r-Plus
	ABCA3_21	ABCA3	1.27102e-24	0.446	BMP5-r-Plus
	ABCA5_23461	ABCA5	0.00208123	0.151	BMP5-r-Plus
	ABCA6_23460	ABCA6	5.23363e-11	0.304	BMP5-r-Plus
	ABCA8_10351	ABCA8	2.54359e-18	0.39	BMP5-r-Plus
	ABCA9_10350	ABCA9	3.05403e-09	0.277	BMP5-r-Plus
	ABCB10_23456	ABCB10	0.00841536	0.131	BMP5-r-Plus
	ABCB1_5243	ABCB1	0.000261674	0.177	BMP5-r-Plus
	ABCB4_5244	ABCB4	1.43889e-07	0.248	BMP5-r-Plus
	ABCB5_340273	ABCB5	0.00756859	0.133	BMP5-r-Plus
	ABCB6_10058	ABCB6	0.000205525	-0.18	BMP5-r-Min
	ABCC11_85320	ABCC11	7.41344e-05	-0.191	BMP5-r-Min
	ABCC1_4363	ABCC1	3.16315e-07	-0.242	BMP5-r-Min
	ABCC2_1244	ABCC2	7.6662e-07	-0.234	BMP5-r-Min
	ABCC4_10257	ABCC4	3.21846e-09	0.277	BMP5-r-Plus
	ABCC6P1_653190	ABCC6P1	1.45989e-09	0.282	BMP5-r-Plus
	ABCC6P2_730013	ABCC6P2	4.03379e-15	0.356	BMP5-r-Plus
	ABCC6_368	ABCC6	3.10179e-08	0.26	BMP5-r-Plus
	ABCC8_6833	ABCC8	2.84536e-06	0.223	BMP5-r-Plus
	ABCC9_10060	ABCC9	1.0157e-07	0.251	BMP5-r-Plus
	ABCD2_225	ABCD2	0.00251873	0.149	BMP5-r-Plus
	ABCD3_5825	ABCD3	0.000142581	0.184	BMP5-r-Plus
	ABCE1_6059	ABCE1	0.000105839	-0.187	BMP5-r-Min
	ABCF2_10061	ABCF2	0.00266518	-0.148	BMP5-r-Min
	ABCF3_55324	ABCF3	2.81579e-07	-0.243	BMP5-r-Min
	ABCG1_9619	ABCG1	0.00483562	0.139	BMP5-r-Plus
	ABI2_10152	ABI2	0.000654287	0.166	BMP5-r-Plus
	ABI3BP_25890	ABI3BP	2.65618e-07	0.243	BMP5-r-Plus
	ABLIM2_84448	ABLIM2	0.00951038	0.129	BMP5-r-Plus
	ABO_28	ABO	2.8505e-08	0.261	BMP5-r-Plus
	ABRA_137735	ABRA	0.00746304	0.133	BMP5-r-Plus
	ABR_29	ABR	4.21647e-06	0.219	BMP5-r-Plus
	ACAA2_10449	ACAA2	0.000125654	0.185	BMP5-r-Plus
	ACACB_32	ACACB	5.53921e-05	0.194	BMP5-r-Plus
	ACAD8_27034	ACAD8	1.08123e-07	0.25	BMP5-r-Plus
	ACAD9_28976	ACAD9	1.81224e-06	-0.227	BMP5-r-Min
	ACADL_33	ACADL	7.5409e-08	0.253	BMP5-r-Plus
	ACADSB_36	ACADSB	5.04243e-10	0.289	BMP5-r-Plus
	ACAT1_38	ACAT1	0.000358681	0.173	BMP5-r-Plus
	ACAT2_39	ACAT2	0.000958523	-0.161	BMP5-r-Min
	ACD_65057	ACD	0.000202663	-0.18	BMP5-r-Min
	ACER2_340485	ACER2	6.05055e-06	0.216	BMP5-r-Plus
	ACE_1636	ACE	0.000105653	0.187	BMP5-r-Plus
	ACHE_43	ACHE	6.54219e-06	0.215	BMP5-r-Plus
	ACO2_50	ACO2	0.00532	-0.138	BMP5-r-Min
	ACOT11_26027	ACOT11	5.14271e-05	-0.195	BMP5-r-Min
	ACOT1_641371	ACOT1	0.00417916	0.141	BMP5-r-Plus
	ACOX2_8309	ACOX2	2.96916e-16	0.368	BMP5-r-Plus
	ACOXL_55289	ACOXL	8.63298e-18	0.384	BMP5-r-Plus
	ACP1_52	ACP1	0.000573443	-0.168	BMP5-r-Min
	ACP6_51205	ACP6	0.00780802	-0.132	BMP5-r-Min
	ACPL2_92370	PXYLP1	2.63445e-05	0.202	BMP5-r-Plus
	ACRV1_56	ACRV1	1.14266e-10	-0.299	BMP5-r-Min
	ACSBG1_23205	ACSBG1	0.000890648	0.162	BMP5-r-Plus
	ACSL1_2180	ACSL1	3.60848e-05	0.199	BMP5-r-Plus
	ACSL3_2181	ACSL3	2.05628e-05	-0.204	BMP5-r-Min
	ACSL5_51703	ACSL5	2.05969e-10	0.295	BMP5-r-Plus
	ACSL6_23305	ACSL6	1.05995e-05	0.211	BMP5-r-Plus
	ACSM3_6296	ACSM3	0.000858238	0.163	BMP5-r-Plus
	ACSM5_54988	ACSM5	2.58799e-05	0.202	BMP5-r-Plus
	ACSS1_84532	ACSS1	2.8955e-12	0.321	BMP5-r-Plus
	ACSS2_55902	ACSS2	0.00214373	0.151	BMP5-r-Plus
	ACSS3_79611	ACSS3	5.16286e-11	0.304	BMP5-r-Plus
	ACTA2_59	ACTA2	0.000800034	0.164	BMP5-r-Plus
	ACTG1_71	ACTG1	7.95438e-05	-0.19	BMP5-r-Min
	ACTG2_72	ACTG2	0.000373969	0.173	BMP5-r-Plus
	ACTL6A_86	ACTL6A	0.00395487	-0.142	BMP5-r-Min
	ACTL8_81569	ACTL8	0.00282739	-0.147	BMP5-r-Min
	ACTN2_88	ACTN2	5.50406e-06	0.217	BMP5-r-Plus
	ACTN4_81	ACTN4	5.90965e-10	-0.288	BMP5-r-Min
	ACTR3_10096	ACTR3	0.000338712	-0.174	BMP5-r-Min
	ACTR8_93973	ACTR8	0.00178491	0.153	BMP5-r-Plus
	ACVR1B_91	ACVR1B	0.00490429	0.139	BMP5-r-Plus
	ACVR1C_130399	ACVR1C	0.000369808	-0.173	BMP5-r-Min
	ACVR2A_92	ACVR2A	1.33303e-05	0.208	BMP5-r-Plus
	ACVRL1_94	ACVRL1	5.22092e-05	0.195	BMP5-r-Plus
	ADAL_161823	ADAL	0.000901992	-0.162	BMP5-r-Min
	ADAM21P1_145241	ADAM21P1	0.000338827	-0.174	BMP5-r-Min
	ADAM21_8747	ADAM21	0.000399219	-0.172	BMP5-r-Min
	ADAM22_53616	ADAM22	0.00187927	0.153	BMP5-r-Plus
	ADAM28_10863	ADAM28	0.00370403	0.143	BMP5-r-Plus
	ADAM29_11086	ADAM29	1.1388e-05	0.21	BMP5-r-Plus
	ADAM33_80332	ADAM33	4.38498e-05	0.196	BMP5-r-Plus
	ADAM6_8755	ADAM6	0.000304343	0.175	BMP5-r-Plus
	ADAMTS18_170692	ADAMTS18	0.000728849	0.165	BMP5-r-Plus
	ADAMTS1_9510	ADAMTS1	0.000364165	0.173	BMP5-r-Plus
	ADAMTS20_80070	ADAMTS20	0.00091893	-0.162	BMP5-r-Min
	ADAMTS3_9508	ADAMTS3	0.00514189	0.138	BMP5-r-Plus
	ADAMTS8_11095	ADAMTS8	3.57914e-14	0.345	BMP5-r-Plus
	ADAMTSL2_9719	ADAMTSL2	3.50584e-10	0.291	BMP5-r-Plus
	ADAMTSL3_57188	ADAMTSL3	5.20546e-10	0.289	BMP5-r-Plus
	ADARB1_104	ADARB1	3.48121e-05	0.199	BMP5-r-Plus
	ADARB2_105	ADARB2	0.00140838	0.156	BMP5-r-Plus
	ADA_100	ADA	1.98691e-06	-0.226	BMP5-r-Min
	ADCY2_108	ADCY2	3.39197e-05	0.199	BMP5-r-Plus
	ADCY4_196883	ADCY4	0.000514682	0.169	BMP5-r-Plus
	ADCY5_111	ADCY5	6.84792e-14	0.341	BMP5-r-Plus
	ADCY6_112	ADCY6	0.00994522	0.128	BMP5-r-Plus
	ADCY9_115	ADCY9	9.55191e-09	0.269	BMP5-r-Plus
	ADCYAP1R1_117	ADCYAP1R1	0.00409433	0.142	BMP5-r-Plus
	ADCYAP1_116	ADCYAP1	1.10232e-05	0.21	BMP5-r-Plus
	ADC_113451	AZIN2	3.83977e-05	0.198	BMP5-r-Plus
	ADH1A_124	ADH1A	2.13089e-10	0.295	BMP5-r-Plus
	ADH1B_125	ADH1B	1.11132e-17	0.383	BMP5-r-Plus
	ADIPOQ_9370	ADIPOQ	0.00650598	-0.135	BMP5-r-Min
	ADIPOR2_79602	ADIPOR2	8.66639e-07	-0.233	BMP5-r-Min
	ADM_133	ADM	0.00343852	-0.144	BMP5-r-Min
	ADORA2A_135	ADORA2A	0.000492043	0.17	BMP5-r-Plus
	ADORA3_140	ADORA3	0.000567213	0.168	BMP5-r-Plus
	ADRA1A_148	ADRA1A	8.48494e-07	0.234	BMP5-r-Plus
	ADRA1B_147	ADRA1B	0.000798999	0.164	BMP5-r-Plus
	ADRA2A_150	ADRA2A	1.97271e-16	0.37	BMP5-r-Plus
	ADRB1_153	ADRB1	6.82476e-07	0.235	BMP5-r-Plus
	ADRB2_154	ADRB2	2.96673e-16	0.368	BMP5-r-Plus
	ADRB3_155	ADRB3	0.00534226	0.138	BMP5-r-Plus
	ADRBK2_157	ADRBK2	3.86168e-09	0.275	BMP5-r-Plus
	ADRM1_11047	ADRM1	8.38839e-07	-0.234	BMP5-r-Min
	ADSSL1_122622	ADSSL1	0.00212239	-0.151	BMP5-r-Min
	AEBP1_165	AEBP1	0.00356944	0.144	BMP5-r-Plus
	AFF2_2334	AFF2	2.78186e-05	0.201	BMP5-r-Plus
	AFF3_3899	AFF3	1.52628e-12	0.324	BMP5-r-Plus
	AFF4_27125	AFF4	0.00224819	0.15	BMP5-r-Plus
	AFMID_125061	AFMID	0.00130504	-0.157	BMP5-r-Min
	AFP_174	AFP	8.1325e-05	-0.19	BMP5-r-Min
	AG2_387763	C11orf96	5.23842e-06	0.217	BMP5-r-Plus
	AGBL1_123624	AGBL1	1.54463e-06	0.228	BMP5-r-Plus
	AGBL4_84871	AGBL4	0.00499535	0.139	BMP5-r-Plus
	AGER_177	AGER	7.59919e-09	0.27	BMP5-r-Plus
	AGFG1_3267	AGFG1	2.17762e-07	-0.245	BMP5-r-Min
	AGGF1_55109	AGGF1	0.00381818	0.143	BMP5-r-Plus
	AGMAT_79814	AGMAT	0.00298165	-0.146	BMP5-r-Min
	AGPAT2_10555	AGPAT2	0.000683984	0.166	BMP5-r-Plus
	AGPAT9_84803	AGPAT9	7.15539e-05	-0.191	BMP5-r-Min
	AGPHD1_123688	HYKK	0.00986121	0.129	BMP5-r-Plus
	AGPS_8540	AGPS	0.00154984	-0.155	BMP5-r-Min
	AGR2_10551	AGR2	0.000984482	0.161	BMP5-r-Plus
	AGR3_155465	AGR3	1.03993e-10	0.299	BMP5-r-Plus
	AGRN_375790	AGRN	9.19973e-05	-0.189	BMP5-r-Min
	AGRP_181	AGRP	0.0010867	0.16	BMP5-r-Plus
	AGTPBP1_23287	AGTPBP1	0.00817347	0.132	BMP5-r-Plus
	AGTR1_185	AGTR1	4.30369e-13	0.332	BMP5-r-Plus
	AGTR2_186	AGTR2	5.64712e-09	0.272	BMP5-r-Plus
	AGTRAP_57085	AGTRAP	4.9287e-11	-0.304	BMP5-r-Min
	AGT_183	AGT	0.000371226	0.173	BMP5-r-Plus
	AHCYL2_23382	AHCYL2	2.22073e-05	0.203	BMP5-r-Plus
	AHCY_191	AHCY	0.00103863	-0.16	BMP5-r-Min
	AHI1_54806	AHI1	0.00355663	0.144	BMP5-r-Plus
	AHNAK2_113146	AHNAK2	6.0657e-05	-0.193	BMP5-r-Min
	AHR_196	AHR	0.00150016	0.156	BMP5-r-Plus
	AHSA1_10598	AHSA1	0.00152437	-0.155	BMP5-r-Min
	AHSG_197	AHSG	7.63158e-09	-0.27	BMP5-r-Min
	AIFM2_84883	AIFM2	0.00251681	-0.149	BMP5-r-Min
	AIM1L_55057	AIM1L	1.31747e-12	-0.325	BMP5-r-Min
	AK1_203	AK1	0.00612638	0.136	BMP5-r-Plus
	AK3_50808	AK3	0.00363709	0.143	BMP5-r-Plus
	AK7_122481	AK7	0.00010051	0.188	BMP5-r-Plus
	AKAP10_11216	AKAP10	0.00242433	0.149	BMP5-r-Plus
	AKAP11_11215	AKAP11	1.10201e-05	0.21	BMP5-r-Plus
	AKAP13_11214	AKAP13	0.00165187	0.154	BMP5-r-Plus
	AKAP1_8165	AKAP1	0.00779265	0.132	BMP5-r-Plus
	AKAP2_11217	AKAP2	0.00397697	0.142	BMP5-r-Plus
	AKAP6_9472	AKAP6	4.49051e-05	0.196	BMP5-r-Plus
	AKAP7_9465	AKAP7	0.000893293	0.162	BMP5-r-Plus
	AKD1_221264	AK9	4.23595e-07	0.239	BMP5-r-Plus
	AKNA_80709	AKNA	1.40649e-06	0.229	BMP5-r-Plus
	AKR1B10_57016	AKR1B10	6.03339e-07	-0.237	BMP5-r-Min
	AKR1B15_441282	AKR1B15	9.6487e-08	-0.251	BMP5-r-Min
	AKR1B1_231	AKR1B1	0.000157347	-0.183	BMP5-r-Min
	AKR1C2_1646	AKR1C2	0.00224569	-0.15	BMP5-r-Min
	AKR1C4_1109	AKR1C4	0.00492482	-0.139	BMP5-r-Min
	AKR7A3_22977	AKR7A3	0.00477926	0.14	BMP5-r-Plus
	AKT1S1_84335	AKT1S1	1.91399e-07	-0.246	BMP5-r-Min
	AKT2_208	AKT2	0.000302276	-0.175	BMP5-r-Min
	AKT3_10000	AKT3	0.00011477	0.186	BMP5-r-Plus
	AKTIP_64400	AKTIP	2.16838e-05	0.204	BMP5-r-Plus
	ALAD_210	ALAD	0.000122036	0.186	BMP5-r-Plus
	ALAS1_211	ALAS1	0.00284814	0.147	BMP5-r-Plus
	ALCAM_214	ALCAM	1.41958e-07	0.248	BMP5-r-Plus
	ALDH1A1_216	ALDH1A1	0.00170899	0.154	BMP5-r-Plus
	ALDH1A2_8854	ALDH1A2	1.09198e-09	0.284	BMP5-r-Plus
	ALDH3A2_224	ALDH3A2	0.000373285	0.173	BMP5-r-Plus
	ALDH3B2_222	ALDH3B2	0.00129858	-0.157	BMP5-r-Min
	ALDH6A1_4329	ALDH6A1	5.62133e-06	0.217	BMP5-r-Plus
	ALDOA_226	ALDOA	4.19014e-09	-0.275	BMP5-r-Min
	ALG10_84920	ALG10	0.00188127	-0.153	BMP5-r-Min
	ALG3_10195	ALG3	6.05455e-11	-0.303	BMP5-r-Min
	ALKBH4_54784	ALKBH4	0.00384609	-0.143	BMP5-r-Min
	ALK_238	ALK	0.00281967	0.147	BMP5-r-Plus
	ALOX15B_247	ALOX15B	7.05341e-06	0.215	BMP5-r-Plus
	ALOX15_246	ALOX15	0.000376572	0.173	BMP5-r-Plus
	ALOX5AP_241	ALOX5AP	8.04693e-05	0.19	BMP5-r-Plus
	ALOXE3_59344	ALOXE3	1.09094e-05	-0.21	BMP5-r-Min
	ALPK3_57538	ALPK3	0.00128127	0.158	BMP5-r-Plus
	ALPL_249	ALPL	7.79944e-08	0.253	BMP5-r-Plus
	ALS2CL_259173	ALS2CL	0.00162133	-0.155	BMP5-r-Min
	ALS2CR11_151254	ALS2CR11	0.000106008	0.187	BMP5-r-Plus
	ALS2CR12_130540	ALS2CR12	0.000518368	0.169	BMP5-r-Plus
	ALS2CR8_79800	CARF	3.77185e-07	0.24	BMP5-r-Plus
	AMACR_23600	AMACR	0.00476016	0.14	BMP5-r-Plus
	AMBP_259	AMBP	0.00394428	0.142	BMP5-r-Plus
	AMBRA1_55626	AMBRA1	0.00325909	0.145	BMP5-r-Plus
	AMDHD1_144193	AMDHD1	0.0059467	-0.136	BMP5-r-Min
	AMDHD2_51005	AMDHD2	0.001938	-0.152	BMP5-r-Min
	AMFR_267	AMFR	0.0021097	-0.151	BMP5-r-Min
	AMICA1_120425	AMICA1	3.99804e-05	0.197	BMP5-r-Plus
	AMIGO1_57463	AMIGO1	1.01061e-14	0.351	BMP5-r-Plus
	AMN1_196394	AMN1	0.00371666	-0.143	BMP5-r-Min
	AMOT_154796	AMOT	9.75465e-05	0.188	BMP5-r-Plus
	AMPD1_270	AMPD1	1.72322e-08	0.264	BMP5-r-Plus
	AMPH_273	AMPH	0.00922756	0.13	BMP5-r-Plus
	AMT_275	AMT	0.00644019	0.135	BMP5-r-Plus
	AMY1A_276	AMY1A	2.47691e-10	0.294	BMP5-r-Plus
	AMY2A_279	AMY2A	2.94763e-08	0.26	BMP5-r-Plus
	AMY2B_280	AMY2B	0.000834825	0.163	BMP5-r-Plus
	AMZ2P1_201283	AMZ2P1	0.000797639	0.164	BMP5-r-Plus
	ANAPC11_51529	ANAPC11	0.000151036	-0.183	BMP5-r-Min
	ANAPC5_51433	ANAPC5	0.00209749	-0.151	BMP5-r-Min
	ANAPC7_51434	ANAPC7	0.00104224	-0.16	BMP5-r-Min
	ANGEL1_23357	ANGEL1	1.30822e-05	0.209	BMP5-r-Plus
	ANGEL2_90806	ANGEL2	0.000305488	0.175	BMP5-r-Plus
	ANGPT1_284	ANGPT1	6.63316e-15	0.353	BMP5-r-Plus
	ANGPTL1_9068	ANGPTL1	6.01555e-06	0.216	BMP5-r-Plus
	ANGPTL5_253935	ANGPTL5	1.74333e-07	0.247	BMP5-r-Plus
	ANGPTL7_10218	ANGPTL7	5.25565e-07	0.238	BMP5-r-Plus
	ANG_283	ANG	0.00108909	0.16	BMP5-r-Plus
	ANK2_287	ANK2	1.16603e-15	0.362	BMP5-r-Plus
	ANKDD1A_348094	ANKDD1A	0.0034693	0.144	BMP5-r-Plus
	ANKFN1_162282	ANKFN1	0.000538633	0.169	BMP5-r-Plus
	ANKFY1_51479	ANKFY1	0.000758257	0.164	BMP5-r-Plus
	ANKHD1_54882	ANKHD1	0.000878297	0.163	BMP5-r-Plus
	ANKLE2_23141	ANKLE2	3.57461e-07	-0.241	BMP5-r-Min
	ANKRD10_55608	ANKRD10	0.00997096	0.128	BMP5-r-Plus
	ANKRD12_23253	ANKRD12	0.000220966	0.179	BMP5-r-Plus
	ANKRD13A_88455	ANKRD13A	0.000190423	0.181	BMP5-r-Plus
	ANKRD13C_81573	ANKRD13C	0.00134342	0.157	BMP5-r-Plus
	ANKRD1_27063	ANKRD1	0.00731998	0.133	BMP5-r-Plus
	ANKRD22_118932	ANKRD22	0.00316023	-0.145	BMP5-r-Min
	ANKRD2_26287	ANKRD2	4.30061e-06	-0.219	BMP5-r-Min
	ANKRD34A_284615	ANKRD34A	3.14642e-05	0.2	BMP5-r-Plus
	ANKRD35_148741	ANKRD35	0.00422162	0.141	BMP5-r-Plus
	ANKRD36BP1_84832	ANKRD36BP1	4.36966e-05	0.197	BMP5-r-Plus
	ANKRD40_91369	ANKRD40	0.00408851	0.142	BMP5-r-Plus
	ANKRD44_91526	ANKRD44	1.38436e-06	0.229	BMP5-r-Plus
	ANKRD45_339416	ANKRD45	0.0047213	0.14	BMP5-r-Plus
	ANKRD46_157567	ANKRD46	3.70318e-06	0.221	BMP5-r-Plus
	ANKRD50_57182	ANKRD50	1.04743e-07	0.251	BMP5-r-Plus
	ANKRD53_79998	ANKRD53	0.00749073	0.133	BMP5-r-Plus
	ANKRD55_79722	ANKRD55	6.09478e-06	0.216	BMP5-r-Plus
	ANKRD57_65124	SOWAHC	1.46428e-05	-0.208	BMP5-r-Min
	ANKRD6_22881	ANKRD6	9.0882e-06	0.212	BMP5-r-Plus
	ANKRD9_122416	ANKRD9	0.00185772	-0.153	BMP5-r-Min
	ANKS1A_23294	ANKS1A	0.00645032	0.135	BMP5-r-Plus
	ANKS1B_56899	ANKS1B	0.00329963	0.145	BMP5-r-Plus
	ANLN_54443	ANLN	8.82742e-09	-0.269	BMP5-r-Min
	ANO10_55129	ANO10	0.000271936	-0.177	BMP5-r-Min
	ANO2_57101	ANO2	2.21885e-07	0.245	BMP5-r-Plus
	ANO4_121601	ANO4	0.00316508	0.145	BMP5-r-Plus
	ANO5_203859	ANO5	0.000141016	0.184	BMP5-r-Plus
	ANO7_50636	ANO7	0.00938586	-0.129	BMP5-r-Min
	ANO9_338440	ANO9	0.00221425	0.15	BMP5-r-Plus
	ANP32A_8125	ANP32A	3.54538e-05	-0.199	BMP5-r-Min
	ANP32B_10541	ANP32B	0.000126535	-0.185	BMP5-r-Min
	ANTXR1_84168	ANTXR1	5.83242e-06	0.216	BMP5-r-Plus
	ANUBL1_93550	ZFAND4	1.68094e-05	0.206	BMP5-r-Plus
	ANXA10_11199	ANXA10	0.00206965	-0.151	BMP5-r-Min
	ANXA1_301	ANXA1	0.00130371	-0.157	BMP5-r-Min
	ANXA2P1_303	ANXA2P1	0.000768964	-0.164	BMP5-r-Min
	ANXA2P2_304	ANXA2P2	1.87109e-06	-0.227	BMP5-r-Min
	ANXA2_302	ANXA2	3.474e-08	-0.259	BMP5-r-Min
	ANXA6_309	ANXA6	0.00021067	0.18	BMP5-r-Plus
	ANXA8L2_244	ANXA8L1	7.49371e-05	-0.191	BMP5-r-Min
	ANXA8_653145	ANXA8	0.00013469	-0.184	BMP5-r-Min
	AOC2_314	AOC2	3.36062e-05	-0.199	BMP5-r-Min
	AOC3_8639	AOC3	2.71009e-14	0.346	BMP5-r-Plus
	AP1AR_55435	AP1AR	0.0097571	-0.129	BMP5-r-Min
	AP1S1_1174	AP1S1	6.57584e-06	-0.215	BMP5-r-Min
	AP1S2_8905	AP1S2	3.30598e-05	0.199	BMP5-r-Plus
	AP1S3_130340	AP1S3	0.00785561	-0.132	BMP5-r-Min
	AP2A1_160	AP2A1	1.2472e-07	-0.249	BMP5-r-Min
	AP2M1_1173	AP2M1	2.29819e-09	-0.279	BMP5-r-Min
	AP2S1_1175	AP2S1	5.15441e-09	-0.273	BMP5-r-Min
	AP3S1_1176	AP3S1	0.000911394	-0.162	BMP5-r-Min
	AP4M1_9179	AP4M1	0.00671395	-0.135	BMP5-r-Min
	AP4S1_11154	AP4S1	1.50455e-06	0.229	BMP5-r-Plus
	APBA2_321	APBA2	0.00234987	0.15	BMP5-r-Plus
	APBB1_322	APBB1	3.23999e-09	0.276	BMP5-r-Plus
	APCDD1L_164284	APCDD1L	0.000358385	-0.173	BMP5-r-Min
	APCDD1_147495	APCDD1	0.000217399	0.179	BMP5-r-Plus
	APC_324	APC	0.00436056	0.141	BMP5-r-Plus
	APEX2_27301	APEX2	7.61521e-05	-0.191	BMP5-r-Min
	API5_8539	API5	0.00121608	0.158	BMP5-r-Plus
	APIP_51074	APIP	0.00324384	0.145	BMP5-r-Plus
	APLNR_187	APLNR	0.0021728	0.151	BMP5-r-Plus
	APOBEC2_10930	APOBEC2	0.000381749	0.173	BMP5-r-Plus
	APOBEC4_403314	APOBEC4	0.000330585	0.174	BMP5-r-Plus
	APOC3_345	APOC3	0.00286444	-0.147	BMP5-r-Min
	APOH_350	APOH	2.87361e-05	0.201	BMP5-r-Plus
	APOL1_8542	APOL1	0.000400833	-0.172	BMP5-r-Min
	APOL2_23780	APOL2	0.000803734	-0.164	BMP5-r-Min
	APOLD1_81575	APOLD1	0.00414609	0.142	BMP5-r-Plus
	APOO_79135	APOO	0.00441286	-0.141	BMP5-r-Min
	APPBP2_10513	APPBP2	0.0037926	0.143	BMP5-r-Plus
	APPL1_26060	APPL1	1.38173e-05	0.208	BMP5-r-Plus
	APRT_353	APRT	0.000421105	-0.171	BMP5-r-Min
	AQP10_89872	AQP10	0.00414468	0.142	BMP5-r-Plus
	AQP1_358	AQP1	2.70672e-08	0.261	BMP5-r-Plus
	AQP2_359	AQP2	3.54835e-06	0.221	BMP5-r-Plus
	AQP3_360	AQP3	1.28975e-06	0.23	BMP5-r-Plus
	AQP4_361	AQP4	2.69863e-19	0.399	BMP5-r-Plus
	AQP5_362	AQP5	1.81217e-11	0.31	BMP5-r-Plus
	AQP6_363	AQP6	2.11934e-05	0.204	BMP5-r-Plus
	AQP7_364	AQP7	3.15838e-05	0.2	BMP5-r-Plus
	AQPEP_206338	LVRN	0.00126194	-0.158	BMP5-r-Min
	ARAF_369	ARAF	0.00636153	0.135	BMP5-r-Plus
	ARAP1_116985	ARAP1	0.00122642	0.158	BMP5-r-Plus
	ARC_23237	ARC	1.17384e-05	0.21	BMP5-r-Plus
	ARFGAP2_84364	ARFGAP2	0.00131345	0.157	BMP5-r-Plus
	ARHGAP10_79658	ARHGAP10	0.000235183	-0.178	BMP5-r-Min
	ARHGAP11A_9824	ARHGAP11A	4.05204e-11	-0.305	BMP5-r-Min
	ARHGAP11B_89839	ARHGAP11B	2.10053e-06	-0.226	BMP5-r-Min
	ARHGAP15_55843	ARHGAP15	8.04489e-05	0.19	BMP5-r-Plus
	ARHGAP18_93663	ARHGAP18	6.94766e-07	0.235	BMP5-r-Plus
	ARHGAP20_57569	ARHGAP20	3.82965e-06	0.22	BMP5-r-Plus
	ARHGAP24_83478	ARHGAP24	2.23613e-07	0.245	BMP5-r-Plus
	ARHGAP25_9938	ARHGAP25	0.000291136	0.176	BMP5-r-Plus
	ARHGAP28_79822	ARHGAP28	5.05986e-05	0.195	BMP5-r-Plus
	ARHGAP29_9411	ARHGAP29	0.00831691	0.131	BMP5-r-Plus
	ARHGAP30_257106	ARHGAP30	0.00109549	0.16	BMP5-r-Plus
	ARHGAP31_57514	ARHGAP31	1.69229e-06	0.228	BMP5-r-Plus
	ARHGAP5_394	ARHGAP5	0.00121159	0.158	BMP5-r-Plus
	ARHGAP6_395	ARHGAP6	1.11206e-11	0.313	BMP5-r-Plus
	ARHGDIB_397	ARHGDIB	2.74038e-07	0.243	BMP5-r-Plus
	ARHGEF12_23365	ARHGEF12	0.00124561	0.158	BMP5-r-Plus
	ARHGEF15_22899	ARHGEF15	4.20989e-07	0.24	BMP5-r-Plus
	ARHGEF17_9828	ARHGEF17	2.97874e-09	0.277	BMP5-r-Plus
	ARHGEF19_128272	ARHGEF19	3.40154e-05	0.199	BMP5-r-Plus
	ARHGEF35_445328	ARHGEF35	0.00318992	-0.145	BMP5-r-Min
	ARHGEF38_54848	ARHGEF38	6.27469e-13	0.329	BMP5-r-Plus
	ARHGEF4_50649	ARHGEF4	1.07139e-05	-0.211	BMP5-r-Min
	ARHGEF5_7984	ARHGEF5	0.005315	-0.138	BMP5-r-Min
	ARHGEF6_9459	ARHGEF6	2.12986e-08	0.263	BMP5-r-Plus
	ARHGEF9_23229	ARHGEF9	6.5786e-05	0.192	BMP5-r-Plus
	ARID1B_57492	ARID1B	0.00626351	0.136	BMP5-r-Plus
	ARID4A_5926	ARID4A	2.5144e-09	0.278	BMP5-r-Plus
	ARID4B_51742	ARID4B	0.000124186	0.185	BMP5-r-Plus
	ARID5B_84159	ARID5B	5.32928e-06	0.217	BMP5-r-Plus
	ARL10_285598	ARL10	0.000113428	0.186	BMP5-r-Plus
	ARL14_80117	ARL14	2.58063e-10	-0.293	BMP5-r-Min
	ARL15_54622	ARL15	8.19847e-11	0.301	BMP5-r-Plus
	ARL4D_379	ARL4D	1.96965e-07	-0.246	BMP5-r-Min
	ARL6IP1_23204	ARL6IP1	0.00648323	-0.135	BMP5-r-Min
	ARL6IP6_151188	ARL6IP6	0.000471136	-0.17	BMP5-r-Min
	ARMC2_84071	ARMC2	0.00163294	0.154	BMP5-r-Plus
	ARMC3_219681	ARMC3	0.000312794	0.175	BMP5-r-Plus
	ARMC4_55130	ARMC4	4.08909e-05	0.197	BMP5-r-Plus
	ARMC9_80210	ARMC9	2.10009e-07	0.245	BMP5-r-Plus
	ARMCX3_51566	ARMCX3	4.88261e-06	0.218	BMP5-r-Plus
	ARMCX5_64860	ARMCX5	0.00567837	0.137	BMP5-r-Plus
	ARMCX6_54470	ARMCX6	0.00838618	0.131	BMP5-r-Plus
	ARNT2_9915	ARNT2	0.00280594	0.147	BMP5-r-Plus
	ARNTL2_56938	ARNTL2	4.77379e-10	-0.289	BMP5-r-Min
	ARNTL_406	ARNTL	0.000126216	0.185	BMP5-r-Plus
	ARNT_405	ARNT	0.000169562	0.182	BMP5-r-Plus
	ARPC1A_10552	ARPC1A	2.15665e-12	-0.322	BMP5-r-Min
	ARPC1B_10095	ARPC1B	9.47938e-07	-0.233	BMP5-r-Min
	ARPC2_10109	ARPC2	0.000728053	-0.165	BMP5-r-Min
	ARPC3_10094	ARPC3	0.00179697	-0.153	BMP5-r-Min
	ARPC5L_81873	ARPC5L	0.001305	-0.157	BMP5-r-Min
	ARRB1_408	ARRB1	7.93024e-12	0.315	BMP5-r-Plus
	ARRB2_409	ARRB2	0.00162849	0.155	BMP5-r-Plus
	ARRDC3_57561	ARRDC3	0.000132823	0.185	BMP5-r-Plus
	ARSB_411	ARSB	0.00877866	0.13	BMP5-r-Plus
	ARSD_414	ARSD	0.00323439	0.145	BMP5-r-Plus
	ARSG_22901	ARSG	0.00243081	0.149	BMP5-r-Plus
	ARSJ_79642	ARSJ	0.00192509	0.152	BMP5-r-Plus
	ART4_420	ART4	2.39747e-10	0.294	BMP5-r-Plus
	ARTN_9048	ARTN	9.10311e-05	-0.189	BMP5-r-Min
	ARVCF_421	ARVCF	0.000575387	0.168	BMP5-r-Plus
	ARX_170302	ARX	5.87674e-05	0.193	BMP5-r-Plus
	AR_367	AR	2.25277e-11	0.309	BMP5-r-Plus
	ASAH1_427	ASAH1	0.000144126	0.184	BMP5-r-Plus
	ASAP2_8853	ASAP2	1.36175e-06	-0.229	BMP5-r-Min
	ASAP3_55616	ASAP3	0.000211035	0.18	BMP5-r-Plus
	ASB14_142686	ASB14	6.69071e-05	0.192	BMP5-r-Plus
	ASB4_51666	ASB4	0.000651644	0.166	BMP5-r-Plus
	ASCC1_51008	ASCC1	0.00739511	-0.133	BMP5-r-Min
	ASCL1_429	ASCL1	2.87289e-09	0.277	BMP5-r-Plus
	ASF1B_55723	ASF1B	3.94795e-07	-0.24	BMP5-r-Min
	ASH1L_55870	ASH1L	0.00015176	0.183	BMP5-r-Plus
	ASPA_443	ASPA	1.19431e-08	0.267	BMP5-r-Plus
	ASPH_444	ASPH	6.81228e-07	-0.235	BMP5-r-Min
	ASPM_259266	ASPM	3.52807e-07	-0.241	BMP5-r-Min
	ASXL1_171023	ASXL1	0.00877611	0.13	BMP5-r-Plus
	ASXL3_80816	ASXL3	9.10526e-06	0.212	BMP5-r-Plus
	ATAD3A_55210	ATAD3A	3.25129e-05	-0.2	BMP5-r-Min
	ATAD3B_83858	ATAD3B	0.00272622	-0.148	BMP5-r-Min
	ATAD3C_219293	ATAD3C	9.27987e-06	0.212	BMP5-r-Plus
	ATCAY_85300	ATCAY	0.00683258	-0.134	BMP5-r-Min
	ATG12_9140	ATG12	0.00893018	-0.13	BMP5-r-Min
	ATG16L1_55054	ATG16L1	0.000964218	-0.161	BMP5-r-Min
	ATG2A_23130	ATG2A	0.00829354	0.131	BMP5-r-Plus
	ATG2B_55102	ATG2B	4.75121e-07	0.239	BMP5-r-Plus
	ATG3_64422	ATG3	0.00134365	-0.157	BMP5-r-Min
	ATG4A_115201	ATG4A	0.00256503	0.148	BMP5-r-Plus
	ATG7_10533	ATG7	0.000611004	-0.167	BMP5-r-Min
	ATG9A_79065	ATG9A	0.00939875	-0.129	BMP5-r-Min
	ATIC_471	ATIC	1.62547e-10	-0.296	BMP5-r-Min
	ATL1_51062	ATL1	1.10999e-06	0.231	BMP5-r-Plus
	ATOH8_84913	ATOH8	1.47063e-08	0.266	BMP5-r-Plus
	ATOX1_475	ATOX1	9.88558e-05	-0.188	BMP5-r-Min
	ATP10B_23120	ATP10B	0.000626648	0.167	BMP5-r-Plus
	ATP11A_23250	ATP11A	9.34579e-10	0.285	BMP5-r-Plus
	ATP13A4_84239	ATP13A4	1.60457e-13	0.337	BMP5-r-Plus
	ATP1A1_476	ATP1A1	9.62009e-05	0.188	BMP5-r-Plus
	ATP1A2_477	ATP1A2	5.46736e-10	0.289	BMP5-r-Plus
	ATP1B1_481	ATP1B1	0.00951004	0.129	BMP5-r-Plus
	ATP1B2_482	ATP1B2	1.00735e-16	0.373	BMP5-r-Plus
	ATP1B3_483	ATP1B3	0.000754785	-0.164	BMP5-r-Min
	ATP2A1_487	ATP2A1	1.95329e-05	-0.205	BMP5-r-Min
	ATP2A2_488	ATP2A2	0.00873521	-0.131	BMP5-r-Min
	ATP2A3_489	ATP2A3	0.00456205	0.14	BMP5-r-Plus
	ATP2B1_490	ATP2B1	0.000350963	-0.174	BMP5-r-Min
	ATP2C2_9914	ATP2C2	0.00154666	0.155	BMP5-r-Plus
	ATP4B_496	ATP4B	0.00184427	0.153	BMP5-r-Plus
	ATP5B_506	ATP5B	5.64715e-06	-0.217	BMP5-r-Min
	ATP5C1_509	ATP5C1	0.000215331	-0.179	BMP5-r-Min
	ATP5D_513	ATP5D	0.00420625	-0.141	BMP5-r-Min
	ATP5G1_516	ATP5G1	1.05839e-08	-0.268	BMP5-r-Min
	ATP5G2_517	ATP5G2	2.4455e-06	-0.224	BMP5-r-Min
	ATP5G3_518	ATP5G3	3.78649e-06	-0.22	BMP5-r-Min
	ATP5H_10476	ATP5H	9.31796e-09	-0.269	BMP5-r-Min
	ATP5I_521	ATP5I	4.28098e-06	-0.219	BMP5-r-Min
	ATP5J2_9551	ATP5J2	3.92439e-05	-0.198	BMP5-r-Min
	ATP5J_522	ATP5J	0.00597095	-0.136	BMP5-r-Min
	ATP5L_10632	ATP5L	0.00127357	-0.158	BMP5-r-Min
	ATP5O_539	ATP5O	0.00550117	-0.137	BMP5-r-Min
	ATP5SL_55101	ATP5SL	0.00846831	-0.131	BMP5-r-Min
	ATP6V0C_527	ATP6V0C	0.00031352	-0.175	BMP5-r-Min
	ATP6V0D2_245972	ATP6V0D2	0.000742948	0.165	BMP5-r-Plus
	ATP6V1F_9296	ATP6V1F	0.00657788	-0.135	BMP5-r-Min
	ATP6V1G2_534	ATP6V1G2	3.37699e-06	0.221	BMP5-r-Plus
	ATP8A1_10396	ATP8A1	3.7143e-18	0.388	BMP5-r-Plus
	ATP8A2_51761	ATP8A2	1.83924e-11	0.31	BMP5-r-Plus
	ATP8B1_5205	ATP8B1	0.00223668	0.15	BMP5-r-Plus
	ATP8B2_57198	ATP8B2	9.2531e-16	0.363	BMP5-r-Plus
	ATP8B3_148229	ATP8B3	2.8216e-07	-0.243	BMP5-r-Min
	ATP8B4_79895	ATP8B4	0.00012751	0.185	BMP5-r-Plus
	ATP9A_10079	ATP9A	0.000126709	0.185	BMP5-r-Plus
	ATP9B_374868	ATP9B	1.03858e-05	0.211	BMP5-r-Plus
	ATPBD4_89978	DPH6	6.87337e-05	-0.192	BMP5-r-Min
	ATRX_546	ATRX	1.11884e-07	0.25	BMP5-r-Plus
	ATXN1L_342371	ATXN1L	0.00481823	0.139	BMP5-r-Plus
	ATXN1_6310	ATXN1	2.65203e-05	0.202	BMP5-r-Plus
	ATXN2L_11273	ATXN2L	8.47205e-05	-0.19	BMP5-r-Min
	ATXN3_4287	ATXN3	0.000153584	0.183	BMP5-r-Plus
	ATXN7L3_56970	ATXN7L3	0.00206739	-0.151	BMP5-r-Min
	ATXN7_6314	ATXN7	0.0022176	0.15	BMP5-r-Plus
	AUP1_550	AUP1	0.000173181	-0.182	BMP5-r-Min
	AURKAIP1_54998	AURKAIP1	1.08174e-05	-0.21	BMP5-r-Min
	AURKAPS1_6791	AURKAPS1	0.00328804	-0.145	BMP5-r-Min
	AURKA_6790	AURKA	1.89196e-07	-0.246	BMP5-r-Min
	AURKB_9212	AURKB	3.52219e-05	-0.199	BMP5-r-Min
	AUTS2_26053	AUTS2	4.39502e-09	0.274	BMP5-r-Plus
	AVEN_57099	AVEN	2.35005e-09	-0.279	BMP5-r-Min
	AVPI1_60370	AVPI1	2.02643e-07	-0.245	BMP5-r-Min
	AVPR2_554	AVPR2	0.000128915	0.185	BMP5-r-Plus
	AXIN2_8313	AXIN2	4.22614e-12	0.319	BMP5-r-Plus
	B3GALNT1_8706	B3GALNT1	0.00767024	-0.133	BMP5-r-Min
	B3GALT2_8707	B3GALT2	2.22774e-17	0.38	BMP5-r-Plus
	B3GALTL_145173	B3GALTL	0.000614075	0.167	BMP5-r-Plus
	B3GAT1_27087	B3GAT1	0.000713706	0.165	BMP5-r-Plus
	B3GNT1_11041	B4GAT1	0.000123247	0.185	BMP5-r-Plus
	B3GNT3_10331	B3GNT3	0.00896339	-0.13	BMP5-r-Min
	B3GNT5_84002	B3GNT5	0.000615074	-0.167	BMP5-r-Min
	B3GNT7_93010	B3GNT7	5.01e-05	0.195	BMP5-r-Plus
	B3GNT8_374907	B3GNT8	2.30065e-12	0.322	BMP5-r-Plus
	B3GNTL1_146712	B3GNTL1	0.000156129	-0.183	BMP5-r-Min
	B4GALNT1_2583	B4GALNT1	4.09427e-05	-0.197	BMP5-r-Min
	B4GALNT3_283358	B4GALNT3	3.00041e-11	0.307	BMP5-r-Plus
	B4GALT1_2683	B4GALT1	7.54393e-05	-0.191	BMP5-r-Min
	B4GALT2_8704	B4GALT2	0.00844986	-0.131	BMP5-r-Min
	B4GALT4_8702	B4GALT4	3.49558e-06	-0.221	BMP5-r-Min
	B4GALT6_9331	B4GALT6	0.00295326	-0.146	BMP5-r-Min
	BAALC_79870	BAALC	5.26981e-14	0.343	BMP5-r-Plus
	BAAT_570	BAAT	1.03338e-05	0.211	BMP5-r-Plus
	BACE1_23621	BACE1	1.25267e-05	0.209	BMP5-r-Plus
	BAG2_9532	BAG2	0.00128208	-0.158	BMP5-r-Min
	BAI1_575	ADGRB1	0.00037653	0.173	BMP5-r-Plus
	BAI3_577	ADGRB3	1.32417e-16	0.372	BMP5-r-Plus
	BAIAP2L1_55971	BAIAP2L1	1.7768e-05	-0.206	BMP5-r-Min
	BAIAP2L2_80115	BAIAP2L2	5.58461e-05	-0.194	BMP5-r-Min
	BAK1_578	BAK1	0.000102671	-0.187	BMP5-r-Min
	BANF1_8815	BANF1	0.000211182	-0.179	BMP5-r-Min
	BANK1_55024	BANK1	1.58009e-08	0.265	BMP5-r-Plus
	BASP1_10409	BASP1	0.0012757	-0.158	BMP5-r-Min
	BAZ2B_29994	BAZ2B	5.98665e-06	0.216	BMP5-r-Plus
	BBS1_582	BBS1	2.17643e-05	0.204	BMP5-r-Plus
	BBS5_129880	BBS5	2.1822e-05	0.204	BMP5-r-Plus
	BBS9_27241	BBS9	6.67081e-08	0.254	BMP5-r-Plus
	BCAM_4059	BCAM	2.12927e-05	0.204	BMP5-r-Plus
	BCAR1_9564	BCAR1	1.15788e-06	-0.231	BMP5-r-Min
	BCAR3_8412	BCAR3	2.35549e-10	-0.294	BMP5-r-Min
	BCAR4_400500	BCAR4	0.00810716	-0.132	BMP5-r-Min
	BCAS4_55653	BCAS4	0.000166159	0.182	BMP5-r-Plus
	BCAT2_587	BCAT2	0.000999667	0.161	BMP5-r-Plus
	BCCIP_56647	BCCIP	0.000207435	-0.18	BMP5-r-Min
	BCHE_590	BCHE	2.64628e-08	0.261	BMP5-r-Plus
	BCL11A_53335	BCL11A	4.96986e-06	0.218	BMP5-r-Plus
	BCL2L10_10017	BCL2L10	5.66774e-06	-0.217	BMP5-r-Min
	BCL2L12_83596	BCL2L12	6.28975e-05	-0.193	BMP5-r-Min
	BCL2L13_23786	BCL2L13	1.92394e-06	-0.226	BMP5-r-Min
	BCL2L2_599	BCL2L2	0.000109993	0.187	BMP5-r-Plus
	BCL2_596	BCL2	7.11751e-09	0.271	BMP5-r-Plus
	BCL6B_255877	BCL6B	0.000875728	0.163	BMP5-r-Plus
	BCL9L_283149	BCL9L	3.03905e-05	-0.2	BMP5-r-Min
	BCOR_54880	BCOR	6.85602e-06	0.215	BMP5-r-Plus
	BCS1L_617	BCS1L	0.000156712	-0.183	BMP5-r-Min
	BDH2_56898	BDH2	0.00221961	0.15	BMP5-r-Plus
	BDP1_55814	BDP1	0.00630311	0.135	BMP5-r-Plus
	BEND5_79656	BEND5	2.2114e-11	0.309	BMP5-r-Plus
	BEND6_221336	BEND6	0.00975573	-0.129	BMP5-r-Min
	BEST2_54831	BEST2	6.38038e-08	-0.255	BMP5-r-Min
	BEST3_144453	BEST3	3.58464e-07	-0.241	BMP5-r-Min
	BET1L_51272	BET1L	0.00126658	0.158	BMP5-r-Plus
	BEX4_56271	BEX4	0.000264887	0.177	BMP5-r-Plus
	BEX5_340542	BEX5	0.000188869	0.181	BMP5-r-Plus
	BEYLA_497634	LINC00293	0	0	BMP5-r-Plus
	BGN_633	BGN	0.00406065	0.142	BMP5-r-Plus
	BHLHB9_80823	BHLHB9	2.95636e-06	0.223	BMP5-r-Plus
	BHLHE22_27319	BHLHE22	3.21093e-11	0.307	BMP5-r-Plus
	BHLHE23_128408	BHLHE23	0	0	BMP5-r-Plus
	BICC1_80114	BICC1	5.55199e-05	0.194	BMP5-r-Plus
	BID_637	BID	1.95335e-05	-0.205	BMP5-r-Min
	BIK_638	BIK	0.00340017	-0.144	BMP5-r-Min
	BIRC3_330	BIRC3	4.48553e-05	-0.196	BMP5-r-Min
	BIRC5_332	BIRC5	6.32022e-09	-0.272	BMP5-r-Min
	BLCAP_10904	BLCAP	0.00499663	-0.139	BMP5-r-Min
	BLK_640	BLK	3.03677e-07	0.242	BMP5-r-Plus
	BLMH_642	BLMH	0.00949966	0.129	BMP5-r-Plus
	BLM_641	BLM	5.32331e-08	-0.256	BMP5-r-Min
	BLOC1S1_2647	BLOC1S1	0.00912308	-0.13	BMP5-r-Min
	BLOC1S3_388552	BLOC1S3	0.00414029	-0.142	BMP5-r-Min
	BLVRB_645	BLVRB	2.80438e-07	-0.243	BMP5-r-Min
	BMF_90427	BMF	2.82902e-07	0.243	BMP5-r-Plus
	BMP1_649	BMP1	0.00456961	-0.14	BMP5-r-Min
	BMP2K_55589	BMP2K	0.00126975	0.158	BMP5-r-Plus
	BMP3_651	BMP3	1.04748e-14	0.351	BMP5-r-Plus
	BMP4_652	BMP4	0.00104482	0.16	BMP5-r-Plus
	BMP5_653	BMP5	0	1	BMP5-r-Plus
	BMP6_654	BMP6	0.000265617	0.177	BMP5-r-Plus
	BMP8A_353500	BMP8A	0.00883176	0.13	BMP5-r-Plus
	BMP8B_656	BMP8B	8.12413e-05	0.19	BMP5-r-Plus
	BMPER_168667	BMPER	2.61828e-07	0.243	BMP5-r-Plus
	BMPR2_659	BMPR2	2.93175e-05	0.201	BMP5-r-Plus
	BMX_660	BMX	3.29064e-05	0.2	BMP5-r-Plus
	BNC2_54796	BNC2	0.00589139	0.136	BMP5-r-Plus
	BNIP3L_665	BNIP3L	1.9458e-05	0.205	BMP5-r-Plus
	BNIPL_149428	BNIPL	0.00439209	0.141	BMP5-r-Plus
	BOC_91653	BOC	0.00234974	0.15	BMP5-r-Plus
	BOK_666	BOK	0.00934479	0.129	BMP5-r-Plus
	BOLA2_552900	BOLA2	4.2383e-08	-0.258	BMP5-r-Min
	BOLA3_388962	BOLA3	4.3723e-07	-0.239	BMP5-r-Min
	BPESC1_60467	BPESC1	0	0	BMP5-r-Plus
	BPIL1_80341	BPIFB2	2.59769e-07	0.243	BMP5-r-Plus
	BRCA1_672	BRCA1	8.01253e-07	-0.234	BMP5-r-Min
	BRI3BP_140707	BRI3BP	0.000210715	-0.18	BMP5-r-Min
	BRIP1_83990	BRIP1	9.08996e-05	-0.189	BMP5-r-Min
	BRIX1_55299	BRIX1	0.000105594	-0.187	BMP5-r-Min
	BRMS1L_84312	BRMS1L	8.62924e-05	0.189	BMP5-r-Plus
	BRMS1_25855	BRMS1	0.000167365	-0.182	BMP5-r-Min
	BRP44L_51660	MPC1	4.81144e-05	0.196	BMP5-r-Plus
	BSCL2_26580	BSCL2	0.00513855	0.139	BMP5-r-Plus
	BSDC1_55108	BSDC1	0.000751237	0.164	BMP5-r-Plus
	BTBD9_114781	BTBD9	2.11212e-20	0.41	BMP5-r-Plus
	BTC_685	BTC	0.000104845	0.187	BMP5-r-Plus
	BTG2_7832	BTG2	2.5374e-18	0.39	BMP5-r-Plus
	BTK_695	BTK	6.50847e-06	0.215	BMP5-r-Plus
	BTLA_151888	BTLA	5.30363e-05	0.195	BMP5-r-Plus
	BTN1A1_696	BTN1A1	0.000272163	0.177	BMP5-r-Plus
	BTN2A1_11120	BTN2A1	0.00684008	0.134	BMP5-r-Plus
	BTN2A2_10385	BTN2A2	7.74461e-09	0.27	BMP5-r-Plus
	BTN2A3_54718	BTN2A3P	4.2277e-05	0.197	BMP5-r-Plus
	BTNL9_153579	BTNL9	1.65847e-09	0.281	BMP5-r-Plus
	BUB1B_701	BUB1B	3.61742e-09	-0.276	BMP5-r-Min
	BUB1_699	BUB1	1.66941e-06	-0.228	BMP5-r-Min
	BUB3_9184	BUB3	1.72544e-05	-0.206	BMP5-r-Min
	BUD31_8896	BUD31	0.000636181	-0.167	BMP5-r-Min
	BYSL_705	BYSL	6.99744e-05	-0.192	BMP5-r-Min
	BZRAP1_9256	BZRAP1	4.32268e-13	0.332	BMP5-r-Plus
	BZW1_9689	BZW1	1.47114e-11	-0.311	BMP5-r-Min
	C10orf105_414152	C10orf105	9.16195e-06	0.212	BMP5-r-Plus
	C10orf107_219621	C10orf107	2.33484e-09	0.279	BMP5-r-Plus
	C10orf10_11067	C10orf10	0.00517913	0.138	BMP5-r-Plus
	C10orf118_55088	CCDC186	3.3446e-05	0.199	BMP5-r-Plus
	C10orf128_170371	C10orf128	1.08624e-07	0.25	BMP5-r-Plus
	C10orf137_26098	EDRF1	0.00245037	0.149	BMP5-r-Plus
	C10orf2_56652	C10orf2	0.00057887	-0.168	BMP5-r-Min
	C10orf32_119032	C10orf32	0.000149099	0.183	BMP5-r-Plus
	C10orf71_118461	C10orf71	0.00105504	0.16	BMP5-r-Plus
	C10orf72_196740	VSTM4	2.46845e-09	0.278	BMP5-r-Plus
	C10orf76_79591	C10orf76	5.47409e-05	0.194	BMP5-r-Plus
	C10orf78_119392	SFR1	4.09947e-06	-0.22	BMP5-r-Min
	C10orf79_80217	CFAP43	0.00361365	0.144	BMP5-r-Plus
	C10orf81_79949	PLEKHS1	4.61096e-08	0.257	BMP5-r-Plus
	C10orf90_118611	C10orf90	0.00710329	-0.134	BMP5-r-Min
	C10orf93_255352	CFAP46	0.000864762	0.163	BMP5-r-Plus
	C10orf99_387695	C10orf99	2.6871e-05	-0.202	BMP5-r-Min
	C11orf16_56673	C11orf16	3.17638e-08	0.26	BMP5-r-Plus
	C11orf24_53838	C11orf24	0.00171869	-0.154	BMP5-r-Min
	C11orf30_56946	C11orf30	0.000746606	0.165	BMP5-r-Plus
	C11orf34_349633	PLET1	0.000924606	-0.162	BMP5-r-Min
	C11orf41_25758	KIAA1549L	0.0028854	-0.147	BMP5-r-Min
	C11orf46_120534	ARL14EP	2.31796e-05	0.203	BMP5-r-Plus
	C11orf52_91894	C11orf52	0.000481717	0.17	BMP5-r-Plus
	C11orf58_10944	C11orf58	0.00955876	0.129	BMP5-r-Plus
	C11orf61_79684	MSANTD2	0.00043884	0.171	BMP5-r-Plus
	C11orf70_85016	C11orf70	8.13477e-05	0.19	BMP5-r-Plus
	C11orf82_220042	DDIAS	1.40265e-05	-0.208	BMP5-r-Min
	C11orf86_254439	C11orf86	1.24759e-06	-0.23	BMP5-r-Min
	C11orf88_399949	C11orf88	0.000657082	0.166	BMP5-r-Plus
	C11orf92_399948	COLCA1	2.64064e-14	0.346	BMP5-r-Plus
	C11orf93_120376	COLCA2	7.40859e-05	0.191	BMP5-r-Plus
	C12orf10_60314	C12orf10	1.07973e-06	-0.232	BMP5-r-Min
	C12orf11_55726	ASUN	4.18294e-12	-0.319	BMP5-r-Min
	C12orf26_84190	METTL25	0.00576762	0.137	BMP5-r-Plus
	C12orf32_83695	RHNO1	5.68677e-07	-0.237	BMP5-r-Min
	C12orf36_283422	LINC01559	4.08934e-06	-0.22	BMP5-r-Min
	C12orf39_80763	SPX	2.0588e-08	-0.263	BMP5-r-Min
	C12orf42_374470	C12orf42	0.000357902	0.173	BMP5-r-Plus
	C12orf43_64897	C12orf43	0.00713393	-0.134	BMP5-r-Min
	C12orf44_60673	ATG101	0.00243104	-0.149	BMP5-r-Min
	C12orf48_55010	PARPBP	0.000670936	-0.166	BMP5-r-Min
	C12orf49_79794	C12orf49	6.37786e-05	0.193	BMP5-r-Plus
	C12orf52_84934	RITA1	0.000291298	-0.176	BMP5-r-Min
	C12orf57_113246	C12orf57	0.00729786	-0.133	BMP5-r-Min
	C12orf60_144608	C12orf60	0.000235463	-0.178	BMP5-r-Min
	C12orf61_283416	LINC01465	0.000353614	-0.174	BMP5-r-Min
	C12orf68_387856	CCDC184	5.16564e-06	0.217	BMP5-r-Plus
	C12orf69_440087	SMCO3	2.04168e-11	0.309	BMP5-r-Plus
	C12orf70_341346	SMCO2	1.52784e-15	-0.361	BMP5-r-Min
	C12orf74_338809	C12orf74	0.000366384	0.173	BMP5-r-Plus
	C12orf76_400073	C12orf76	0.00300015	0.146	BMP5-r-Plus
	C13orf15_28984	RGCC	1.04071e-14	0.351	BMP5-r-Plus
	C13orf18_80183	KIAA0226L	8.65451e-07	0.233	BMP5-r-Plus
	C13orf1_57213	SPRYD7	0.00582184	-0.137	BMP5-r-Min
	C13orf27_93081	TEX30	0.00268034	-0.148	BMP5-r-Min
	C13orf30_144809	FAM216B	6.14875e-08	0.255	BMP5-r-Plus
	C13orf34_79866	BORA	1.15235e-08	-0.267	BMP5-r-Min
	C13orf36_400120	SERTM1	2.56156e-05	0.202	BMP5-r-Plus
	C13orf37_440145	MZT1	2.9687e-05	-0.201	BMP5-r-Min
	C14orf101_54916	TMEM260	0.00416888	0.142	BMP5-r-Plus
	C14orf109_26175	TMEM251	0.00953194	0.129	BMP5-r-Plus
	C14orf132_56967	C14orf132	5.5189e-13	0.33	BMP5-r-Plus
	C14orf139_79686	LINC00341	0.00150328	0.156	BMP5-r-Plus
	C14orf143_90141	EFCAB11	0.00636334	-0.135	BMP5-r-Min
	C14orf156_81892	SLIRP	0.000106818	-0.187	BMP5-r-Min
	C14orf159_80017	C14orf159	0.00232072	0.15	BMP5-r-Plus
	C14orf167_55449	DHRS4-AS1	8.05614e-08	0.253	BMP5-r-Plus
	C14orf177_283598	C14orf177	0	0	BMP5-r-Plus
	C14orf180_400258	C14orf180	0.000923639	0.162	BMP5-r-Plus
	C14orf21_161424	NOP9	0.00535322	0.138	BMP5-r-Plus
	C14orf28_122525	C14orf28	2.27557e-07	0.244	BMP5-r-Plus
	C14orf2_9556	C14orf2	0.000769864	-0.164	BMP5-r-Min
	C14orf33_100129075	KTN1-AS1	0.00453404	-0.14	BMP5-r-Min
	C14orf34_645687	LINC00520	1.69004e-06	-0.228	BMP5-r-Min
	C14orf37_145407	C14orf37	0.00768753	0.132	BMP5-r-Plus
	C14orf45_80127	CCDC176	5.75868e-05	0.194	BMP5-r-Plus
	C14orf4_64207	IRF2BPL	7.32592e-07	0.235	BMP5-r-Plus
	C14orf64_388011	LINC01550	1.46829e-05	0.208	BMP5-r-Plus
	C14orf80_283643	C14orf80	2.66705e-06	-0.223	BMP5-r-Min
	C14orf86_283592	FAM181A-AS1	0.00705054	0.134	BMP5-r-Plus
	C15orf17_57184	FAM219B	0.000431491	0.171	BMP5-r-Plus
	C15orf23_90417	KNSTRN	2.36312e-11	-0.308	BMP5-r-Min
	C15orf24_56851	EMC7	0.000518675	-0.169	BMP5-r-Min
	C15orf26_161502	C15orf26	0.00796489	0.132	BMP5-r-Plus
	C15orf29_79768	KATNBL1	6.04923e-05	-0.193	BMP5-r-Min
	C15orf38_348110	ARPIN	0.00455962	0.14	BMP5-r-Plus
	C15orf39_56905	C15orf39	0.00500163	-0.139	BMP5-r-Min
	C15orf41_84529	C15orf41	2.56672e-09	-0.278	BMP5-r-Min
	C15orf42_90381	TICRR	5.48294e-08	-0.256	BMP5-r-Min
	C15orf48_84419	C15orf48	0.000972627	-0.161	BMP5-r-Min
	C15orf50_414926	LINC00593	1.02539e-05	0.211	BMP5-r-Plus
	C15orf51_196968	DNM1P46	0.00912914	0.13	BMP5-r-Plus
	C15orf54_400360	C15orf54	2.98663e-05	0.2	BMP5-r-Plus
	C15orf59_388135	C15orf59	0.000252079	0.177	BMP5-r-Plus
	C15orf63_25764	HYPK	5.75664e-06	-0.216	BMP5-r-Min
	C16orf42_115939	TSR3	0.000250748	-0.178	BMP5-r-Min
	C16orf54_283897	C16orf54	5.23972e-05	0.195	BMP5-r-Plus
	C16orf57_79650	USB1	0.000782204	-0.164	BMP5-r-Min
	C16orf59_80178	C16orf59	1.51368e-08	-0.265	BMP5-r-Min
	C16orf5_29965	CDIP1	9.31829e-07	0.233	BMP5-r-Plus
	C16orf61_56942	CMC2	0.000228006	-0.179	BMP5-r-Min
	C16orf62_57020	C16orf62	0.0033469	0.145	BMP5-r-Plus
	C16orf73_254528	MEIOB	0.000299813	-0.175	BMP5-r-Min
	C16orf74_404550	C16orf74	6.36704e-20	-0.405	BMP5-r-Min
	C16orf75_116028	RMI2	8.90992e-05	-0.189	BMP5-r-Min
	C16orf86_388284	C16orf86	0.000654038	0.166	BMP5-r-Plus
	C16orf88_400506	KNOP1	2.52651e-05	-0.202	BMP5-r-Min
	C16orf89_146556	C16orf89	1.76125e-18	0.391	BMP5-r-Plus
	C16orf91_283951	C16orf91	0.000735733	-0.165	BMP5-r-Min
	C16orf93_90835	C16orf93	0.00293975	0.146	BMP5-r-Plus
	C17orf100_388327	C17orf100	0.0030267	0.146	BMP5-r-Plus
	C17orf103_256302	NATD1	3.70821e-08	0.259	BMP5-r-Plus
	C17orf106_100134934	TEN1	0.00824264	-0.131	BMP5-r-Min
	C17orf107_100130311	C17orf107	4.21695e-05	0.197	BMP5-r-Plus
	C17orf108_201229	LYRM9	7.50676e-05	0.191	BMP5-r-Plus
	C17orf37_84299	MIEN1	0.000945312	-0.162	BMP5-r-Min
	C17orf39_79018	GID4	1.72676e-06	0.227	BMP5-r-Plus
	C17orf44_284029	LINC00324	1.31673e-06	0.23	BMP5-r-Plus
	C17orf53_78995	C17orf53	4.56555e-08	-0.257	BMP5-r-Min
	C17orf54_283982	LINC00469	5.77966e-07	0.237	BMP5-r-Plus
	C17orf58_284018	C17orf58	0.00741487	-0.133	BMP5-r-Min
	C17orf68_80169	CTC1	1.44125e-07	0.248	BMP5-r-Plus
	C17orf72_92340	PRR29	0.00469852	0.14	BMP5-r-Plus
	C17orf76_388341	LRRC75A	7.71357e-15	0.353	BMP5-r-Plus
	C17orf79_55352	COPRS	0.00220003	-0.15	BMP5-r-Min
	C17orf87_388325	SCIMP	0.000254426	0.177	BMP5-r-Plus
	C17orf89_284184	C17orf89	0.000165134	-0.182	BMP5-r-Min
	C17orf91_84981	MIR22HG	0.00413901	0.142	BMP5-r-Plus
	C17orf96_100170841	C17orf96	0.000368526	-0.173	BMP5-r-Min
	C18orf16_147429	AQP4-AS1	0.000819227	0.163	BMP5-r-Plus
	C18orf1_753	LDLRAD4	1.13131e-11	0.313	BMP5-r-Plus
	C18orf2_56651	LINC00470	9.51089e-05	-0.188	BMP5-r-Min
	C18orf45_85019	TMEM241	3.82895e-06	0.22	BMP5-r-Plus
	C18orf54_162681	C18orf54	0.0050755	-0.139	BMP5-r-Min
	C19orf24_55009	C19orf24	0.00273318	-0.148	BMP5-r-Min
	C19orf28_126321	MFSD12	6.36241e-06	-0.216	BMP5-r-Min
	C19orf33_64073	C19orf33	4.84408e-07	-0.238	BMP5-r-Min
	C19orf35_374872	C19orf35	0.00859047	0.131	BMP5-r-Plus
	C19orf40_91442	C19orf40	1.9808e-06	-0.226	BMP5-r-Min
	C19orf43_79002	C19orf43	0.00368916	-0.143	BMP5-r-Min
	C19orf46_163183	SYNE4	0.0022708	0.15	BMP5-r-Plus
	C19orf47_126526	C19orf47	1.17452e-05	-0.21	BMP5-r-Min
	C19orf48_84798	C19orf48	2.50646e-06	-0.224	BMP5-r-Min
	C19orf50_79036	KXD1	0.00133622	-0.157	BMP5-r-Min
	C19orf52_90580	C19orf52	0.00116132	-0.159	BMP5-r-Min
	C19orf53_28974	C19orf53	0.000296971	-0.176	BMP5-r-Min
	C19orf59_199675	MCEMP1	8.02522e-06	0.213	BMP5-r-Plus
	C19orf61_56006	SMG9	7.35648e-05	-0.191	BMP5-r-Min
	C19orf62_29086	BABAM1	0.00541738	-0.138	BMP5-r-Min
	C19orf69_100170765	ERICH4	0.000927459	0.162	BMP5-r-Plus
	C1QL1_10882	C1QL1	2.83656e-05	-0.201	BMP5-r-Min
	C1QL2_165257	C1QL2	0.000186395	0.181	BMP5-r-Plus
	C1QTNF2_114898	C1QTNF2	0.000385095	0.173	BMP5-r-Plus
	C1QTNF3_114899	C1QTNF3	6.39714e-08	0.254	BMP5-r-Plus
	C1QTNF6_114904	C1QTNF6	3.02063e-05	-0.2	BMP5-r-Min
	C1QTNF7_114905	C1QTNF7	1.05469e-14	0.351	BMP5-r-Plus
	C1QTNF9_338872	C1QTNF9	0.00204812	0.151	BMP5-r-Plus
	C1orf103_55791	LRIF1	0.000416749	-0.172	BMP5-r-Min
	C1orf106_55765	C1orf106	0.000890675	-0.162	BMP5-r-Min
	C1orf112_55732	C1orf112	0.000740483	-0.165	BMP5-r-Min
	C1orf114_57821	CCDC181	2.24643e-08	0.262	BMP5-r-Plus
	C1orf115_79762	C1orf115	0.00982525	0.129	BMP5-r-Plus
	C1orf116_79098	C1orf116	3.5789e-05	0.199	BMP5-r-Plus
	C1orf122_127687	C1orf122	7.06567e-05	-0.192	BMP5-r-Min
	C1orf127_148345	C1orf127	0.000811134	0.164	BMP5-r-Plus
	C1orf129_80133	MROH9	0.000736749	0.165	BMP5-r-Plus
	C1orf130_400746	NCMAP	4.10149e-09	0.275	BMP5-r-Plus
	C1orf133_574036	SERTAD4-AS1	0.000822631	0.163	BMP5-r-Plus
	C1orf135_79000	AUNIP	1.21825e-08	-0.267	BMP5-r-Min
	C1orf150_148823	GCSAML	7.90725e-08	0.253	BMP5-r-Plus
	C1orf152_767846	PFN1P2	6.98946e-05	0.192	BMP5-r-Plus
	C1orf158_93190	C1orf158	0.000195803	0.18	BMP5-r-Plus
	C1orf159_54991	C1orf159	0.00185426	-0.153	BMP5-r-Min
	C1orf162_128346	C1orf162	0.00506895	0.139	BMP5-r-Plus
	C1orf163_65260	COA7	0.000803065	-0.164	BMP5-r-Min
	C1orf168_199920	C1orf168	1.00377e-16	0.373	BMP5-r-Plus
	C1orf170_84808	PERM1	0.00133753	-0.157	BMP5-r-Min
	C1orf173_127254	ERICH3	0.000197264	0.18	BMP5-r-Plus
	C1orf177_163747	C1orf177	0.00066296	-0.166	BMP5-r-Min
	C1orf182_128229	TSACC	3.33423e-05	-0.199	BMP5-r-Min
	C1orf183_55924	FAM212B	1.96368e-08	0.263	BMP5-r-Plus
	C1orf186_440712	C1orf186	2.23294e-11	0.309	BMP5-r-Plus
	C1orf189_388701	C1orf189	0.00774036	0.132	BMP5-r-Plus
	C1orf190_541468	LURAP1	0.00110462	0.16	BMP5-r-Plus
	C1orf192_257177	CFAP126	9.21098e-05	0.189	BMP5-r-Plus
	C1orf194_127003	C1orf194	6.22758e-06	0.216	BMP5-r-Plus
	C1orf198_84886	C1orf198	1.43772e-09	0.282	BMP5-r-Plus
	C1orf203_84852	ATP1A1-AS1	4.76504e-05	0.196	BMP5-r-Plus
	C1orf210_149466	C1orf210	2.74686e-06	0.223	BMP5-r-Plus
	C1orf21_81563	C1orf21	1.40992e-07	0.248	BMP5-r-Plus
	C1orf220_400798	C1orf220	0.00532099	-0.138	BMP5-r-Min
	C1orf229_388759	C1orf229	0.000118653	0.186	BMP5-r-Plus
	C1orf230_284485	RIIAD1	3.30761e-06	0.222	BMP5-r-Plus
	C1orf26_54823	SWT1	0.0006011	0.167	BMP5-r-Plus
	C1orf31_388753	COA6	1.30375e-05	-0.209	BMP5-r-Min
	C1orf38_9473	THEMIS2	0.00503959	0.139	BMP5-r-Plus
	C1orf51_148523	CIART	0.00302481	0.146	BMP5-r-Plus
	C1orf55_163859	SDE2	0.0048497	0.139	BMP5-r-Plus
	C1orf61_10485	C1orf61	7.14417e-05	-0.191	BMP5-r-Min
	C1orf64_149563	C1orf64	1.71015e-05	0.206	BMP5-r-Plus
	C1orf65_164127	CCDC185	0.000505032	0.169	BMP5-r-Plus
	C1orf87_127795	C1orf87	0.00128846	0.158	BMP5-r-Plus
	C1orf88_128344	PIFO	3.95449e-12	0.319	BMP5-r-Plus
	C1orf92_149499	LRRC71	0.00113866	0.159	BMP5-r-Plus
	C1orf95_375057	C1orf95	5.41712e-10	0.289	BMP5-r-Plus
	C20orf103_24141	LAMP5	4.59146e-06	0.219	BMP5-r-Plus
	C20orf108_116151	FAM210B	1.76248e-07	0.247	BMP5-r-Plus
	C20orf114_92747	BPIFB1	0.00117668	0.159	BMP5-r-Plus
	C20orf12_55184	DZANK1	0.00144899	0.156	BMP5-r-Plus
	C20orf132_140699	MROH8	2.77076e-08	0.261	BMP5-r-Plus
	C20orf134_170487	ACTL10	9.47963e-05	0.188	BMP5-r-Plus
	C20orf141_128653	C20orf141	7.38713e-08	-0.253	BMP5-r-Min
	C20orf160_140706	CCM2L	0.00527419	0.138	BMP5-r-Plus
	C20orf177_63939	FAM217B	0.000184453	0.181	BMP5-r-Plus
	C20orf194_25943	C20orf194	0.00108882	0.16	BMP5-r-Plus
	C20orf196_149840	C20orf196	0.000570712	0.168	BMP5-r-Plus
	C20orf197_284756	C20orf197	4.31562e-12	0.318	BMP5-r-Plus
	C20orf20_55257	MRGBP	2.32593e-06	-0.225	BMP5-r-Min
	C20orf24_55969	C20orf24	5.47691e-13	-0.33	BMP5-r-Min
	C20orf26_26074	CFAP61	0.000986762	0.161	BMP5-r-Plus
	C20orf27_54976	C20orf27	0.00937004	-0.129	BMP5-r-Min
	C20orf3_57136	APMAP	0.000762094	0.164	BMP5-r-Plus
	C20orf54_113278	SLC52A3	0.00144593	-0.156	BMP5-r-Min
	C20orf56_140828	LINC00261	3.32286e-08	0.26	BMP5-r-Plus
	C20orf71_128861	BPIFA3	0	0	BMP5-r-Plus
	C20orf79_140856	SCP2D1	0	0	BMP5-r-Plus
	C20orf85_128602	C20orf85	7.72848e-05	0.191	BMP5-r-Plus
	C21orf121_150142	ZNF295-AS1	0.000420311	0.171	BMP5-r-Plus
	C21orf128_150147	UMODL1-AS1	1.15764e-08	0.267	BMP5-r-Plus
	C21orf34_388815	MIR99AHG	9.63771e-14	0.34	BMP5-r-Plus
	C21orf45_54069	MIS18A	9.28662e-07	-0.233	BMP5-r-Min
	C21orf70_85395	FAM207A	3.31957e-09	-0.276	BMP5-r-Min
	C21orf82_114036	LINC00310	0.000236889	0.178	BMP5-r-Plus
	C21orf84_114038	LINC00313	1.67194e-08	-0.265	BMP5-r-Min
	C22orf15_150248	C22orf15	0.000416292	0.172	BMP5-r-Plus
	C22orf31_25770	C22orf31	7.22205e-06	0.214	BMP5-r-Plus
	C22orf32_91689	SMDT1	0.0068128	0.134	BMP5-r-Plus
	C22orf34_348645	C22orf34	0.00190777	0.152	BMP5-r-Plus
	C22orf36_388886	LRRC75B	0.000109329	0.187	BMP5-r-Plus
	C2CD2L_9854	C2CD2L	0.00327818	0.145	BMP5-r-Plus
	C2CD4A_145741	C2CD4A	0.00405807	0.142	BMP5-r-Plus
	C2CD4B_388125	C2CD4B	3.01734e-06	0.222	BMP5-r-Plus
	C2orf15_150590	C2orf15	0.00479633	0.14	BMP5-r-Plus
	C2orf18_54978	SLC35F6	4.95644e-06	-0.218	BMP5-r-Min
	C2orf24_27013	CNPPD1	0.000198421	0.18	BMP5-r-Plus
	C2orf27B_408029	C2orf27B	0	0	BMP5-r-Plus
	C2orf39_92749	DRC1	0.000562164	0.168	BMP5-r-Plus
	C2orf40_84417	C2orf40	2.26618e-07	0.245	BMP5-r-Plus
	C2orf47_79568	C2orf47	1.0976e-05	-0.21	BMP5-r-Min
	C2orf48_348738	C2orf48	0.00432098	-0.141	BMP5-r-Min
	C2orf49_79074	C2orf49	0.00187481	-0.153	BMP5-r-Min
	C2orf50_130813	C2orf50	7.9404e-07	0.234	BMP5-r-Plus
	C2orf53_339779	PRR30	0	0	BMP5-r-Plus
	C2orf55_343990	KIAA1211L	1.94651e-07	0.246	BMP5-r-Plus
	C2orf58_285154	CYP1B1-AS1	0.000758991	0.164	BMP5-r-Plus
	C2orf63_130162	CLHC1	0.00132979	0.157	BMP5-r-Plus
	C2orf67_151050	KANSL1L	0.000816052	0.163	BMP5-r-Plus
	C2orf70_339778	C2orf70	0.00261944	0.148	BMP5-r-Plus
	C2orf77_129881	CCDC173	0.000244644	0.178	BMP5-r-Plus
	C2orf81_388963	C2orf81	0.00034491	0.174	BMP5-r-Plus
	C2orf82_389084	C2orf82	0.000189881	-0.181	BMP5-r-Min
	C2orf88_84281	C2orf88	0.00804946	0.132	BMP5-r-Plus
	C2orf89_129293	TRABD2A	0.000589267	0.167	BMP5-r-Plus
	C3orf15_89876	MAATS1	1.09893e-05	0.21	BMP5-r-Plus
	C3orf16_389161	ANKUB1	0.00118733	0.159	BMP5-r-Plus
	C3orf18_51161	C3orf18	7.52606e-07	0.235	BMP5-r-Plus
	C3orf1_51300	TIMMDC1	2.10571e-08	-0.263	BMP5-r-Min
	C3orf26_84319	CMSS1	1.88068e-07	-0.246	BMP5-r-Min
	C3orf36_80111	C3orf36	3.34316e-07	0.241	BMP5-r-Plus
	C3orf37_56941	HMCES	0.0004505	-0.171	BMP5-r-Min
	C3orf47_339942	H1FX-AS1	0.00795418	0.132	BMP5-r-Plus
	C3orf52_79669	C3orf52	0.00840538	0.131	BMP5-r-Plus
	C3orf59_151963	MB21D2	0.00992714	-0.128	BMP5-r-Min
	C3orf70_285382	C3orf70	0.000927509	0.162	BMP5-r-Plus
	C3orf72_401089	FOXL2NB	0.00506287	-0.139	BMP5-r-Min
	C3orf75_54859	ELP6	0.00877815	-0.13	BMP5-r-Min
	C4A_720	C4A	1.43946e-09	0.282	BMP5-r-Plus
	C4BPA_722	C4BPA	1.31818e-19	0.402	BMP5-r-Plus
	C4BPB_725	C4BPB	0.00139389	0.157	BMP5-r-Plus
	C4orf10_317648	NOP14-AS1	0.00451754	-0.14	BMP5-r-Min
	C4orf11_439934	LINC00575	0	0	BMP5-r-Plus
	C4orf12_404201	WDFY3-AS2	0.00452177	0.14	BMP5-r-Plus
	C4orf26_152816	C4orf26	1.22821e-06	-0.23	BMP5-r-Min
	C4orf27_54969	C4orf27	0.00198146	-0.152	BMP5-r-Min
	C4orf31_79625	NDNF	1.11581e-26	0.462	BMP5-r-Plus
	C4orf38_152641	WWC2-AS2	0.0076273	-0.133	BMP5-r-Min
	C4orf43_55319	TMA16	0.000311549	-0.175	BMP5-r-Min
	C4orf48_401115	C4orf48	5.00375e-05	-0.195	BMP5-r-Min
	C4orf7_260436	FDCSP	0.00016925	0.182	BMP5-r-Plus
	C5_727	C5	8.1674e-10	0.286	BMP5-r-Plus
	C5orf23_79614	NPR3	0.000423791	0.171	BMP5-r-Plus
	C5orf24_134553	C5orf24	0.00112516	0.159	BMP5-r-Plus
	C5orf34_375444	C5orf34	0.000374435	-0.173	BMP5-r-Min
	C5orf36_285600	KIAA0825	2.22265e-07	0.245	BMP5-r-Plus
	C5orf38_153571	C5orf38	1.3229e-09	0.283	BMP5-r-Plus
	C5orf41_153222	CREBRF	2.58135e-09	0.278	BMP5-r-Plus
	C5orf45_51149	C5orf45	0.0043399	0.141	BMP5-r-Plus
	C5orf49_134121	C5orf49	6.65415e-06	0.215	BMP5-r-Plus
	C5orf4_10826	FAXDC2	2.29753e-05	0.203	BMP5-r-Plus
	C5orf53_492311	IGIP	0.000909569	0.162	BMP5-r-Plus
	C6_729	C6	2.66505e-07	0.243	BMP5-r-Plus
	C6orf103_79747	ADGB	0.000890718	0.162	BMP5-r-Plus
	C6orf118_168090	C6orf118	0.000105043	0.187	BMP5-r-Plus
	C6orf122_401288	LINC00242	3.50393e-10	0.291	BMP5-r-Plus
	C6orf123_26238	LINC01558	0.00333068	0.145	BMP5-r-Plus
	C6orf124_653483	MLLT4-AS1	0.00331745	0.145	BMP5-r-Plus
	C6orf136_221545	C6orf136	0.000961756	-0.161	BMP5-r-Min
	C6orf138_442213	PTCHD4	4.03929e-06	0.22	BMP5-r-Plus
	C6orf154_221424	LRRC73	0.000330986	0.174	BMP5-r-Plus
	C6orf155_79940	LINC00472	0.00130611	0.157	BMP5-r-Plus
	C6orf167_253714	MMS22L	0.000938579	-0.162	BMP5-r-Min
	C6orf168_84553	FAXC	4.73901e-05	0.196	BMP5-r-Plus
	C6orf174_387104	SOGA3	0.00210652	0.151	BMP5-r-Plus
	C6orf182_285753	CEP57L1	0.00450145	-0.14	BMP5-r-Min
	C6orf186_728464	METTL24	7.22238e-06	0.214	BMP5-r-Plus
	C6orf195_154386	LINC01600	4.8417e-05	-0.195	BMP5-r-Min
	C6orf201_404220	C6orf201	0.00225967	0.15	BMP5-r-Plus
	C6orf208_80069	LINC00574	3.76863e-05	0.198	BMP5-r-Plus
	C6orf217_100131814	LINC00271	0.000392678	0.172	BMP5-r-Plus
	C6orf218_221718	LINC00518	3.45841e-05	-0.199	BMP5-r-Min
	C6orf225_619208	FAM229B	0.0067114	0.135	BMP5-r-Plus
	C6orf41_100133205	LINC00240	0.000232367	0.178	BMP5-r-Plus
	C6orf64_55776	SAYSD1	0.00124308	0.158	BMP5-r-Plus
	C6orf89_221477	C6orf89	0.00252474	0.149	BMP5-r-Plus
	C6orf97_80129	CCDC170	1.89204e-05	0.205	BMP5-r-Plus
	C7_730	C7	1.20946e-20	0.412	BMP5-r-Plus
	C7orf16_10842	PPP1R17	0.000518046	0.169	BMP5-r-Plus
	C7orf23_79161	TMEM243	5.21708e-05	0.195	BMP5-r-Plus
	C7orf25_79020	C7orf25	0.00838059	-0.131	BMP5-r-Min
	C7orf26_79034	C7orf26	3.65747e-05	0.198	BMP5-r-Plus
	C7orf41_222166	MTURN	4.35171e-11	0.305	BMP5-r-Plus
	C7orf46_340277	FAM221A	1.73687e-10	0.296	BMP5-r-Plus
	C7orf47_221908	PPP1R35	0.000687476	-0.166	BMP5-r-Min
	C7orf49_78996	C7orf49	6.57393e-06	-0.215	BMP5-r-Min
	C7orf57_136288	C7orf57	5.92691e-07	0.237	BMP5-r-Plus
	C7orf58_79974	CPED1	3.0664e-09	0.277	BMP5-r-Plus
	C7orf59_389541	LAMTOR4	0.00318143	-0.145	BMP5-r-Min
	C7orf61_402573	C7orf61	2.90121e-06	-0.223	BMP5-r-Min
	C7orf63_79846	CFAP69	0.00427905	0.141	BMP5-r-Plus
	C7orf65_401335	C7orf65	7.92643e-06	-0.213	BMP5-r-Min
	C8B_732	C8B	6.46562e-06	0.215	BMP5-r-Plus
	C8G_733	C8G	0.002249	-0.15	BMP5-r-Min
	C8orf34_116328	C8orf34	2.21645e-08	0.263	BMP5-r-Plus
	C8orf37_157657	C8orf37	0.000327023	0.174	BMP5-r-Plus
	C8orf42_157695	TDRP	2.03699e-11	0.309	BMP5-r-Plus
	C8orf48_157773	C8orf48	3.34183e-06	0.221	BMP5-r-Plus
	C8orf4_56892	C8orf4	3.08817e-05	0.2	BMP5-r-Plus
	C8orf56_157556	BAALC-AS2	3.07834e-05	0.2	BMP5-r-Plus
	C8orf79_57604	KIAA1456	0.000509496	0.169	BMP5-r-Plus
	C8orf80_389643	NUGGC	0.00206827	0.151	BMP5-r-Plus
	C8orf83_286144	TRIQK	5.80784e-07	0.237	BMP5-r-Plus
	C8orf84_157869	SBSPON	3.28602e-12	0.32	BMP5-r-Plus
	C8orf85_441376	AARD	0.00088399	0.162	BMP5-r-Plus
	C9_735	C9	0.000114707	-0.186	BMP5-r-Min
	C9orf100_84904	ARHGEF39	0.000386749	-0.172	BMP5-r-Min
	C9orf102_375748	ERCC6L2	0.00086171	0.163	BMP5-r-Plus
	C9orf106_414318	C9orf106	0.00193781	0.152	BMP5-r-Plus
	C9orf117_286207	C9orf117	0.000777473	0.164	BMP5-r-Plus
	C9orf131_138724	C9orf131	0.00556461	0.137	BMP5-r-Plus
	C9orf135_138255	C9orf135	0.000100902	0.188	BMP5-r-Plus
	C9orf140_89958	SAPCD2	9.61531e-06	-0.212	BMP5-r-Min
	C9orf142_286257	C9orf142	0.00999109	-0.128	BMP5-r-Min
	C9orf150_286343	LURAP1L	8.25886e-06	0.213	BMP5-r-Plus
	C9orf152_401546	C9orf152	7.95879e-08	0.253	BMP5-r-Plus
	C9orf169_375791	CYSRT1	1.60721e-05	-0.207	BMP5-r-Min
	C9orf16_79095	C9orf16	0.000167986	-0.182	BMP5-r-Min
	C9orf171_389799	C9orf171	7.46061e-05	0.191	BMP5-r-Plus
	C9orf173_441476	C9orf173	4.59702e-05	0.196	BMP5-r-Plus
	C9orf24_84688	C9orf24	0.000419325	0.172	BMP5-r-Plus
	C9orf25_203259	FAM219A	0.00974239	0.129	BMP5-r-Plus
	C9orf27_58483	LINC00474	0	0	BMP5-r-Plus
	C9orf30_91283	MSANTD3	3.04655e-07	-0.242	BMP5-r-Min
	C9orf37_85026	ARRDC1-AS1	0.00950503	-0.129	BMP5-r-Min
	C9orf3_84909	C9orf3	0.00214747	0.151	BMP5-r-Plus
	C9orf40_55071	C9orf40	0.000134829	-0.184	BMP5-r-Min
	C9orf53_51198	CDKN2A-AS1	0.000786732	-0.164	BMP5-r-Min
	C9orf68_55064	SPATA6L	1.8281e-07	0.246	BMP5-r-Plus
	C9orf69_90120	C9orf69	0.00026644	-0.177	BMP5-r-Min
	C9orf72_203228	C9orf72	0.00111659	0.159	BMP5-r-Plus
	C9orf7_11094	CACFD1	0.00035004	0.174	BMP5-r-Plus
	C9orf80_58493	INIP	0.00378293	0.143	BMP5-r-Plus
	C9orf84_158401	C9orf84	0.000150726	-0.183	BMP5-r-Min
	C9orf89_84270	C9orf89	0.000734681	-0.165	BMP5-r-Min
	C9orf91_203197	C9orf91	7.17415e-11	0.302	BMP5-r-Plus
	C9orf93_203238	CCDC171	0.00374205	0.143	BMP5-r-Plus
	C9orf9_11092	C9orf9	0.00351096	0.144	BMP5-r-Plus
	CA10_56934	CA10	6.87818e-05	0.192	BMP5-r-Plus
	CA11_770	CA11	1.31571e-06	0.23	BMP5-r-Plus
	CA12_771	CA12	0.00930746	-0.129	BMP5-r-Min
	CA13_377677	CA13	3.48001e-08	0.259	BMP5-r-Plus
	CA3_761	CA3	5.78945e-12	0.317	BMP5-r-Plus
	CA4_762	CA4	1.07154e-05	0.211	BMP5-r-Plus
	CA5B_11238	CA5B	4.06528e-12	0.319	BMP5-r-Plus
	CABIN1_23523	CABIN1	0.00126611	0.158	BMP5-r-Plus
	CABLES1_91768	CABLES1	1.42654e-13	0.338	BMP5-r-Plus
	CABP2_51475	CABP2	0	0	BMP5-r-Plus
	CABP5_56344	CABP5	0.00944958	-0.129	BMP5-r-Min
	CACHD1_57685	CACHD1	1.06069e-11	0.313	BMP5-r-Plus
	CACNA1C_775	CACNA1C	5.48515e-10	0.289	BMP5-r-Plus
	CACNA1D_776	CACNA1D	3.50818e-18	0.388	BMP5-r-Plus
	CACNA1F_778	CACNA1F	0.00779638	0.132	BMP5-r-Plus
	CACNA2D1_781	CACNA2D1	6.36742e-05	0.193	BMP5-r-Plus
	CACNA2D2_9254	CACNA2D2	7.65084e-23	0.431	BMP5-r-Plus
	CACNA2D3_55799	CACNA2D3	0.000796593	0.164	BMP5-r-Plus
	CACNB1_782	CACNB1	0.000823856	0.163	BMP5-r-Plus
	CACNB3_784	CACNB3	0.00160279	0.155	BMP5-r-Plus
	CACNB4_785	CACNB4	3.26224e-06	0.222	BMP5-r-Plus
	CACNG8_59283	CACNG8	0.000528766	-0.169	BMP5-r-Min
	CACYBP_27101	CACYBP	4.59201e-05	-0.196	BMP5-r-Min
	CADM1_23705	CADM1	1.60563e-25	0.453	BMP5-r-Plus
	CADM3_57863	CADM3	4.29515e-05	0.197	BMP5-r-Plus
	CADM4_199731	CADM4	0.00374192	0.143	BMP5-r-Plus
	CADPS2_93664	CADPS2	3.20216e-12	0.32	BMP5-r-Plus
	CADPS_8618	CADPS	0.00128916	0.158	BMP5-r-Plus
	CAD_790	CAD	0.00092907	-0.162	BMP5-r-Min
	CAGE1_285782	CAGE1	9.90511e-05	-0.188	BMP5-r-Min
	CALB2_794	CALB2	0.000496233	-0.17	BMP5-r-Min
	CALCA_796	CALCA	0.000336647	0.174	BMP5-r-Plus
	CALCOCO1_57658	CALCOCO1	0.0034721	0.144	BMP5-r-Plus
	CALCRL_10203	CALCRL	4.305e-09	0.274	BMP5-r-Plus
	CALU_813	CALU	0.00340045	-0.144	BMP5-r-Min
	CAMK1G_57172	CAMK1G	0.00245355	0.149	BMP5-r-Plus
	CAMK1_8536	CAMK1	6.50276e-06	0.215	BMP5-r-Plus
	CAMK2A_815	CAMK2A	0.00181367	0.153	BMP5-r-Plus
	CAMK2B_816	CAMK2B	0.000189917	0.181	BMP5-r-Plus
	CAMK2N2_94032	CAMK2N2	0.000431627	-0.171	BMP5-r-Min
	CAMKK1_84254	CAMKK1	0.00535955	0.138	BMP5-r-Plus
	CAMTA2_23125	CAMTA2	0.000227291	0.179	BMP5-r-Plus
	CANT1_124583	CANT1	0.00441786	-0.141	BMP5-r-Min
	CAPG_822	CAPG	0.00607715	-0.136	BMP5-r-Min
	CAPN13_92291	CAPN13	5.29419e-13	0.33	BMP5-r-Plus
	CAPN3_825	CAPN3	6.81284e-06	0.215	BMP5-r-Plus
	CAPN6_827	CAPN6	0.00193481	0.152	BMP5-r-Plus
	CAPN8_388743	CAPN8	5.64336e-07	0.237	BMP5-r-Plus
	CAPN9_10753	CAPN9	0.000636089	0.167	BMP5-r-Plus
	CAPNS1_826	CAPNS1	6.9452e-06	-0.215	BMP5-r-Min
	CAPS2_84698	CAPS2	0.00267551	0.148	BMP5-r-Plus
	CAPSL_133690	CAPSL	0.00138741	0.157	BMP5-r-Plus
	CAPZA1_829	CAPZA1	0.000163802	-0.182	BMP5-r-Min
	CARD14_79092	CARD14	0.00100791	-0.161	BMP5-r-Min
	CARD17_440068	CARD17	0.00776378	-0.132	BMP5-r-Min
	CARD8_22900	CARD8	0.000172194	0.182	BMP5-r-Plus
	CARHSP1_23589	CARHSP1	8.80063e-08	-0.252	BMP5-r-Min
	CARNS1_57571	CARNS1	5.0767e-05	0.195	BMP5-r-Plus
	CASC1_55259	CASC1	0.000367173	0.173	BMP5-r-Plus
	CASC2_255082	CASC2	8.73513e-05	0.189	BMP5-r-Plus
	CASC5_57082	CASC5	6.13841e-05	-0.193	BMP5-r-Min
	CASD1_64921	CASD1	1.63162e-10	0.296	BMP5-r-Plus
	CASP10_843	CASP10	6.31536e-05	0.193	BMP5-r-Plus
	CASP12_120329	CASP12	2.32801e-06	0.225	BMP5-r-Plus
	CASP14_23581	CASP14	2.67793e-06	-0.223	BMP5-r-Min
	CASP4_837	CASP4	0.000113855	-0.186	BMP5-r-Min
	CASP9_842	CASP9	0.00148631	-0.156	BMP5-r-Min
	CASQ2_845	CASQ2	5.77084e-08	0.255	BMP5-r-Plus
	CASR_846	CASR	0.00590529	0.136	BMP5-r-Plus
	CASS4_57091	CASS4	1.94151e-11	0.31	BMP5-r-Plus
	CASZ1_54897	CASZ1	3.40821e-05	0.199	BMP5-r-Plus
	CATSPERG_57828	CATSPERG	0.0038201	0.143	BMP5-r-Plus
	CAT_847	CAT	6.79855e-12	0.316	BMP5-r-Plus
	CAV3_859	CAV3	2.83878e-06	0.223	BMP5-r-Plus
	CBFA2T3_863	CBFA2T3	1.20438e-08	0.267	BMP5-r-Plus
	CBLB_868	CBLB	0.00629499	0.135	BMP5-r-Plus
	CBLC_23624	CBLC	0.00207862	-0.151	BMP5-r-Min
	CBLN4_140689	CBLN4	2.24657e-08	0.262	BMP5-r-Plus
	CBR3_874	CBR3	1.12099e-05	-0.21	BMP5-r-Min
	CBX6_23466	CBX6	0.00148312	0.156	BMP5-r-Plus
	CBX7_23492	CBX7	2.27711e-07	0.244	BMP5-r-Plus
	CBY1_25776	CBY1	0.00158064	0.155	BMP5-r-Plus
	CC2D2A_57545	CC2D2A	0.000459726	0.17	BMP5-r-Plus
	CCBL1_883	CCBL1	0.00527319	-0.138	BMP5-r-Min
	CCDC102B_79839	CCDC102B	2.18563e-06	0.225	BMP5-r-Plus
	CCDC108_255101	CCDC108	6.39665e-07	0.236	BMP5-r-Plus
	CCDC114_93233	CCDC114	0.00013052	0.185	BMP5-r-Plus
	CCDC117_150275	CCDC117	3.345e-08	0.259	BMP5-r-Plus
	CCDC121_79635	CCDC121	4.094e-06	0.22	BMP5-r-Plus
	CCDC124_115098	CCDC124	0.000289466	-0.176	BMP5-r-Min
	CCDC126_90693	CCDC126	0.00185832	0.153	BMP5-r-Plus
	CCDC129_223075	CCDC129	4.10227e-11	0.305	BMP5-r-Plus
	CCDC135_84229	DRC7	0.000425035	0.171	BMP5-r-Plus
	CCDC137_339230	CCDC137	2.53083e-07	-0.244	BMP5-r-Min
	CCDC13_152206	CCDC13	2.90336e-07	0.243	BMP5-r-Plus
	CCDC141_285025	CCDC141	0.000112135	0.186	BMP5-r-Plus
	CCDC144B_284047	CCDC144B	0.00774475	0.132	BMP5-r-Plus
	CCDC144C_348254	CCDC144CP	0.000623428	-0.167	BMP5-r-Min
	CCDC146_57639	CCDC146	0.00887845	0.13	BMP5-r-Plus
	CCDC148_130940	CCDC148	0.00224174	0.15	BMP5-r-Plus
	CCDC150_284992	CCDC150	0.00100884	-0.161	BMP5-r-Min
	CCDC151_115948	CCDC151	0.000437499	0.171	BMP5-r-Plus
	CCDC157_550631	CCDC157	0.00385763	0.143	BMP5-r-Plus
	CCDC160_347475	CCDC160	0.00254395	0.149	BMP5-r-Plus
	CCDC18_343099	CCDC18	0.00160063	-0.155	BMP5-r-Min
	CCDC19_25790	CFAP45	0.00230446	0.15	BMP5-r-Plus
	CCDC28A_25901	CCDC28A	0.000441982	0.171	BMP5-r-Plus
	CCDC30_728621	CCDC30	3.11662e-06	0.222	BMP5-r-Plus
	CCDC33_80125	CCDC33	0.00108957	0.16	BMP5-r-Plus
	CCDC34_91057	CCDC34	0.00233422	-0.15	BMP5-r-Min
	CCDC36_339834	CCDC36	0.000966399	0.161	BMP5-r-Plus
	CCDC37_348807	CCDC37	0.000949008	0.162	BMP5-r-Plus
	CCDC39_339829	CCDC39	0.00333979	0.145	BMP5-r-Plus
	CCDC3_83643	CCDC3	3.97188e-05	0.198	BMP5-r-Plus
	CCDC40_55036	CCDC40	0.0063243	0.135	BMP5-r-Plus
	CCDC42B_387885	CCDC42B	0.00871529	0.131	BMP5-r-Plus
	CCDC46_201134	CEP112	2.79732e-10	0.293	BMP5-r-Plus
	CCDC48_79825	EFCC1	9.98295e-12	0.313	BMP5-r-Plus
	CCDC51_79714	CCDC51	9.02119e-10	-0.285	BMP5-r-Min
	CCDC58_131076	CCDC58	1.32196e-09	-0.283	BMP5-r-Min
	CCDC59_29080	CCDC59	0.00842894	-0.131	BMP5-r-Min
	CCDC60_160777	CCDC60	0.00246286	0.149	BMP5-r-Plus
	CCDC64_92558	CCDC64	0.00388619	-0.143	BMP5-r-Min
	CCDC65_85478	CCDC65	5.58166e-05	0.194	BMP5-r-Plus
	CCDC68_80323	CCDC68	2.13189e-05	0.204	BMP5-r-Plus
	CCDC69_26112	CCDC69	0.000895543	0.162	BMP5-r-Plus
	CCDC77_84318	CCDC77	0.000236527	-0.178	BMP5-r-Min
	CCDC80_151887	CCDC80	0.00280503	0.147	BMP5-r-Plus
	CCDC81_60494	CCDC81	1.2154e-05	0.209	BMP5-r-Plus
	CCDC85A_114800	CCDC85A	2.55372e-15	0.358	BMP5-r-Plus
	CCDC85B_11007	CCDC85B	0.00507687	-0.139	BMP5-r-Min
	CCDC85C_317762	CCDC85C	6.71575e-05	-0.192	BMP5-r-Min
	CCDC86_79080	CCDC86	2.02135e-05	-0.204	BMP5-r-Min
	CCDC88C_440193	CCDC88C	1.08745e-05	0.21	BMP5-r-Plus
	CCDC89_220388	CCDC89	0.000730576	0.165	BMP5-r-Plus
	CCDC8_83987	CCDC8	0.000796385	0.164	BMP5-r-Plus
	CCDC90B_60492	CCDC90B	5.9593e-08	-0.255	BMP5-r-Min
	CCDC92_80212	CCDC92	7.08721e-06	0.214	BMP5-r-Plus
	CCDC99_54908	SPDL1	5.44234e-06	-0.217	BMP5-r-Min
	CCKAR_886	CCKAR	0.00824286	0.131	BMP5-r-Plus
	CCL14_6358	CCL14	7.5528e-12	0.315	BMP5-r-Plus
	CCL16_6360	CCL16	7.20041e-05	0.191	BMP5-r-Plus
	CCL17_6361	CCL17	0.00971518	0.129	BMP5-r-Plus
	CCL19_6363	CCL19	0.00165569	0.154	BMP5-r-Plus
	CCL23_6368	CCL23	0.00228129	0.15	BMP5-r-Plus
	CCL26_10344	CCL26	0.000220261	-0.179	BMP5-r-Min
	CCNA2_890	CCNA2	1.10377e-08	-0.268	BMP5-r-Min
	CCNB1_891	CCNB1	6.7331e-09	-0.271	BMP5-r-Min
	CCNB2_9133	CCNB2	1.58364e-07	-0.248	BMP5-r-Min
	CCNB3_85417	CCNB3	0.000131193	-0.185	BMP5-r-Min
	CCNE1_898	CCNE1	1.22381e-09	-0.283	BMP5-r-Min
	CCNF_899	CCNF	0.00268003	-0.148	BMP5-r-Min
	CCNJL_79616	CCNJL	1.36159e-06	0.229	BMP5-r-Plus
	CCR1_1230	CCR1	0.000225413	0.179	BMP5-r-Plus
	CCR2_729230	CCR2	8.05247e-06	0.213	BMP5-r-Plus
	CCR4_1233	CCR4	1.20134e-07	0.25	BMP5-r-Plus
	CCR6_1235	CCR6	6.84658e-10	0.287	BMP5-r-Plus
	CCR7_1236	CCR7	5.34603e-06	0.217	BMP5-r-Plus
	CCR9_10803	CCR9	0.00167187	0.154	BMP5-r-Plus
	CCRL2_9034	CCRL2	0.00108945	0.16	BMP5-r-Plus
	CCRN4L_25819	CCRN4L	0.00592519	-0.136	BMP5-r-Min
	CCT3_7203	CCT3	9.68607e-05	-0.188	BMP5-r-Min
	CCT4_10575	CCT4	1.92279e-06	-0.226	BMP5-r-Min
	CCT5_22948	CCT5	5.73663e-07	-0.237	BMP5-r-Min
	CCT6B_10693	CCT6B	0.00480681	0.139	BMP5-r-Plus
	CCT6P1_643253	CCT6P1	0.00298457	0.146	BMP5-r-Plus
	CCT7_10574	CCT7	1.32892e-06	-0.23	BMP5-r-Min
	CCT8_10694	CCT8	6.20493e-05	-0.193	BMP5-r-Min
	CD109_135228	CD109	7.35229e-05	-0.191	BMP5-r-Min
	CD164L2_388611	CD164L2	0.00281895	0.147	BMP5-r-Plus
	CD180_4064	CD180	6.71816e-07	0.236	BMP5-r-Plus
	CD19_930	CD19	0.000325906	0.175	BMP5-r-Plus
	CD1A_909	CD1A	5.07393e-05	0.195	BMP5-r-Plus
	CD1B_910	CD1B	9.93641e-05	0.188	BMP5-r-Plus
	CD1C_911	CD1C	3.03687e-09	0.277	BMP5-r-Plus
	CD1D_912	CD1D	4.08971e-08	0.258	BMP5-r-Plus
	CD1E_913	CD1E	8.36103e-07	0.234	BMP5-r-Plus
	CD200R1_131450	CD200R1	0.00113461	0.159	BMP5-r-Plus
	CD200_4345	CD200	0.00759451	0.133	BMP5-r-Plus
	CD207_50489	CD207	6.57007e-08	0.254	BMP5-r-Plus
	CD226_10666	CD226	0.000203032	0.18	BMP5-r-Plus
	CD22_933	CD22	1.40587e-07	0.248	BMP5-r-Plus
	CD276_80381	CD276	3.3451e-05	-0.199	BMP5-r-Min
	CD27_939	CD27	0.00737972	0.133	BMP5-r-Plus
	CD28_940	CD28	1.11215e-06	0.231	BMP5-r-Plus
	CD300A_11314	CD300A	0.00235839	0.15	BMP5-r-Plus
	CD300LB_124599	CD300LB	1.92363e-06	0.226	BMP5-r-Plus
	CD300LF_146722	CD300LF	0.00207071	0.151	BMP5-r-Plus
	CD300LG_146894	CD300LG	2.10443e-08	0.263	BMP5-r-Plus
	CD302_9936	CD302	2.91496e-26	0.459	BMP5-r-Plus
	CD33_945	CD33	0.00160422	0.155	BMP5-r-Plus
	CD34_947	CD34	2.99802e-08	0.26	BMP5-r-Plus
	CD36_948	CD36	3.68336e-08	0.259	BMP5-r-Plus
	CD37_951	CD37	0.000222883	0.179	BMP5-r-Plus
	CD3EAP_10849	CD3EAP	0.000142649	-0.184	BMP5-r-Min
	CD3G_917	CD3G	0.0039415	0.142	BMP5-r-Plus
	CD40LG_959	CD40LG	1.36988e-08	0.266	BMP5-r-Plus
	CD48_962	CD48	0.000729718	0.165	BMP5-r-Plus
	CD4_920	CD4	9.59116e-05	0.188	BMP5-r-Plus
	CD52_1043	CD52	0.000670872	0.166	BMP5-r-Plus
	CD53_963	CD53	0.00279903	0.147	BMP5-r-Plus
	CD55_1604	CD55	0.00262086	0.148	BMP5-r-Plus
	CD5_921	CD5	8.04268e-05	0.19	BMP5-r-Plus
	CD69_969	CD69	0.00157229	0.155	BMP5-r-Plus
	CD6_923	CD6	0.0092239	0.13	BMP5-r-Plus
	CD79A_973	CD79A	0.000317208	0.175	BMP5-r-Plus
	CD79B_974	CD79B	0.000126228	0.185	BMP5-r-Plus
	CD80_941	CD80	0.00944985	0.129	BMP5-r-Plus
	CD81_975	CD81	0.00890738	0.13	BMP5-r-Plus
	CD83_9308	CD83	4.84215e-08	0.257	BMP5-r-Plus
	CD84_8832	CD84	0.000169183	0.182	BMP5-r-Plus
	CD93_22918	CD93	8.33985e-08	0.252	BMP5-r-Plus
	CD99L2_83692	CD99L2	0.00149298	0.156	BMP5-r-Plus
	CDADC1_81602	CDADC1	0.00324111	0.145	BMP5-r-Plus
	CDAN1_146059	CDAN1	0.00181945	-0.153	BMP5-r-Min
	CDA_978	CDA	8.20184e-13	-0.328	BMP5-r-Min
	CDC123_8872	CDC123	2.26059e-05	-0.203	BMP5-r-Min
	CDC14A_8556	CDC14A	6.12959e-10	0.288	BMP5-r-Plus
	CDC20B_166979	CDC20B	1.12993e-05	0.21	BMP5-r-Plus
	CDC20_991	CDC20	1.55489e-08	-0.265	BMP5-r-Min
	CDC25A_993	CDC25A	3.89305e-08	-0.258	BMP5-r-Min
	CDC25C_995	CDC25C	6.81567e-07	-0.235	BMP5-r-Min
	CDC27_996	CDC27	6.90652e-05	-0.192	BMP5-r-Min
	CDC34_997	CDC34	0.0027928	-0.147	BMP5-r-Min
	CDC37_11140	CDC37	3.82016e-05	-0.198	BMP5-r-Min
	CDC42EP2_10435	CDC42EP2	3.22444e-05	-0.2	BMP5-r-Min
	CDC42SE2_56990	CDC42SE2	0.00881645	0.13	BMP5-r-Plus
	CDC45_8318	CDC45	1.84183e-08	-0.264	BMP5-r-Min
	CDC6_990	CDC6	1.10743e-09	-0.284	BMP5-r-Min
	CDC7_8317	CDC7	0.00522291	-0.138	BMP5-r-Min
	CDCA2_157313	CDCA2	2.90303e-06	-0.223	BMP5-r-Min
	CDCA3_83461	CDCA3	7.51175e-11	-0.301	BMP5-r-Min
	CDCA4_55038	CDCA4	1.32819e-06	-0.23	BMP5-r-Min
	CDCA5_113130	CDCA5	7.86592e-07	-0.234	BMP5-r-Min
	CDCA8_55143	CDCA8	2.18872e-07	-0.245	BMP5-r-Min
	CDCP1_64866	CDCP1	3.03996e-09	-0.277	BMP5-r-Min
	CDH11_1009	CDH11	4.32446e-06	0.219	BMP5-r-Plus
	CDH15_1013	CDH15	0.000249497	0.178	BMP5-r-Plus
	CDH23_64072	CDH23	1.54099e-07	0.248	BMP5-r-Plus
	CDH26_60437	CDH26	1.87357e-07	0.246	BMP5-r-Plus
	CDH5_1003	CDH5	5.60648e-09	0.273	BMP5-r-Plus
	CDHR1_92211	CDHR1	0.00632245	0.135	BMP5-r-Plus
	CDHR3_222256	CDHR3	3.56781e-08	0.259	BMP5-r-Plus
	CDHR4_389118	CDHR4	0.00465202	0.14	BMP5-r-Plus
	CDK15_65061	CDK15	9.92163e-06	0.211	BMP5-r-Plus
	CDK16_5127	CDK16	0.000134286	-0.185	BMP5-r-Min
	CDK19_23097	CDK19	0.000169377	0.182	BMP5-r-Plus
	CDK1_983	CDK1	5.30972e-07	-0.238	BMP5-r-Min
	CDK20_23552	CDK20	0.000157162	0.183	BMP5-r-Plus
	CDK2_1017	CDK2	5.25883e-05	-0.195	BMP5-r-Min
	CDK5R2_8941	CDK5R2	0.00234779	-0.15	BMP5-r-Min
	CDK5_1020	CDK5	0.000853768	-0.163	BMP5-r-Min
	CDK6_1021	CDK6	0.000815884	-0.163	BMP5-r-Min
	CDK7_1022	CDK7	0.00274411	-0.147	BMP5-r-Min
	CDKL1_8814	CDKL1	0.000104141	0.187	BMP5-r-Plus
	CDKL2_8999	CDKL2	4.93162e-13	0.331	BMP5-r-Plus
	CDKL5_6792	CDKL5	0.00165576	0.154	BMP5-r-Plus
	CDKN3_1033	CDKN3	6.51474e-06	-0.215	BMP5-r-Min
	CDO1_1036	CDO1	1.50632e-07	0.248	BMP5-r-Plus
	CDON_50937	CDON	1.95728e-09	0.28	BMP5-r-Plus
	CDR2L_30850	CDR2L	2.46276e-06	-0.224	BMP5-r-Min
	CDRT1_374286	CDRT1	0.000324271	-0.175	BMP5-r-Min
	CDT1_81620	CDT1	1.11195e-08	-0.268	BMP5-r-Min
	CDX4_1046	CDX4	0	0	BMP5-r-Plus
	CEACAM19_56971	CEACAM19	0.000212304	-0.179	BMP5-r-Min
	CEACAM21_90273	CEACAM21	9.90697e-05	0.188	BMP5-r-Plus
	CEACAM22P_388550	CEACAM22P	0.000207378	-0.18	BMP5-r-Min
	CEACAM3_1084	CEACAM3	0.00135228	0.157	BMP5-r-Plus
	CEACAM5_1048	CEACAM5	0.00412143	0.142	BMP5-r-Plus
	CEACAM6_4680	CEACAM6	2.6648e-06	0.223	BMP5-r-Plus
	CEBPB_1051	CEBPB	0.0012136	-0.158	BMP5-r-Min
	CEBPD_1052	CEBPD	0.00750986	0.133	BMP5-r-Plus
	CEBPG_1054	CEBPG	7.92207e-05	-0.19	BMP5-r-Min
	CECR1_51816	CECR1	1.74204e-05	0.206	BMP5-r-Plus
	CECR2_27443	CECR2	8.04477e-05	0.19	BMP5-r-Plus
	CELF2_10659	CELF2	1.47428e-09	0.282	BMP5-r-Plus
	CELF3_11189	CELF3	4.78752e-06	0.218	BMP5-r-Plus
	CELSR1_9620	CELSR1	0.00680167	0.134	BMP5-r-Plus
	CELSR2_1952	CELSR2	0.00836408	0.131	BMP5-r-Plus
	CENPA_1058	CENPA	1.06178e-07	-0.251	BMP5-r-Min
	CENPC1_1060	CENPC	0.000366382	0.173	BMP5-r-Plus
	CENPE_1062	CENPE	1.49407e-06	-0.229	BMP5-r-Min
	CENPF_1063	CENPF	0.000123067	-0.185	BMP5-r-Min
	CENPH_64946	CENPH	1.62262e-07	-0.247	BMP5-r-Min
	CENPI_2491	CENPI	0.000382035	-0.173	BMP5-r-Min
	CENPK_64105	CENPK	5.65704e-06	-0.217	BMP5-r-Min
	CENPL_91687	CENPL	0.000954249	-0.161	BMP5-r-Min
	CENPM_79019	CENPM	4.07692e-09	-0.275	BMP5-r-Min
	CENPN_55839	CENPN	1.23464e-09	-0.283	BMP5-r-Min
	CENPO_79172	CENPO	1.42287e-05	-0.208	BMP5-r-Min
	CENPP_401541	CENPP	0.00387669	-0.143	BMP5-r-Min
	CENPW_387103	CENPW	1.68071e-07	-0.247	BMP5-r-Min
	CEP120_153241	CEP120	7.56822e-05	0.191	BMP5-r-Plus
	CEP152_22995	CEP152	0.00241474	-0.149	BMP5-r-Min
	CEP55_55165	CEP55	4.24914e-08	-0.258	BMP5-r-Min
	CEP68_23177	CEP68	2.75628e-09	0.278	BMP5-r-Plus
	CEP70_80321	CEP70	1.55495e-06	0.228	BMP5-r-Plus
	CERKL_375298	CERKL	1.83259e-13	0.336	BMP5-r-Plus
	CERK_64781	CERK	1.3983e-07	0.249	BMP5-r-Plus
	CFI_3426	CFI	2.67431e-05	0.202	BMP5-r-Plus
	CFL1_1072	CFL1	2.40068e-07	-0.244	BMP5-r-Min
	CFP_5199	CFP	0.00144996	0.156	BMP5-r-Plus
	CFTR_1080	CFTR	8.93277e-18	0.384	BMP5-r-Plus
	CGB1_114335	CGB1	0.00101448	-0.161	BMP5-r-Min
	CGB2_114336	CGB2	0.000170101	-0.182	BMP5-r-Min
	CGB8_94115	CGB8	3.92703e-06	-0.22	BMP5-r-Min
	CGGBP1_8545	CGGBP1	9.91626e-05	0.188	BMP5-r-Plus
	CGNL1_84952	CGNL1	2.34647e-21	0.418	BMP5-r-Plus
	CGRRF1_10668	CGRRF1	4.72024e-05	0.196	BMP5-r-Plus
	CH25H_9023	CH25H	8.8194e-06	0.212	BMP5-r-Plus
	CHAC2_494143	CHAC2	0.000816185	-0.163	BMP5-r-Min
	CHADL_150356	CHADL	3.85388e-08	0.258	BMP5-r-Plus
	CHAF1A_10036	CHAF1A	0.000260822	-0.177	BMP5-r-Min
	CHAF1B_8208	CHAF1B	2.01453e-06	-0.226	BMP5-r-Min
	CHCHD10_400916	CHCHD10	5.92269e-07	-0.237	BMP5-r-Min
	CHCHD3_54927	CHCHD3	8.42991e-05	-0.19	BMP5-r-Min
	CHCHD4_131474	CHCHD4	0.000313604	-0.175	BMP5-r-Min
	CHCHD7_79145	CHCHD7	0.00712507	0.134	BMP5-r-Plus
	CHCHD8_51287	COA4	7.13456e-05	-0.191	BMP5-r-Min
	CHD6_84181	CHD6	8.59875e-07	0.233	BMP5-r-Plus
	CHD9_80205	CHD9	0.000154106	0.183	BMP5-r-Plus
	CHDH_55349	CHDH	3.465e-07	0.241	BMP5-r-Plus
	CHEK1_1111	CHEK1	6.93584e-09	-0.271	BMP5-r-Min
	CHGB_1114	CHGB	4.74319e-05	0.196	BMP5-r-Plus
	CHIA_27159	CHIA	7.48125e-10	0.286	BMP5-r-Plus
	CHIC1_53344	CHIC1	0.000634381	0.167	BMP5-r-Plus
	CHKA_1119	CHKA	1.8957e-05	0.205	BMP5-r-Plus
	CHL1_10752	CHL1	3.32999e-08	0.259	BMP5-r-Plus
	CHML_1122	CHML	0.000389922	-0.172	BMP5-r-Min
	CHMP1A_5119	CHMP1A	3.76846e-05	-0.198	BMP5-r-Min
	CHN1_1123	CHN1	0.00283879	0.147	BMP5-r-Plus
	CHN2_1124	CHN2	7.67435e-06	0.214	BMP5-r-Plus
	CHORDC1_26973	CHORDC1	0.000237761	-0.178	BMP5-r-Min
	CHP_11261	CHP1	0.00185946	-0.153	BMP5-r-Min
	CHRDL1_91851	CHRDL1	1.71123e-17	0.381	BMP5-r-Plus
	CHRDL2_25884	CHRDL2	0.000140293	0.184	BMP5-r-Plus
	CHRD_8646	CHRD	1.08925e-08	0.268	BMP5-r-Plus
	CHRM1_1128	CHRM1	0.0017804	0.153	BMP5-r-Plus
	CHRNA10_57053	CHRNA10	0.00612889	0.136	BMP5-r-Plus
	CHRNA1_1134	CHRNA1	2.05001e-05	0.204	BMP5-r-Plus
	CHRNA2_1135	CHRNA2	0.00026965	0.177	BMP5-r-Plus
	CHRNA6_8973	CHRNA6	0.00407324	0.142	BMP5-r-Plus
	CHRNA7_1139	CHRNA7	0.00358205	-0.144	BMP5-r-Min
	CHRNB4_1143	CHRNB4	0.0015645	-0.155	BMP5-r-Min
	CHST10_9486	CHST10	7.21005e-05	0.191	BMP5-r-Plus
	CHST11_50515	CHST11	9.31693e-07	-0.233	BMP5-r-Min
	CHST1_8534	CHST1	0.00128753	0.158	BMP5-r-Plus
	CHST7_56548	CHST7	0.000810256	0.164	BMP5-r-Plus
	CHSY3_337876	CHSY3	4.48222e-05	0.196	BMP5-r-Plus
	CHTF18_63922	CHTF18	0.00104404	-0.16	BMP5-r-Min
	CHURC1_91612	CHURC1	0.00779566	0.132	BMP5-r-Plus
	CIB1_10519	CIB1	0.00692182	-0.134	BMP5-r-Min
	CIB4_130106	CIB4	0.00507383	-0.139	BMP5-r-Min
	CIDEB_27141	CIDEB	4.75354e-12	0.318	BMP5-r-Plus
	CIDECP_152302	CIDECP	0.000221173	-0.179	BMP5-r-Min
	CIDEC_63924	CIDEC	6.91707e-05	-0.192	BMP5-r-Min
	CIITA_4261	CIITA	0.00182604	0.153	BMP5-r-Plus
	CIRBP_1153	CIRBP	1.22746e-09	0.283	BMP5-r-Plus
	CIRH1A_84916	CIRH1A	0.00156446	-0.155	BMP5-r-Min
	CISD1_55847	CISD1	0.00252327	-0.149	BMP5-r-Min
	CISD2_493856	CISD2	2.08254e-05	-0.204	BMP5-r-Min
	CISD3_284106	CISD3	0.00181441	-0.153	BMP5-r-Min
	CISH_1154	CISH	3.92877e-11	0.305	BMP5-r-Plus
	CITED2_10370	CITED2	2.49635e-06	0.224	BMP5-r-Plus
	CITED4_163732	CITED4	0.00654534	-0.135	BMP5-r-Min
	CIT_11113	CIT	1.47141e-05	0.208	BMP5-r-Plus
	CKAP2L_150468	CKAP2L	1.44329e-06	-0.229	BMP5-r-Min
	CKAP2_26586	CKAP2	0.000623407	-0.167	BMP5-r-Min
	CKAP4_10970	CKAP4	0.000680977	-0.166	BMP5-r-Min
	CKMT2_1160	CKMT2	0.000135437	0.184	BMP5-r-Plus
	CKS1B_1163	CKS1B	1.71926e-07	-0.247	BMP5-r-Min
	CKS2_1164	CKS2	5.21374e-06	-0.217	BMP5-r-Min
	CLASP2_23122	CLASP2	2.37098e-06	0.225	BMP5-r-Plus
	CLCA3P_9629	CLCA3P	0.00213062	-0.151	BMP5-r-Min
	CLCF1_23529	CLCF1	0.00013457	-0.184	BMP5-r-Min
	CLCN1_1180	CLCN1	0.000214872	-0.179	BMP5-r-Min
	CLCN6_1185	CLCN6	0.00373641	0.143	BMP5-r-Plus
	CLCNKA_1187	CLCNKA	8.64933e-05	0.189	BMP5-r-Plus
	CLCNKB_1188	CLCNKB	0.000143485	0.184	BMP5-r-Plus
	CLDN11_5010	CLDN11	2.8941e-08	0.261	BMP5-r-Plus
	CLDN18_51208	CLDN18	8.01172e-12	0.315	BMP5-r-Plus
	CLDN23_137075	CLDN23	1.60681e-05	0.207	BMP5-r-Plus
	CLDN2_9075	CLDN2	1.51575e-08	0.265	BMP5-r-Plus
	CLDN3_1365	CLDN3	8.94119e-06	0.212	BMP5-r-Plus
	CLDN8_9073	CLDN8	1.48524e-05	0.207	BMP5-r-Plus
	CLEC10A_10462	CLEC10A	0.00162568	0.155	BMP5-r-Plus
	CLEC14A_161198	CLEC14A	4.25941e-10	0.29	BMP5-r-Plus
	CLEC16A_23274	CLEC16A	0.00249632	0.149	BMP5-r-Plus
	CLEC17A_388512	CLEC17A	2.93742e-06	0.223	BMP5-r-Plus
	CLEC1A_51267	CLEC1A	0.000157783	0.183	BMP5-r-Plus
	CLEC3B_7123	CLEC3B	2.63326e-15	0.358	BMP5-r-Plus
	CLEC4F_165530	CLEC4F	4.99699e-09	0.273	BMP5-r-Plus
	CLEC5A_23601	CLEC5A	0.00676054	0.134	BMP5-r-Plus
	CLEC9A_283420	CLEC9A	7.75401e-06	0.214	BMP5-r-Plus
	CLECL1_160365	CLECL1	0.000190971	0.181	BMP5-r-Plus
	CLIC1_1192	CLIC1	0.000274377	-0.177	BMP5-r-Min
	CLIC5_53405	CLIC5	4.51445e-09	0.274	BMP5-r-Plus
	CLIC6_54102	CLIC6	1.56059e-26	0.461	BMP5-r-Plus
	CLIP1_6249	CLIP1	3.21218e-05	-0.2	BMP5-r-Min
	CLIP3_25999	CLIP3	8.05144e-05	0.19	BMP5-r-Plus
	CLK4_57396	CLK4	4.90859e-05	0.195	BMP5-r-Plus
	CLN6_54982	CLN6	5.67145e-06	-0.217	BMP5-r-Min
	CLN8_2055	CLN8	0.00526943	0.138	BMP5-r-Plus
	CLNK_116449	CLNK	5.05034e-06	0.218	BMP5-r-Plus
	CLPTM1_1209	CLPTM1	0.00145734	-0.156	BMP5-r-Min
	CLSPN_63967	CLSPN	0.00115995	-0.159	BMP5-r-Min
	CLSTN2_64084	CLSTN2	0.00119534	0.159	BMP5-r-Plus
	CLTB_1212	CLTB	1.95942e-07	-0.246	BMP5-r-Min
	CLUAP1_23059	CLUAP1	0.00265811	0.148	BMP5-r-Plus
	CLUL1_27098	CLUL1	1.12e-14	0.351	BMP5-r-Plus
	CLVS1_157807	CLVS1	2.16091e-07	-0.245	BMP5-r-Min
	CMA1_1215	CMA1	7.05328e-06	0.215	BMP5-r-Plus
	CMAH_8418	CMAHP	2.00935e-21	0.419	BMP5-r-Plus
	CMAS_55907	CMAS	2.97558e-10	-0.293	BMP5-r-Min
	CMTM5_116173	CMTM5	0.00270959	0.148	BMP5-r-Plus
	CMYA5_202333	CMYA5	2.98147e-07	0.242	BMP5-r-Plus
	CNBP_7555	CNBP	0.000821737	-0.163	BMP5-r-Min
	CNDP1_84735	CNDP1	0.00604521	-0.136	BMP5-r-Min
	CNGA3_1261	CNGA3	2.11293e-16	0.37	BMP5-r-Plus
	CNGB1_1258	CNGB1	0.00104912	0.16	BMP5-r-Plus
	CNGB3_54714	CNGB3	0.00533868	-0.138	BMP5-r-Min
	CNKSR2_22866	CNKSR2	3.50594e-12	0.32	BMP5-r-Plus
	CNKSR3_154043	CNKSR3	1.07624e-05	0.211	BMP5-r-Plus
	CNN1_1264	CNN1	0.000319923	0.175	BMP5-r-Plus
	CNN3_1266	CNN3	0.00262122	0.148	BMP5-r-Plus
	CNNM3_26505	CNNM3	0.000393868	0.172	BMP5-r-Plus
	CNOT10_25904	CNOT10	0.0053514	-0.138	BMP5-r-Min
	CNOT6L_246175	CNOT6L	1.50178e-08	0.265	BMP5-r-Plus
	CNO_55330	BLOC1S4	6.25904e-08	-0.255	BMP5-r-Min
	CNPY1_285888	CNPY1	0.000516186	-0.169	BMP5-r-Min
	CNPY2_10330	CNPY2	0.00214074	-0.151	BMP5-r-Min
	CNR1_1268	CNR1	1.04762e-06	0.232	BMP5-r-Plus
	CNR2_1269	CNR2	2.65333e-06	0.224	BMP5-r-Plus
	CNRIP1_25927	CNRIP1	2.18366e-07	0.245	BMP5-r-Plus
	CNST_163882	CNST	7.82616e-06	0.214	BMP5-r-Plus
	CNTFR_1271	CNTFR	2.68702e-05	0.202	BMP5-r-Plus
	CNTF_1270	CNTF	0.00673587	0.134	BMP5-r-Plus
	CNTN3_5067	CNTN3	4.36567e-05	0.197	BMP5-r-Plus
	CNTN4_152330	CNTN4	3.18126e-18	0.389	BMP5-r-Plus
	CNTN6_27255	CNTN6	1.12307e-12	0.326	BMP5-r-Plus
	CNTNAP1_8506	CNTNAP1	0.000162192	0.182	BMP5-r-Plus
	CNTROB_116840	CNTROB	0.000623049	0.167	BMP5-r-Plus
	COASY_80347	COASY	8.89251e-08	-0.252	BMP5-r-Min
	COBLL1_22837	COBLL1	9.88973e-05	0.188	BMP5-r-Plus
	COIL_8161	COIL	0.00369295	-0.143	BMP5-r-Min
	COL10A1_1300	COL10A1	0.00306644	0.146	BMP5-r-Plus
	COL13A1_1305	COL13A1	1.41484e-08	0.266	BMP5-r-Plus
	COL14A1_7373	COL14A1	4.29602e-11	0.305	BMP5-r-Plus
	COL19A1_1310	COL19A1	3.05079e-06	0.222	BMP5-r-Plus
	COL21A1_81578	COL21A1	3.36039e-27	0.466	BMP5-r-Plus
	COL22A1_169044	COL22A1	0.00394571	-0.142	BMP5-r-Min
	COL24A1_255631	COL24A1	4.37825e-05	0.197	BMP5-r-Plus
	COL28A1_340267	COL28A1	0.00102579	0.161	BMP5-r-Plus
	COL29A1_256076	COL6A5	4.61145e-12	0.318	BMP5-r-Plus
	COL4A3BP_10087	COL4A3BP	0.000429698	0.171	BMP5-r-Plus
	COL4A3_1285	COL4A3	1.17558e-11	0.312	BMP5-r-Plus
	COL4A4_1286	COL4A4	2.10882e-10	0.295	BMP5-r-Plus
	COL6A1_1291	COL6A1	0.00697724	-0.134	BMP5-r-Min
	COL6A3_1293	COL6A3	0.0091195	0.13	BMP5-r-Plus
	COL6A4P2_646300	COL6A4P2	0.00636433	0.135	BMP5-r-Plus
	COL6A6_131873	COL6A6	2.24146e-10	0.294	BMP5-r-Plus
	COL7A1_1294	COL7A1	5.68553e-08	-0.255	BMP5-r-Min
	COL8A1_1295	COL8A1	0.00029303	0.176	BMP5-r-Plus
	COL9A2_1298	COL9A2	8.28488e-05	0.19	BMP5-r-Plus
	COLEC10_10584	COLEC10	0.00256049	0.148	BMP5-r-Plus
	COLEC11_78989	COLEC11	0.00043176	0.171	BMP5-r-Plus
	COLEC12_81035	COLEC12	1.63769e-12	0.324	BMP5-r-Plus
	COMMD4_54939	COMMD4	1.29891e-06	-0.23	BMP5-r-Min
	COMP_1311	COMP	0.00562489	0.137	BMP5-r-Plus
	COMTD1_118881	COMTD1	0.00175861	-0.153	BMP5-r-Min
	COMT_1312	COMT	0.00962788	-0.129	BMP5-r-Min
	COPB2_9276	COPB2	0.00184932	-0.153	BMP5-r-Min
	COPG_22820	COPG1	0.000167458	-0.182	BMP5-r-Min
	COPS2_9318	COPS2	0.00297931	-0.146	BMP5-r-Min
	COPS6_10980	COPS6	1.1157e-06	-0.231	BMP5-r-Min
	COPS7A_50813	COPS7A	5.4999e-09	-0.273	BMP5-r-Min
	COPS7B_64708	COPS7B	0.00114533	-0.159	BMP5-r-Min
	COPS8_10920	COPS8	5.63056e-05	-0.194	BMP5-r-Min
	COPZ1_22818	COPZ1	6.47755e-05	-0.192	BMP5-r-Min
	COQ3_51805	COQ3	3.62696e-06	-0.221	BMP5-r-Min
	CORIN_10699	CORIN	0.0014893	0.156	BMP5-r-Plus
	CORO1A_11151	CORO1A	0.00206268	0.151	BMP5-r-Plus
	CORO2B_10391	CORO2B	2.17186e-06	0.225	BMP5-r-Plus
	CORO6_84940	CORO6	0.00224721	-0.15	BMP5-r-Min
	COX15_1355	COX15	0.00209878	-0.151	BMP5-r-Min
	COX17_10063	COX17	0.00223913	-0.15	BMP5-r-Min
	COX4I1_1327	COX4I1	0.000108605	-0.187	BMP5-r-Min
	COX4I2_84701	COX4I2	1.33041e-06	0.23	BMP5-r-Plus
	COX4NB_10328	EMC8	2.37896e-05	-0.203	BMP5-r-Min
	COX5A_9377	COX5A	1.00435e-06	-0.232	BMP5-r-Min
	COX5B_1329	COX5B	2.20964e-06	-0.225	BMP5-r-Min
	COX6A1_1337	COX6A1	0.000716581	-0.165	BMP5-r-Min
	COX6B1_1340	COX6B1	4.04784e-06	-0.22	BMP5-r-Min
	COX6B2_125965	COX6B2	8.56525e-06	-0.213	BMP5-r-Min
	COX7A1_1346	COX7A1	0.00100667	0.161	BMP5-r-Plus
	COX7A2_1347	COX7A2	0.00288937	-0.147	BMP5-r-Min
	COX7B_1349	COX7B	0.000178745	-0.181	BMP5-r-Min
	COX8A_1351	COX8A	0.00430547	-0.141	BMP5-r-Min
	CP110_9738	CCP110	2.21166e-07	0.245	BMP5-r-Plus
	CPA3_1359	CPA3	1.62733e-11	0.311	BMP5-r-Plus
	CPA4_51200	CPA4	5.61649e-05	-0.194	BMP5-r-Min
	CPAMD8_27151	CPAMD8	4.18272e-06	0.219	BMP5-r-Plus
	CPB1_1360	CPB1	7.22136e-06	0.214	BMP5-r-Plus
	CPB2_1361	CPB2	7.88473e-05	0.19	BMP5-r-Plus
	CPEB3_22849	CPEB3	5.97829e-05	0.193	BMP5-r-Plus
	CPEB4_80315	CPEB4	8.54277e-05	0.189	BMP5-r-Plus
	CPM_1368	CPM	0.00125618	0.158	BMP5-r-Plus
	CPNE2_221184	CPNE2	0.00636238	0.135	BMP5-r-Plus
	CPNE5_57699	CPNE5	0.000861627	0.163	BMP5-r-Plus
	CPSF3_51692	CPSF3	1.25746e-05	-0.209	BMP5-r-Min
	CPSF4_10898	CPSF4	0.00102641	-0.161	BMP5-r-Min
	CPVL_54504	CPVL	0.0052152	0.138	BMP5-r-Plus
	CPXM2_119587	CPXM2	0.000922714	0.162	BMP5-r-Plus
	CR1_1378	CR1	2.00429e-07	0.246	BMP5-r-Plus
	CR2_1380	CR2	1.53584e-07	0.248	BMP5-r-Plus
	CRB2_286204	CRB2	1.9698e-05	0.205	BMP5-r-Plus
	CRB3_92359	CRB3	0.00696265	0.134	BMP5-r-Plus
	CRBN_51185	CRBN	0.000168795	0.182	BMP5-r-Plus
	CRCT1_54544	CRCT1	0.000159421	-0.183	BMP5-r-Min
	CREB1_1385	CREB1	8.29684e-06	0.213	BMP5-r-Plus
	CREB3L1_90993	CREB3L1	2.33529e-05	0.203	BMP5-r-Plus
	CREB3L2_64764	CREB3L2	0.000223197	0.179	BMP5-r-Plus
	CREB5_9586	CREB5	4.87784e-05	0.195	BMP5-r-Plus
	CREBL2_1389	CREBL2	0.00593133	0.136	BMP5-r-Plus
	CREG2_200407	CREG2	1.10458e-11	-0.313	BMP5-r-Min
	CRHBP_1393	CRHBP	1.71705e-05	0.206	BMP5-r-Plus
	CRIP2_1397	CRIP2	0.000731215	0.165	BMP5-r-Plus
	CRISPLD2_83716	CRISPLD2	0.00274081	0.147	BMP5-r-Plus
	CRLF1_9244	CRLF1	7.4322e-13	0.329	BMP5-r-Plus
	CRLS1_54675	CRLS1	5.10566e-06	0.218	BMP5-r-Plus
	CRNN_49860	CRNN	7.15503e-06	-0.214	BMP5-r-Min
	CROCCL2_114819	CROCCP3	0.00315389	0.145	BMP5-r-Plus
	CRTAC1_55118	CRTAC1	6.48043e-14	0.342	BMP5-r-Plus
	CRTC1_23373	CRTC1	5.92804e-07	0.237	BMP5-r-Plus
	CRX_1406	CRX	0	0	BMP5-r-Plus
	CRY2_1408	CRY2	9.60534e-14	0.34	BMP5-r-Plus
	CRYBA1_1411	CRYBA1	0.00938476	-0.129	BMP5-r-Min
	CRYBB1_1414	CRYBB1	0.00856	0.131	BMP5-r-Plus
	CRYGA_1418	CRYGA	0	0	BMP5-r-Plus
	CRYGB_1419	CRYGB	0	0	BMP5-r-Plus
	CRYGN_155051	CRYGN	0.00510216	0.139	BMP5-r-Plus
	CRYL1_51084	CRYL1	0.000244941	0.178	BMP5-r-Plus
	CRYM_1428	CRYM	3.28557e-15	0.357	BMP5-r-Plus
	CSDA_8531	YBX3	0.00153811	-0.155	BMP5-r-Min
	CSDC2_27254	CSDC2	1.92223e-10	0.295	BMP5-r-Plus
	CSE1L_1434	CSE1L	1.39202e-05	-0.208	BMP5-r-Min
	CSF1R_1436	CSF1R	0.00580921	0.137	BMP5-r-Plus
	CSF1_1435	CSF1	0.00351635	0.144	BMP5-r-Plus
	CSF2RB_1439	CSF2RB	0.000776729	0.164	BMP5-r-Plus
	CSF3R_1441	CSF3R	1.6616e-08	0.265	BMP5-r-Plus
	CSGALNACT2_55454	CSGALNACT2	0.000900338	0.162	BMP5-r-Plus
	CSK_1445	CSK	0.00499732	-0.139	BMP5-r-Min
	CSMD1_64478	CSMD1	0.00276199	0.147	BMP5-r-Plus
	CSNK1E_1454	CSNK1E	7.5021e-05	-0.191	BMP5-r-Min
	CSNK2A2_1459	CSNK2A2	1.08023e-06	-0.231	BMP5-r-Min
	CSNK2B_1460	CSNK2B	0.000283201	-0.176	BMP5-r-Min
	CSPG4PY2_84664	CSPG4P2Y	0.00786201	-0.132	BMP5-r-Min
	CSPG5_10675	CSPG5	0.00370328	0.143	BMP5-r-Plus
	CSPP1_79848	CSPP1	0.00187595	0.153	BMP5-r-Plus
	CSRNP1_64651	CSRNP1	2.27485e-05	0.203	BMP5-r-Plus
	CSRNP3_80034	CSRNP3	0.000319289	0.175	BMP5-r-Plus
	CSRP1_1465	CSRP1	0.00224883	0.15	BMP5-r-Plus
	CST5_1473	CST5	0.000268113	0.177	BMP5-r-Plus
	CST8_10047	CST8	0	0	BMP5-r-Plus
	CSTB_1476	CSTB	3.82818e-06	-0.22	BMP5-r-Min
	CSTT_164380	CST13P	0	0	BMP5-r-Plus
	CT45A4_441520	CT45A4	0.000890721	-0.162	BMP5-r-Min
	CTBP1_1487	CTBP1	1.65914e-05	-0.206	BMP5-r-Min
	CTBP2_1488	CTBP2	0.00171952	-0.154	BMP5-r-Min
	CTDSP2_10106	CTDSP2	2.8284e-05	0.201	BMP5-r-Plus
	CTDSPL_10217	CTDSPL	0.000105584	0.187	BMP5-r-Plus
	CTF1_1489	CTF1	0.000238348	0.178	BMP5-r-Plus
	CTGF_1490	CTGF	9.509e-05	0.188	BMP5-r-Plus
	CTNNBL1_56259	CTNNBL1	0.0001138	-0.186	BMP5-r-Min
	CTNND2_1501	CTNND2	5.39566e-06	0.217	BMP5-r-Plus
	CTNS_1497	CTNS	1.50675e-05	0.207	BMP5-r-Plus
	CTPS_1503	CTPS1	6.53924e-06	-0.215	BMP5-r-Min
	CTR9_9646	CTR9	0.0028721	0.147	BMP5-r-Plus
	CTSE_1510	CTSE	9.21009e-05	0.189	BMP5-r-Plus
	CTSF_8722	CTSF	1.49368e-05	0.207	BMP5-r-Plus
	CTSG_1511	CTSG	2.49461e-08	0.262	BMP5-r-Plus
	CTSH_1512	CTSH	2.73134e-08	0.261	BMP5-r-Plus
	CTSL1_1514	CTSL	4.98961e-07	-0.238	BMP5-r-Min
	CTSL2_1515	CTSV	2.32673e-07	-0.244	BMP5-r-Min
	CTSO_1519	CTSO	0.00021548	0.179	BMP5-r-Plus
	CTSZ_1522	CTSZ	0.00134464	0.157	BMP5-r-Plus
	CTTNBP2_83992	CTTNBP2	3.84779e-11	0.305	BMP5-r-Plus
	CUBN_8029	CUBN	0.00508254	0.139	BMP5-r-Plus
	CUL2_8453	CUL2	0.00864341	-0.131	BMP5-r-Min
	CUZD1_50624	CUZD1	0.00393221	0.142	BMP5-r-Plus
	CWC15_51503	CWC15	0.00640602	-0.135	BMP5-r-Min
	CWF19L1_55280	CWF19L1	0.00126542	-0.158	BMP5-r-Min
	CX3CL1_6376	CX3CL1	8.6476e-06	0.213	BMP5-r-Plus
	CX3CR1_1524	CX3CR1	4.32417e-09	0.274	BMP5-r-Plus
	CXCL12_6387	CXCL12	2.78779e-05	0.201	BMP5-r-Plus
	CXCL14_9547	CXCL14	2.01731e-06	0.226	BMP5-r-Plus
	CXCL17_284340	CXCL17	1.5364e-16	0.371	BMP5-r-Plus
	CXCL2_2920	CXCL2	0.000113386	0.186	BMP5-r-Plus
	CXCR1_3577	CXCR1	0.000172188	0.182	BMP5-r-Plus
	CXCR2_3579	CXCR2	2.91603e-05	0.201	BMP5-r-Plus
	CXCR4_7852	CXCR4	5.23926e-06	0.217	BMP5-r-Plus
	CXCR5_643	CXCR5	0.00135875	0.157	BMP5-r-Plus
	CXXC4_80319	CXXC4	0.00153189	0.155	BMP5-r-Plus
	CXorf21_80231	CXorf21	1.66282e-08	0.265	BMP5-r-Plus
	CXorf23_256643	CXorf23	3.65157e-05	0.198	BMP5-r-Plus
	CXorf36_79742	CXorf36	9.29796e-06	0.212	BMP5-r-Plus
	CXorf41_139212	PIH1D3	0.00156097	0.155	BMP5-r-Plus
	CXorf50B_653687	FAM226B	1.78044e-08	0.264	BMP5-r-Plus
	CYB561D1_284613	CYB561D1	0.00896698	0.13	BMP5-r-Plus
	CYB5A_1528	CYB5A	3.92799e-10	0.291	BMP5-r-Plus
	CYBB_1536	CYBB	0.00885375	0.13	BMP5-r-Plus
	CYBRD1_79901	CYBRD1	0.00138119	0.157	BMP5-r-Plus
	CYC1_1537	CYC1	8.09593e-05	-0.19	BMP5-r-Min
[truncated: 5,498 more rows]

## Sheet: ovarian
	#Program: R2: Genomics analysis and visualization platform
[truncated: 1,677 more rows]
