# Supplementary material for: A Multi-Omics Analysis of Bone Morphogenetic Protein 5 (BMP5) mRNA Expression and Clinical Prognostic Outcomes in Different Cancers Using Bioinformatics Approaches
Source: Biomedicines. 2020 Jan 21;8(2):19. doi: 10.3390/biomedicines8020019 (PMC7168281; doi:10.3390/biomedicines8020019)
Supplement: Supplementary file 1 [file biomedicines-08-00019-s001.zip › biomedicines-664747-supplementary new11/Supplementary files/Supplementary Table 1.xlsx]

## Sheet: Sheet1
Index	Tissue	Dataset_ID	Sample_ID	T:Tissue;C:Cellline	Cellline_name	Expression_level
1	Lung-Cancer	GSE10072	GSM254625	T	None	7.06609
2	Lung-Normal	GSE10072	GSM254626	T	None	8.07682
3	Lung-Cancer	GSE10072	GSM254627	T	None	7.01123
4	Lung-Normal	GSE10072	GSM254628	T	None	8.00563
5	Lung-Cancer	GSE10072	GSM254629	T	None	6.76818
6	Lung-Cancer	GSE10072	GSM254630	T	None	7.25739
7	Lung-Cancer	GSE10072	GSM254631	T	None	7.02237
8	Lung-Normal	GSE10072	GSM254632	T	None	7.52356
9	Lung-Cancer	GSE10072	GSM254633	T	None	6.62936
10	Lung-Normal	GSE10072	GSM254634	T	None	7.53916
11	Lung-Normal	GSE10072	GSM254635	T	None	8.03342
12	Lung-Cancer	GSE10072	GSM254636	T	None	5.88264
13	Lung-Cancer	GSE10072	GSM254637	T	None	6.20945
14	Lung-Normal	GSE10072	GSM254638	T	None	7.52356
15	Lung-Cancer	GSE10072	GSM254639	T	None	6.85798
16	Lung-Normal	GSE10072	GSM254640	T	None	8.02237
17	Lung-Cancer	GSE10072	GSM254641	T	None	7.65821
18	Lung-Cancer	GSE10072	GSM254642	T	None	6.49185
19	Lung-Normal	GSE10072	GSM254643	T	None	8.18488
20	Lung-Normal	GSE10072	GSM254644	T	None	8.32643
21	Lung-Cancer	GSE10072	GSM254645	T	None	7.35755
22	Lung-Normal	GSE10072	GSM254646	T	None	7.86419
23	Lung-Cancer	GSE10072	GSM254647	T	None	9.22641
24	Lung-Cancer	GSE10072	GSM254648	T	None	7.83289
25	Lung-Normal	GSE10072	GSM254649	T	None	7.82655
26	Lung-Cancer	GSE10072	GSM254650	T	None	6.76818
27	Lung-Normal	GSE10072	GSM254651	T	None	7.87652
28	Lung-Cancer	GSE10072	GSM254652	T	None	7.29462
29	Lung-Normal	GSE10072	GSM254653	T	None	7.49185
30	Lung-Cancer	GSE10072	GSM254654	T	None	7.77479
31	Lung-Normal	GSE10072	GSM254655	T	None	7.72792
32	Lung-Cancer	GSE10072	GSM254656	T	None	7.37504
33	Lung-Cancer	GSE10072	GSM254657	T	None	7.63663
34	Lung-Normal	GSE10072	GSM254658	T	None	7.64386
35	Lung-Cancer	GSE10072	GSM254659	T	None	6.45943
36	Lung-Normal	GSE10072	GSM254660	T	None	7.2384
37	Lung-Cancer	GSE10072	GSM254661	T	None	7.40088
38	Lung-Normal	GSE10072	GSM254662	T	None	7.7211
39	Lung-Cancer	GSE10072	GSM254663	T	None	7.54689
40	Lung-Cancer	GSE10072	GSM254664	T	None	7.32193
41	Lung-Normal	GSE10072	GSM254665	T	None	7.77479
42	Lung-Cancer	GSE10072	GSM254666	T	None	7.50779
43	Lung-Normal	GSE10072	GSM254667	T	None	7.89482
44	Lung-Cancer	GSE10072	GSM254668	T	None	7.96578
45	Lung-Normal	GSE10072	GSM254669	T	None	7.83289
46	Lung-Cancer	GSE10072	GSM254670	T	None	6.67243
47	Lung-Normal	GSE10072	GSM254671	T	None	7.7879
48	Lung-Cancer	GSE10072	GSM254672	T	None	7.07682
49	Lung-Normal	GSE10072	GSM254673	T	None	8.12928
50	Lung-Cancer	GSE10072	GSM254674	T	None	7.25739
51	Lung-Cancer	GSE10072	GSM254675	T	None	7.53916
52	Lung-Normal	GSE10072	GSM254676	T	None	7.85175
53	Lung-Normal	GSE10072	GSM254677	T	None	7.59991
54	Lung-Cancer	GSE10072	GSM254678	T	None	6.30378
55	Lung-Normal	GSE10072	GSM254679	T	None	7.64386
56	Lung-Cancer	GSE10072	GSM254680	T	None	6.52356
57	Lung-Normal	GSE10072	GSM254681	T	None	8.03342
58	Lung-Cancer	GSE10072	GSM254682	T	None	6.45943
59	Lung-Normal	GSE10072	GSM254683	T	None	8.14975
60	Lung-Cancer	GSE10072	GSM254684	T	None	8.64386
61	Lung-Normal	GSE10072	GSM254685	T	None	7.94251
62	Lung-Cancer	GSE10072	GSM254686	T	None	7.18982
63	Lung-Cancer	GSE10072	GSM254687	T	None	6.2854
64	Lung-Cancer	GSE10072	GSM254688	T	None	7.29462
65	Lung-Normal	GSE10072	GSM254689	T	None	8.3837
66	Lung-Cancer	GSE10072	GSM254690	T	None	6.45943
67	Lung-Normal	GSE10072	GSM254691	T	None	7.88264
68	Lung-Cancer	GSE10072	GSM254692	T	None	6.22882
69	Lung-Normal	GSE10072	GSM254693	T	None	8.25267
70	Lung-Cancer	GSE10072	GSM254694	T	None	6.55459
71	Lung-Normal	GSE10072	GSM254695	T	None	7.17991
72	Lung-Cancer	GSE10072	GSM254696	T	None	6.72792
73	Lung-Cancer	GSE10072	GSM254697	T	None	8.04985
74	Lung-Cancer	GSE10072	GSM254698	T	None	6.14975
75	Lung-Normal	GSE10072	GSM254699	T	None	7.75489
76	Lung-Cancer	GSE10072	GSM254700	T	None	6.56986
77	Lung-Cancer	GSE10072	GSM254701	T	None	6.49185
78	Lung-Normal	GSE10072	GSM254702	T	None	7.56224
79	Lung-Normal	GSE10072	GSM254703	T	None	7.97728
80	Lung-Cancer	GSE10072	GSM254704	T	None	5.80736
81	Lung-Cancer	GSE10072	GSM254705	T	None	7.15987
82	Lung-Normal	GSE10072	GSM254706	T	None	8.17991
83	Lung-Cancer	GSE10072	GSM254707	T	None	6.35755
84	Lung-Normal	GSE10072	GSM254708	T	None	7.82018
85	Lung-Cancer	GSE10072	GSM254709	T	None	9.45943
86	Lung-Normal	GSE10072	GSM254710	T	None	7.94251
87	Lung-Normal	GSE10072	GSM254711	T	None	7.74819
88	Lung-Normal	GSE10072	GSM254712	T	None	7.48382
89	Lung-Normal	GSE10072	GSM254713	T	None	7.03342
90	Lung-Cancer	GSE10072	GSM254714	T	None	7.67243
91	Lung-Normal	GSE10072	GSM254715	T	None	8.15482
92	Lung-Cancer	GSE10072	GSM254716	T	None	6.9542
93	Lung-Normal	GSE10072	GSM254717	T	None	7.87036
94	Lung-Cancer	GSE10072	GSM254718	T	None	7.53138
95	Lung-Normal	GSE10072	GSM254719	T	None	7.77479
96	Lung-Cancer	GSE10072	GSM254720	T	None	6.90689
97	Lung-Cancer	GSE10072	GSM254721	T	None	7.26679
98	Lung-Cancer	GSE10072	GSM254722	T	None	7.61471
99	Lung-Normal	GSE10072	GSM254723	T	None	7.37504
100	Lung-Cancer	GSE10072	GSM254724	T	None	5.85798
101	Lung-Normal	GSE10072	GSM254725	T	None	7.2384
102	Lung-Cancer	GSE10072	GSM254726	T	None	7.66534
103	Lung-Normal	GSE10072	GSM254727	T	None	6.82018
104	Lung-Cancer	GSE10072	GSM254728	T	None	6.83289
105	Lung-Cancer	GSE10072	GSM254729	T	None	7.24793
106	Lung-Normal	GSE10072	GSM254730	T	None	7.7211
107	Lung-Normal	GSE10072	GSM254731	T	None	7.60733
112	Bone_Marrow-Cancer	GSE10139	GSM256222	T	None	6.49185
113	Bone_Marrow-Cancer	GSE10139	GSM256223	T	None	6.22882
114	Bone_Marrow-Cancer	GSE10139	GSM256224	T	None	6.56986
115	Bone_Marrow-Cancer	GSE10139	GSM256225	T	None	6.61471
116	Bone_Marrow-Cancer	GSE10139	GSM256226	T	None	6.88264
117	Bone_Marrow-Cancer	GSE10139	GSM256227	T	None	6.47573
118	Bone_Marrow-Cancer	GSE10139	GSM256228	T	None	6.32193
119	Bone_Marrow-Cancer	GSE10139	GSM256229	T	None	5.80736
120	Bone_Marrow-Cancer	GSE10139	GSM256230	T	None	6.04439
121	Bone_Marrow-Cancer	GSE10139	GSM256231	T	None	5.67243
122	Bone_Marrow-Cancer	GSE10139	GSM256232	T	None	6.35755
123	Bone_Marrow-Cancer	GSE10139	GSM256233	T	None	6.04439
124	Bone_Marrow-Cancer	GSE10139	GSM256234	T	None	5.72792
125	Bone_Marrow-Cancer	GSE10139	GSM256235	T	None	5.75489
126	Bone_Marrow-Cancer	GSE10139	GSM256236	T	None	5.35755
127	Bone_Marrow-Cancer	GSE10139	GSM256237	T	None	6.88264
128	Bone_Marrow-Cancer	GSE10139	GSM256238	T	None	5.90689
129	Bone_Marrow-Cancer	GSE10139	GSM256239	T	None	6.14975
130	Bone_Marrow-Cancer	GSE10139	GSM256240	T	None	6.39232
131	Bone_Marrow-Cancer	GSE10139	GSM256241	T	None	5.42626
132	Bone_Marrow-Cancer	GSE10139	GSM256242	T	None	6.52356
133	Bone_Marrow-Cancer	GSE10139	GSM256243	T	None	6.71425
134	Bone_Marrow-Cancer	GSE10139	GSM256244	T	None	6.44294
135	Bone_Marrow-Cancer	GSE10139	GSM256245	T	None	6.26679
136	Bone_Marrow-Cancer	GSE10139	GSM256246	T	None	6.67243
137	Bone_Marrow-Cancer	GSE10139	GSM256247	T	None	5.42626
138	Bone_Marrow-Cancer	GSE10139	GSM256248	T	None	6.33985
139	Bone_Marrow-Cancer	GSE10139	GSM256249	T	None	4.52356
140	Bone_Marrow-Cancer	GSE10139	GSM256250	T	None	6.2854
141	Bone_Marrow-Cancer	GSE10139	GSM256251	T	None	6.08746
142	Bone_Marrow-Cancer	GSE10139	GSM256252	T	None	4.9542
143	Bone_Marrow-Cancer	GSE10139	GSM256253	T	None	6
144	Bone_Marrow-Cancer	GSE10139	GSM256254	T	None	6.40939
145	Bone_Marrow-Cancer	GSE10139	GSM256255	T	None	5
146	Bone_Marrow-Cancer	GSE10139	GSM256256	T	None	6
147	Bone_Marrow-Cancer	GSE10139	GSM256257	T	None	5.90689
148	Bone_Marrow-Cancer	GSE10139	GSM256258	T	None	5.35755
149	Bone_Marrow-Cancer	GSE10139	GSM256259	T	None	6.62936
150	Bone_Marrow-Cancer	GSE10139	GSM256260	T	None	5.75489
151	Bone_Marrow-Cancer	GSE10139	GSM256261	T	None	5.72792
152	Bone_Marrow-Cancer	GSE10172	GSM257016	T	None	5.83289
153	Bone_Marrow-Cancer	GSE10172	GSM257017	T	None	6.40939
154	Bone_Marrow-Cancer	GSE10172	GSM257018	T	None	6.08746
155	Bone_Marrow-Cancer	GSE10172	GSM257019	T	None	5.85798
156	Bone_Marrow-Cancer	GSE10172	GSM257020	T	None	5.45943
157	Bone_Marrow-Cancer	GSE10172	GSM257021	T	None	6.22882
158	Bone_Marrow-Cancer	GSE10172	GSM257022	T	None	5.75489
159	Bone_Marrow-Cancer	GSE10172	GSM257023	T	None	5.64386
160	Bone_Marrow-Cancer	GSE10172	GSM257024	T	None	6.06609
161	Bone_Marrow-Cancer	GSE10172	GSM257025	T	None	6.18982
162	Bone_Marrow-Cancer	GSE10172	GSM257026	T	None	6.18982
163	Bone_Marrow-Cancer	GSE10172	GSM257027	T	None	5.16993
164	Bone_Marrow-Cancer	GSE10172	GSM257028	T	None	6.67243
165	Bone_Marrow-Cancer	GSE10172	GSM257029	T	None	6.08746
166	Bone_Marrow-Cancer	GSE10172	GSM257030	T	None	6.39232
167	Bone_Marrow-Cancer	GSE10172	GSM257031	T	None	5.83289
168	Bone_Marrow-Cancer	GSE10172	GSM257032	T	None	5.97728
169	Bone_Marrow-Cancer	GSE10172	GSM257033	T	None	5.16993
170	Bone_Marrow-Cancer	GSE10172	GSM257034	T	None	5.16993
171	Bone_Marrow-Cancer	GSE10172	GSM257035	T	None	6.02237
172	Bone_Marrow-Cancer	GSE10172	GSM257036	T	None	5.97728
173	Bone_Marrow-Cancer	GSE10172	GSM257037	T	None	5.85798
174	Bone_Marrow-Cancer	GSE10172	GSM257038	T	None	5.83289
175	Bone_Marrow-Cancer	GSE10172	GSM257039	T	None	5.32193
176	Bone_Marrow-Cancer	GSE10172	GSM257040	T	None	5.49185
177	Bone_Marrow-Cancer	GSE10172	GSM257041	T	None	5.35755
178	Bone_Marrow-Cancer	GSE10172	GSM257042	T	None	5.78136
179	Bone_Marrow-Cancer	GSE10172	GSM257043	T	None	5.49185
180	Bone_Marrow-Cancer	GSE10172	GSM257044	T	None	6.06609
181	Bone_Marrow-Cancer	GSE10172	GSM257045	T	None	5.08746
182	Bone_Marrow-Cancer	GSE10172	GSM257046	T	None	5.52356
183	Bone_Marrow-Cancer	GSE10172	GSM257047	T	None	5.55459
184	Bone_Marrow-Cancer	GSE10172	GSM257048	T	None	5.58496
185	Bone_Marrow-Cancer	GSE10172	GSM257049	T	None	5.42626
186	Bone_Marrow-Cancer	GSE10172	GSM257050	T	None	5.9542
187	Bone_Marrow-Cancer	GSE10172	GSM257051	T	None	5.08746
188	Kidney-Cancer	GSE10320	GSM260728	T	None	5.67243
189	Kidney-Cancer	GSE10320	GSM260729	T	None	6.24793
190	Kidney-Cancer	GSE10320	GSM260730	T	None	5.70044
191	Kidney-Cancer	GSE10320	GSM260731	T	None	6.02237
192	Kidney-Cancer	GSE10320	GSM260732	T	None	5.80736
193	Kidney-Cancer	GSE10320	GSM260733	T	None	5.04439
194	Kidney-Cancer	GSE10320	GSM260734	T	None	5.88264
195	Kidney-Cancer	GSE10320	GSM260735	T	None	5.08746
196	Kidney-Cancer	GSE10320	GSM260736	T	None	5
197	Kidney-Cancer	GSE10320	GSM260737	T	None	6.50779
198	Kidney-Cancer	GSE10320	GSM260738	T	None	5.58496
199	Kidney-Cancer	GSE10320	GSM260739	T	None	5.90689
200	Kidney-Cancer	GSE10320	GSM260740	T	None	5.42626
201	Kidney-Cancer	GSE10320	GSM260741	T	None	5.39232
202	Kidney-Cancer	GSE10320	GSM260742	T	None	5.24793
203	Kidney-Cancer	GSE10320	GSM260743	T	None	5.35755
204	Kidney-Cancer	GSE10320	GSM260744	T	None	5.97728
205	Kidney-Cancer	GSE10320	GSM260745	T	None	6.24793
206	Kidney-Cancer	GSE10320	GSM260746	T	None	7.31288
207	Kidney-Cancer	GSE10320	GSM260747	T	None	6.42626
208	Kidney-Cancer	GSE10320	GSM260748	T	None	5.97728
209	Kidney-Cancer	GSE10320	GSM260749	T	None	6.16993
210	Kidney-Cancer	GSE10320	GSM260750	T	None	5.42626
211	Kidney-Cancer	GSE10320	GSM260751	T	None	5.39232
212	Kidney-Cancer	GSE10320	GSM260752	T	None	5.83289
213	Kidney-Cancer	GSE10320	GSM260753	T	None	5.42626
214	Kidney-Cancer	GSE10320	GSM260754	T	None	5.70044
215	Kidney-Cancer	GSE10320	GSM260755	T	None	5.42626
216	Kidney-Cancer	GSE10320	GSM260756	T	None	6.22882
217	Kidney-Cancer	GSE10320	GSM260757	T	None	5.80736
218	Kidney-Cancer	GSE10320	GSM260758	T	None	6.91886
219	Kidney-Cancer	GSE10320	GSM260759	T	None	5.61471
220	Kidney-Cancer	GSE10320	GSM260760	T	None	6.14975
221	Kidney-Cancer	GSE10320	GSM260761	T	None	5.67243
222	Kidney-Cancer	GSE10320	GSM260762	T	None	5.58496
223	Kidney-Cancer	GSE10320	GSM260763	T	None	6.02237
224	Kidney-Cancer	GSE10320	GSM260764	T	None	5.72792
225	Kidney-Cancer	GSE10320	GSM260765	T	None	5.70044
226	Kidney-Cancer	GSE10320	GSM260766	T	None	6.47573
227	Kidney-Cancer	GSE10320	GSM260767	T	None	6
228	Kidney-Cancer	GSE10320	GSM260768	T	None	5.32193
229	Kidney-Cancer	GSE10320	GSM260769	T	None	5.42626
230	Kidney-Cancer	GSE10320	GSM260770	T	None	6.12928
231	Kidney-Cancer	GSE10320	GSM260771	T	None	5.52356
232	Kidney-Cancer	GSE10320	GSM260772	T	None	5.58496
233	Kidney-Cancer	GSE10320	GSM260773	T	None	6.37504
234	Kidney-Cancer	GSE10320	GSM260774	T	None	5.42626
235	Kidney-Cancer	GSE10320	GSM260775	T	None	5.93074
236	Kidney-Cancer	GSE10320	GSM260776	T	None	5.70044
237	Kidney-Cancer	GSE10320	GSM260777	T	None	5.78136
238	Kidney-Cancer	GSE10320	GSM260778	T	None	6.14975
239	Kidney-Cancer	GSE10320	GSM260779	T	None	6.75489
240	Kidney-Cancer	GSE10320	GSM260780	T	None	6.58496
241	Kidney-Cancer	GSE10320	GSM260781	T	None	6.26679
242	Kidney-Cancer	GSE10320	GSM260782	T	None	5.04439
243	Kidney-Cancer	GSE10320	GSM260783	T	None	5.67243
244	Kidney-Cancer	GSE10320	GSM260784	T	None	5.75489
245	Kidney-Cancer	GSE10320	GSM260785	T	None	6.26679
246	Kidney-Cancer	GSE10320	GSM260786	T	None	5.67243
247	Kidney-Cancer	GSE10320	GSM260787	T	None	5.45943
248	Kidney-Cancer	GSE10320	GSM260788	T	None	5.75489
249	Kidney-Cancer	GSE10320	GSM260789	T	None	5.64386
250	Kidney-Cancer	GSE10320	GSM260790	T	None	5.78136
251	Kidney-Cancer	GSE10320	GSM260791	T	None	6.59991
252	Kidney-Cancer	GSE10320	GSM260792	T	None	6.35755
253	Kidney-Cancer	GSE10320	GSM260793	T	None	5.88264
254	Kidney-Cancer	GSE10320	GSM260794	T	None	5.20945
255	Kidney-Cancer	GSE10320	GSM260795	T	None	5.52356
256	Kidney-Cancer	GSE10320	GSM260796	T	None	5.52356
257	Kidney-Cancer	GSE10320	GSM260797	T	None	5.78136
258	Kidney-Cancer	GSE10320	GSM260798	T	None	5.52356
259	Kidney-Cancer	GSE10320	GSM260799	T	None	5.64386
260	Kidney-Cancer	GSE10320	GSM260800	T	None	6.65821
261	Kidney-Cancer	GSE10320	GSM260801	T	None	6.18982
262	Kidney-Cancer	GSE10320	GSM260802	T	None	6.47573
263	Kidney-Cancer	GSE10320	GSM260803	T	None	5.32193
264	Kidney-Cancer	GSE10320	GSM260804	T	None	5
265	Kidney-Cancer	GSE10320	GSM260805	T	None	6.2854
266	Kidney-Cancer	GSE10320	GSM260806	T	None	5.80736
267	Kidney-Cancer	GSE10320	GSM260807	T	None	5.78136
268	Kidney-Cancer	GSE10320	GSM260808	T	None	5.16993
269	Kidney-Cancer	GSE10320	GSM260809	T	None	5.61471
270	Kidney-Cancer	GSE10320	GSM260810	T	None	5.70044
271	Kidney-Cancer	GSE10320	GSM260811	T	None	5.39232
272	Kidney-Cancer	GSE10320	GSM260812	T	None	5.45943
273	Kidney-Cancer	GSE10320	GSM260813	T	None	5.80736
274	Kidney-Cancer	GSE10320	GSM260814	T	None	5.16993
275	Kidney-Cancer	GSE10320	GSM260815	T	None	5.20945
276	Kidney-Cancer	GSE10320	GSM260816	T	None	5.16993
277	Kidney-Cancer	GSE10320	GSM260817	T	None	5.08746
278	Kidney-Cancer	GSE10320	GSM260818	T	None	5.35755
279	Kidney-Cancer	GSE10320	GSM260819	T	None	5.08746
280	Kidney-Cancer	GSE10320	GSM260820	T	None	5.58496
281	Kidney-Cancer	GSE10320	GSM260821	T	None	5.72792
282	Kidney-Cancer	GSE10320	GSM260822	T	None	6.08746
283	Kidney-Cancer	GSE10320	GSM260823	T	None	5.45943
284	Kidney-Cancer	GSE10320	GSM260824	T	None	6.47573
285	Kidney-Cancer	GSE10320	GSM260825	T	None	6.08746
286	Kidney-Cancer	GSE10320	GSM260826	T	None	5.88264
287	Kidney-Cancer	GSE10320	GSM260827	T	None	6.08746
288	Kidney-Cancer	GSE10320	GSM260828	T	None	5.85798
289	Kidney-Cancer	GSE10320	GSM260829	T	None	5.42626
290	Kidney-Cancer	GSE10320	GSM260830	T	None	5.97728
291	Kidney-Cancer	GSE10320	GSM260831	T	None	4.58496
292	Kidney-Cancer	GSE10320	GSM260832	T	None	5.32193
293	Kidney-Cancer	GSE10320	GSM260833	T	None	5.55459
294	Kidney-Cancer	GSE10320	GSM260834	T	None	5.32193
295	Kidney-Cancer	GSE10320	GSM260835	T	None	5.32193
296	Kidney-Cancer	GSE10320	GSM260836	T	None	5.12928
297	Kidney-Cancer	GSE10320	GSM260837	T	None	5
298	Kidney-Cancer	GSE10320	GSM260838	T	None	5.42626
299	Kidney-Cancer	GSE10320	GSM260839	T	None	6.10852
300	Kidney-Cancer	GSE10320	GSM260840	T	None	5.64386
301	Kidney-Cancer	GSE10320	GSM260841	T	None	6.62936
302	Kidney-Cancer	GSE10320	GSM260842	T	None	5.90689
303	Kidney-Cancer	GSE10320	GSM260843	T	None	5.75489
304	Kidney-Cancer	GSE10320	GSM260844	T	None	6.98868
305	Kidney-Cancer	GSE10320	GSM260845	T	None	5
306	Kidney-Cancer	GSE10320	GSM260846	T	None	6.40939
307	Kidney-Cancer	GSE10320	GSM260847	T	None	6
308	Kidney-Cancer	GSE10320	GSM260848	T	None	6.04439
309	Kidney-Cancer	GSE10320	GSM260849	T	None	5.35755
310	Kidney-Cancer	GSE10320	GSM260850	T	None	5.04439
311	Kidney-Cancer	GSE10320	GSM260851	T	None	6.33985
312	Kidney-Cancer	GSE10320	GSM260852	T	None	5.90689
313	Kidney-Cancer	GSE10320	GSM260853	T	None	4.90689
314	Kidney-Cancer	GSE10320	GSM260854	T	None	5.75489
315	Kidney-Cancer	GSE10320	GSM260855	T	None	6.14975
316	Kidney-Cancer	GSE10320	GSM260856	T	None	6.12928
317	Kidney-Cancer	GSE10320	GSM260857	T	None	5.2854
318	Kidney-Cancer	GSE10320	GSM260858	T	None	6.44294
319	Kidney-Cancer	GSE10320	GSM260859	T	None	6.18982
320	Kidney-Cancer	GSE10320	GSM260860	T	None	5.24793
321	Kidney-Cancer	GSE10320	GSM260861	T	None	6.26679
322	Kidney-Cancer	GSE10320	GSM260862	T	None	5.93074
323	Kidney-Cancer	GSE10320	GSM260863	T	None	5.08746
324	Kidney-Cancer	GSE10320	GSM260864	T	None	5.2854
325	Kidney-Cancer	GSE10320	GSM260865	T	None	5.61471
326	Kidney-Cancer	GSE10320	GSM260866	T	None	6.59991
327	Kidney-Cancer	GSE10320	GSM260867	T	None	5.52356
328	Kidney-Cancer	GSE10320	GSM260868	T	None	6.52356
329	Kidney-Cancer	GSE10320	GSM260869	T	None	6.6865
330	Kidney-Cancer	GSE10320	GSM260870	T	None	6.56986
331	Kidney-Cancer	GSE10320	GSM260871	T	None	6.08746
332	Immune_System-Normal	GSE10325	GSM260886	T	None	5.24793
333	Immune_System-Normal	GSE10325	GSM260887	T	None	5.35755
334	Immune_System-Normal	GSE10325	GSM260888	T	None	3.90689
335	Immune_System-Normal	GSE10325	GSM260889	T	None	6
336	Immune_System-Normal	GSE10325	GSM260890	T	None	5.45943
337	Immune_System-Normal	GSE10325	GSM260891	T	None	5.45943
338	Immune_System-Normal	GSE10325	GSM260892	T	None	6.12928
339	Immune_System-Normal	GSE10325	GSM260893	T	None	5.70044
340	Immune_System-Normal	GSE10325	GSM260894	T	None	5
341	Immune_System-Normal	GSE10325	GSM260895	T	None	5.16993
342	Immune_System-Normal	GSE10325	GSM260896	T	None	5.35755
343	Immune_System-Normal	GSE10325	GSM260897	T	None	4.52356
344	Immune_System-Normal	GSE10325	GSM260898	T	None	4.58496
345	Immune_System-Normal	GSE10325	GSM260899	T	None	4.80736
346	Immune_System-Normal	GSE10325	GSM260900	T	None	5.2854
347	Immune_System-Normal	GSE10325	GSM260901	T	None	4.9542
348	Immune_System-Normal	GSE10325	GSM260902	T	None	5.24793
349	Immune_System-Normal	GSE10325	GSM260903	T	None	5.78136
350	Immune_System-Normal	GSE10325	GSM260904	T	None	5.42626
351	Immune_System-Normal	GSE10325	GSM260905	T	None	5.93074
352	Immune_System-Normal	GSE10325	GSM260906	T	None	5
353	Immune_System-Normal	GSE10325	GSM260907	T	None	5.49185
354	Immune_System-Normal	GSE10325	GSM260908	T	None	5.90689
355	Immune_System-Normal	GSE10325	GSM260909	T	None	5.67243
356	Immune_System-Normal	GSE10325	GSM260910	T	None	5.52356
357	Immune_System-Normal	GSE10325	GSM260911	T	None	6.44294
358	Immune_System-Normal	GSE10325	GSM260912	T	None	4.90689
359	Immune_System-Normal	GSE10325	GSM260913	T	None	5.90689
360	Immune_System-Cancer	GSE10325	GSM260914	T	None	5.83289
361	Immune_System-Cancer	GSE10325	GSM260915	T	None	5.64386
362	Immune_System-Cancer	GSE10325	GSM260916	T	None	6.79442
363	Immune_System-Cancer	GSE10325	GSM260917	T	None	4.9542
364	Immune_System-Cancer	GSE10325	GSM260918	T	None	5.2854
365	Immune_System-Cancer	GSE10325	GSM260919	T	None	5.55459
366	Immune_System-Cancer	GSE10325	GSM260920	T	None	5.49185
367	Immune_System-Cancer	GSE10325	GSM260921	T	None	5.75489
368	Immune_System-Cancer	GSE10325	GSM260922	T	None	6.02237
369	Immune_System-Cancer	GSE10325	GSM260923	T	None	5.88264
370	Immune_System-Cancer	GSE10325	GSM260924	T	None	6.18982
371	Immune_System-Cancer	GSE10325	GSM260925	T	None	5.67243
372	Immune_System-Cancer	GSE10325	GSM260926	T	None	5.72792
373	Immune_System-Cancer	GSE10325	GSM260927	T	None	5.39232
374	Immune_System-Cancer	GSE10325	GSM260928	T	None	5.24793
375	Immune_System-Cancer	GSE10325	GSM260929	T	None	5.58496
376	Immune_System-Cancer	GSE10325	GSM260930	T	None	5.20945
377	Immune_System-Cancer	GSE10325	GSM260931	T	None	5.49185
378	Immune_System-Cancer	GSE10325	GSM260932	T	None	4.9542
379	Immune_System-Cancer	GSE10325	GSM260933	T	None	5.24793
380	Immune_System-Cancer	GSE10325	GSM260934	T	None	5.39232
381	Immune_System-Cancer	GSE10325	GSM260935	T	None	4.9542
382	Immune_System-Cancer	GSE10325	GSM260936	T	None	4.80736
383	Immune_System-Cancer	GSE10325	GSM260937	T	None	4.58496
384	Immune_System-Cancer	GSE10325	GSM260938	T	None	4.45943
385	Immune_System-Cancer	GSE10325	GSM260939	T	None	4.9542
386	Immune_System-Cancer	GSE10325	GSM260940	T	None	5.58496
387	Immune_System-Cancer	GSE10325	GSM260941	T	None	5.64386
388	Immune_System-Cancer	GSE10325	GSM260942	T	None	5.24793
389	Immune_System-Cancer	GSE10325	GSM260943	T	None	6.14975
390	Immune_System-Cancer	GSE10325	GSM260944	T	None	5.04439
391	Immune_System-Cancer	GSE10325	GSM260945	T	None	4.52356
392	Immune_System-Cancer	GSE10325	GSM260946	T	None	5.24793
393	Immune_System-Cancer	GSE10325	GSM260947	T	None	3
394	Immune_System-Cancer	GSE10325	GSM260949	T	None	6.12928
395	Immune_System-Cancer	GSE10325	GSM260950	T	None	5.93074
396	Immune_System-Cancer	GSE10325	GSM260951	T	None	5.42626
397	Immune_System-Cancer	GSE10325	GSM260952	T	None	5.32193
398	Muscle-Normal	GSE10760	GSM271511	T	None	6.9542
399	Muscle-Normal	GSE10760	GSM271512	T	None	6.58496
400	Muscle-Normal	GSE10760	GSM271513	T	None	6.67243
401	Muscle-Normal	GSE10760	GSM271514	T	None	6.87036
402	Muscle-Normal	GSE10760	GSM271515	T	None	6.75489
403	Muscle-Normal	GSE10760	GSM271516	T	None	7.07682
404	Muscle-Normal	GSE10760	GSM271517	T	None	6.93074
405	Muscle-Normal	GSE10760	GSM271518	T	None	6.59991
406	Muscle-Normal	GSE10760	GSM271519	T	None	7.09803
407	Muscle-Normal	GSE10760	GSM271520	T	None	6.45943
408	Muscle-Normal	GSE10760	GSM271521	T	None	6.65821
409	Muscle-Normal	GSE10760	GSM271522	T	None	6.96578
410	Muscle-Normal	GSE10760	GSM271523	T	None	6.18982
411	Muscle-Normal	GSE10760	GSM271524	T	None	6.94251
412	Muscle-Normal	GSE10760	GSM271525	T	None	6.94251
413	Muscle-Normal	GSE10760	GSM271526	T	None	7.44294
414	Muscle-Normal	GSE10760	GSM271527	T	None	6.87036
415	Muscle-Normal	GSE10760	GSM271528	T	None	7.16993
416	Muscle-Normal	GSE10760	GSM271529	T	None	7.15987
417	Muscle-Normal	GSE10760	GSM271530	T	None	7.55459
418	Muscle-Normal	GSE10760	GSM271531	T	None	7.31288
419	Muscle-Normal	GSE10760	GSM271532	T	None	7.12928
420	Muscle-Normal	GSE10760	GSM271533	T	None	7.08746
421	Muscle-Normal	GSE10760	GSM271534	T	None	7.87036
422	Muscle-Normal	GSE10760	GSM271535	T	None	7.56986
423	Muscle-Normal	GSE10760	GSM271536	T	None	7.02237
424	Muscle-Normal	GSE10760	GSM271537	T	None	7.03342
425	Muscle-Normal	GSE10760	GSM271538	T	None	7
426	Muscle-Normal	GSE10760	GSM271539	T	None	7.37504
427	Muscle-Normal	GSE10760	GSM271540	T	None	7.06609
428	Larynx-Normal	GSE10935	GSM277274	T	None	4.08746
429	Larynx-Cancer	GSE10935	GSM277275	T	None	5.24793
430	Larynx-Normal	GSE10935	GSM277276	T	None	5.24793
431	Larynx-Cancer	GSE10935	GSM277277	T	None	5.08746
432	Bone_Marrow-Cancer	GSE11038	GSM252591	T	None	4.45943
433	Bone_Marrow-Cancer	GSE11038	GSM252592	T	None	4.70044
434	Bone_Marrow-Cancer	GSE11038	GSM252593	T	None	4
435	Bone_Marrow-Cancer	GSE11038	GSM252594	T	None	4.39232
436	Bone_Marrow-Cancer	GSE11038	GSM252595	T	None	4.08746
437	Bone_Marrow-Cancer	GSE11038	GSM252596	T	None	4.39232
438	Bone_Marrow-Cancer	GSE11038	GSM252597	T	None	2.58496
439	Bone_Marrow-Cancer	GSE11038	GSM252598	T	None	4.9542
440	Bone_Marrow-Cancer	GSE11038	GSM252599	T	None	4.80736
441	Bone_Marrow-Cancer	GSE11038	GSM252600	T	None	3.70044
442	Bone_Marrow-Cancer	GSE11038	GSM252601	T	None	4.08746
443	Bone_Marrow-Cancer	GSE11038	GSM252602	T	None	5.32193
444	Bone_Marrow-Cancer	GSE11038	GSM252603	T	None	3.80735
445	Bone_Marrow-Cancer	GSE11038	GSM252604	T	None	4
446	Bone_Marrow-Cancer	GSE11038	GSM252605	T	None	4.64386
447	Bone_Marrow-Cancer	GSE11038	GSM252606	T	None	4.52356
448	Bone_Marrow-Cancer	GSE11038	GSM252607	T	None	5.20945
449	Bone_Marrow-Cancer	GSE11038	GSM252608	T	None	4
450	Bone_Marrow-Cancer	GSE11038	GSM252609	T	None	5.12928
451	Bone_Marrow-Cancer	GSE11038	GSM252610	T	None	4
452	Bone_Marrow-Cancer	GSE11038	GSM252611	T	None	4
453	Bone_Marrow-Cancer	GSE11038	GSM252612	T	None	4.52356
454	Bone_Marrow-Cancer	GSE11038	GSM252613	T	None	5
455	Bone_Marrow-Cancer	GSE11038	GSM252614	T	None	5.83289
456	Bone_Marrow-Cancer	GSE11038	GSM252615	T	None	5
457	Bone_Marrow-Cancer	GSE11038	GSM252616	T	None	4.85798
458	Bone_Marrow-Cancer	GSE11038	GSM252617	T	None	3.80735
459	Bone_Marrow-Cancer	GSE11038	GSM252618	T	None	4.45943
460	Bone_Marrow-Cancer	GSE11038	GSM252619	T	None	5.39232
461	Bone_Marrow-Cancer	GSE11038	GSM252620	T	None	4.80736
462	Bone_Marrow-Cancer	GSE11038	GSM252621	T	None	3.80735
463	Bone_Marrow-Cancer	GSE11038	GSM252622	T	None	4.16993
464	Bone_Marrow-Cancer	GSE11038	GSM252623	T	None	4.24793
465	Bone_Marrow-Cancer	GSE11038	GSM252624	T	None	5.04439
466	Bone_Marrow-Cancer	GSE11038	GSM252625	T	None	4.70044
467	Bone_Marrow-Cancer	GSE11038	GSM252626	T	None	3.80735
468	Breast-Cancer	GSE11121	GSM282373	T	None	6.24793
469	Breast-Cancer	GSE11121	GSM282374	T	None	5.16993
470	Breast-Cancer	GSE11121	GSM282375	T	None	5.61471
471	Breast-Cancer	GSE11121	GSM282376	T	None	4.90689
472	Breast-Cancer	GSE11121	GSM282377	T	None	6.06609
473	Breast-Cancer	GSE11121	GSM282378	T	None	5.04439
474	Breast-Cancer	GSE11121	GSM282379	T	None	4.9542
475	Breast-Cancer	GSE11121	GSM282380	T	None	4.9542
476	Breast-Cancer	GSE11121	GSM282381	T	None	4.70044
477	Breast-Cancer	GSE11121	GSM282382	T	None	4.80736
478	Breast-Cancer	GSE11121	GSM282383	T	None	4.32193
479	Breast-Cancer	GSE11121	GSM282384	T	None	4.80736
480	Breast-Cancer	GSE11121	GSM282385	T	None	5.2854
481	Breast-Cancer	GSE11121	GSM282386	T	None	4.64386
482	Breast-Cancer	GSE11121	GSM282387	T	None	5.67243
483	Breast-Cancer	GSE11121	GSM282388	T	None	5.24793
484	Breast-Cancer	GSE11121	GSM282389	T	None	3.58496
485	Breast-Cancer	GSE11121	GSM282390	T	None	5.24793
486	Breast-Cancer	GSE11121	GSM282391	T	None	4.90689
487	Breast-Cancer	GSE11121	GSM282392	T	None	5.12928
488	Breast-Cancer	GSE11121	GSM282393	T	None	5.64386
489	Breast-Cancer	GSE11121	GSM282394	T	None	4.70044
490	Breast-Cancer	GSE11121	GSM282395	T	None	4.90689
491	Breast-Cancer	GSE11121	GSM282396	T	None	4.9542
492	Breast-Cancer	GSE11121	GSM282397	T	None	4.45943
493	Breast-Cancer	GSE11121	GSM282398	T	None	5.88264
494	Breast-Cancer	GSE11121	GSM282399	T	None	4.80736
495	Breast-Cancer	GSE11121	GSM282400	T	None	6.62936
496	Breast-Cancer	GSE11121	GSM282401	T	None	6.39232
497	Breast-Cancer	GSE11121	GSM282402	T	None	4.70044
498	Breast-Cancer	GSE11121	GSM282403	T	None	5.35755
499	Breast-Cancer	GSE11121	GSM282404	T	None	5.64386
500	Breast-Cancer	GSE11121	GSM282405	T	None	4.16993
501	Breast-Cancer	GSE11121	GSM282406	T	None	5.49185
502	Breast-Cancer	GSE11121	GSM282407	T	None	5.58496
503	Breast-Cancer	GSE11121	GSM282408	T	None	5.24793
504	Breast-Cancer	GSE11121	GSM282409	T	None	4.9542
505	Breast-Cancer	GSE11121	GSM282410	T	None	5.42626
506	Breast-Cancer	GSE11121	GSM282411	T	None	5.04439
507	Breast-Cancer	GSE11121	GSM282412	T	None	5.16993
508	Breast-Cancer	GSE11121	GSM282413	T	None	6.14975
509	Breast-Cancer	GSE11121	GSM282414	T	None	4.64386
510	Breast-Cancer	GSE11121	GSM282415	T	None	5.35755
511	Breast-Cancer	GSE11121	GSM282416	T	None	5.45943
512	Breast-Cancer	GSE11121	GSM282417	T	None	5.04439
513	Breast-Cancer	GSE11121	GSM282418	T	None	6.18982
514	Breast-Cancer	GSE11121	GSM282419	T	None	4.64386
515	Breast-Cancer	GSE11121	GSM282420	T	None	6
516	Breast-Cancer	GSE11121	GSM282421	T	None	4.9542
517	Breast-Cancer	GSE11121	GSM282422	T	None	5.42626
518	Breast-Cancer	GSE11121	GSM282423	T	None	6.37504
519	Breast-Cancer	GSE11121	GSM282424	T	None	5.52356
520	Breast-Cancer	GSE11121	GSM282425	T	None	5.97728
521	Breast-Cancer	GSE11121	GSM282426	T	None	5.04439
522	Breast-Cancer	GSE11121	GSM282427	T	None	5.39232
523	Breast-Cancer	GSE11121	GSM282428	T	None	3.58496
524	Breast-Cancer	GSE11121	GSM282429	T	None	5.24793
525	Breast-Cancer	GSE11121	GSM282430	T	None	5.49185
526	Breast-Cancer	GSE11121	GSM282431	T	None	4.52356
527	Breast-Cancer	GSE11121	GSM282432	T	None	5.80736
528	Breast-Cancer	GSE11121	GSM282433	T	None	5.90689
529	Breast-Cancer	GSE11121	GSM282434	T	None	5.58496
530	Breast-Cancer	GSE11121	GSM282435	T	None	5.70044
531	Breast-Cancer	GSE11121	GSM282436	T	None	6.08746
532	Breast-Cancer	GSE11121	GSM282437	T	None	5.85798
533	Breast-Cancer	GSE11121	GSM282438	T	None	4.75489
534	Breast-Cancer	GSE11121	GSM282439	T	None	5.20945
535	Breast-Cancer	GSE11121	GSM282440	T	None	5.04439
536	Breast-Cancer	GSE11121	GSM282441	T	None	4.64386
537	Breast-Cancer	GSE11121	GSM282442	T	None	5.2854
538	Breast-Cancer	GSE11121	GSM282443	T	None	4.85798
539	Breast-Cancer	GSE11121	GSM282444	T	None	5.52356
540	Breast-Cancer	GSE11121	GSM282445	T	None	5.70044
541	Breast-Cancer	GSE11121	GSM282446	T	None	5.12928
542	Breast-Cancer	GSE11121	GSM282447	T	None	5.88264
543	Breast-Cancer	GSE11121	GSM282448	T	None	5.2854
544	Breast-Cancer	GSE11121	GSM282449	T	None	4
545	Breast-Cancer	GSE11121	GSM282450	T	None	5.2854
546	Breast-Cancer	GSE11121	GSM282451	T	None	4.58496
547	Breast-Cancer	GSE11121	GSM282452	T	None	5.39232
548	Breast-Cancer	GSE11121	GSM282453	T	None	5.58496
549	Breast-Cancer	GSE11121	GSM282454	T	None	6.55459
550	Breast-Cancer	GSE11121	GSM282455	T	None	6.12928
551	Breast-Cancer	GSE11121	GSM282456	T	None	5.20945
552	Breast-Cancer	GSE11121	GSM282457	T	None	5.2854
553	Breast-Cancer	GSE11121	GSM282458	T	None	5.78136
554	Breast-Cancer	GSE11121	GSM282459	T	None	6.33985
555	Breast-Cancer	GSE11121	GSM282460	T	None	5.67243
556	Breast-Cancer	GSE11121	GSM282461	T	None	6.24793
557	Breast-Cancer	GSE11121	GSM282462	T	None	5.55459
558	Breast-Cancer	GSE11121	GSM282463	T	None	5.80736
559	Breast-Cancer	GSE11121	GSM282464	T	None	5.52356
560	Breast-Cancer	GSE11121	GSM282465	T	None	5.52356
561	Breast-Cancer	GSE11121	GSM282466	T	None	5.61471
562	Breast-Cancer	GSE11121	GSM282467	T	None	6.90689
563	Breast-Cancer	GSE11121	GSM282468	T	None	5
564	Breast-Cancer	GSE11121	GSM282469	T	None	6.18982
565	Breast-Cancer	GSE11121	GSM282470	T	None	6.32193
566	Breast-Cancer	GSE11121	GSM282471	T	None	7.11894
567	Breast-Cancer	GSE11121	GSM282472	T	None	5.16993
568	Breast-Cancer	GSE11121	GSM282473	T	None	4.52356
569	Breast-Cancer	GSE11121	GSM282474	T	None	4.64386
570	Breast-Cancer	GSE11121	GSM282475	T	None	5.16993
571	Breast-Cancer	GSE11121	GSM282476	T	None	5.35755
572	Breast-Cancer	GSE11121	GSM282477	T	None	5.45943
573	Breast-Cancer	GSE11121	GSM282478	T	None	6.64386
574	Breast-Cancer	GSE11121	GSM282479	T	None	4.85798
575	Breast-Cancer	GSE11121	GSM282480	T	None	5.88264
576	Breast-Cancer	GSE11121	GSM282481	T	None	5.16993
577	Breast-Cancer	GSE11121	GSM282482	T	None	6.55459
578	Breast-Cancer	GSE11121	GSM282483	T	None	5.64386
579	Breast-Cancer	GSE11121	GSM282484	T	None	5.58496
580	Breast-Cancer	GSE11121	GSM282485	T	None	5.04439
581	Breast-Cancer	GSE11121	GSM282486	T	None	6.14975
582	Breast-Cancer	GSE11121	GSM282487	T	None	5.32193
583	Breast-Cancer	GSE11121	GSM282488	T	None	4.58496
584	Breast-Cancer	GSE11121	GSM282489	T	None	5.16993
585	Breast-Cancer	GSE11121	GSM282490	T	None	5.04439
586	Breast-Cancer	GSE11121	GSM282491	T	None	4.90689
587	Breast-Cancer	GSE11121	GSM282492	T	None	5.39232
588	Breast-Cancer	GSE11121	GSM282493	T	None	5.75489
589	Breast-Cancer	GSE11121	GSM282494	T	None	5.42626
590	Breast-Cancer	GSE11121	GSM282495	T	None	4.90689
591	Breast-Cancer	GSE11121	GSM282496	T	None	5.16993
592	Breast-Cancer	GSE11121	GSM282497	T	None	5.97728
593	Breast-Cancer	GSE11121	GSM282498	T	None	5.67243
594	Breast-Cancer	GSE11121	GSM282499	T	None	5.04439
595	Breast-Cancer	GSE11121	GSM282500	T	None	5.39232
596	Breast-Cancer	GSE11121	GSM282501	T	None	5.2854
597	Breast-Cancer	GSE11121	GSM282502	T	None	6.14975
598	Breast-Cancer	GSE11121	GSM282503	T	None	5.85798
599	Breast-Cancer	GSE11121	GSM282504	T	None	4.75489
600	Breast-Cancer	GSE11121	GSM282505	T	None	5.45943
601	Breast-Cancer	GSE11121	GSM282506	T	None	5.08746
602	Breast-Cancer	GSE11121	GSM282507	T	None	5.12928
603	Breast-Cancer	GSE11121	GSM282508	T	None	4.70044
604	Breast-Cancer	GSE11121	GSM282509	T	None	6.35755
605	Breast-Cancer	GSE11121	GSM282510	T	None	5.20945
606	Breast-Cancer	GSE11121	GSM282511	T	None	5.20945
607	Breast-Cancer	GSE11121	GSM282512	T	None	5.72792
608	Breast-Cancer	GSE11121	GSM282513	T	None	4.90689
609	Breast-Cancer	GSE11121	GSM282514	T	None	5.83289
610	Breast-Cancer	GSE11121	GSM282515	T	None	4.75489
611	Breast-Cancer	GSE11121	GSM282516	T	None	5.72792
612	Breast-Cancer	GSE11121	GSM282517	T	None	5.42626
613	Breast-Cancer	GSE11121	GSM282518	T	None	6.30378
614	Breast-Cancer	GSE11121	GSM282519	T	None	5.58496
615	Breast-Cancer	GSE11121	GSM282520	T	None	4.45943
616	Breast-Cancer	GSE11121	GSM282521	T	None	5.83289
617	Breast-Cancer	GSE11121	GSM282522	T	None	4.52356
618	Breast-Cancer	GSE11121	GSM282523	T	None	6.47573
619	Breast-Cancer	GSE11121	GSM282524	T	None	6.14975
620	Breast-Cancer	GSE11121	GSM282525	T	None	4.80736
621	Breast-Cancer	GSE11121	GSM282526	T	None	5.16993
622	Breast-Cancer	GSE11121	GSM282527	T	None	5.85798
623	Breast-Cancer	GSE11121	GSM282528	T	None	7.76818
624	Breast-Cancer	GSE11121	GSM282529	T	None	5.58496
625	Breast-Cancer	GSE11121	GSM282530	T	None	5.85798
626	Breast-Cancer	GSE11121	GSM282531	T	None	4.80736
627	Breast-Cancer	GSE11121	GSM282532	T	None	5.20945
628	Breast-Cancer	GSE11121	GSM282533	T	None	5.20945
629	Breast-Cancer	GSE11121	GSM282534	T	None	6.02237
630	Breast-Cancer	GSE11121	GSM282535	T	None	6.82018
631	Breast-Cancer	GSE11121	GSM282536	T	None	4.52356
632	Breast-Cancer	GSE11121	GSM282537	T	None	5.45943
633	Breast-Cancer	GSE11121	GSM282538	T	None	5.52356
634	Breast-Cancer	GSE11121	GSM282539	T	None	5.42626
635	Breast-Cancer	GSE11121	GSM282540	T	None	5.75489
636	Breast-Cancer	GSE11121	GSM282541	T	None	4.24793
637	Breast-Cancer	GSE11121	GSM282542	T	None	5
638	Breast-Cancer	GSE11121	GSM282543	T	None	4.90689
639	Breast-Cancer	GSE11121	GSM282544	T	None	6.2854
640	Breast-Cancer	GSE11121	GSM282545	T	None	4.64386
641	Breast-Cancer	GSE11121	GSM282546	T	None	4.24793
642	Breast-Cancer	GSE11121	GSM282547	T	None	5.78136
643	Breast-Cancer	GSE11121	GSM282548	T	None	5.93074
644	Breast-Cancer	GSE11121	GSM282549	T	None	4.24793
645	Breast-Cancer	GSE11121	GSM282550	T	None	5.78136
646	Breast-Cancer	GSE11121	GSM282551	T	None	5.45943
647	Breast-Cancer	GSE11121	GSM282552	T	None	5.12928
648	Breast-Cancer	GSE11121	GSM282553	T	None	5.2854
649	Breast-Cancer	GSE11121	GSM282554	T	None	6.32193
650	Breast-Cancer	GSE11121	GSM282555	T	None	5.45943
651	Breast-Cancer	GSE11121	GSM282556	T	None	4.80736
652	Breast-Cancer	GSE11121	GSM282557	T	None	5.20945
653	Breast-Cancer	GSE11121	GSM282558	T	None	4.45943
654	Breast-Cancer	GSE11121	GSM282559	T	None	5.2854
655	Breast-Cancer	GSE11121	GSM282560	T	None	5.04439
656	Breast-Cancer	GSE11121	GSM282561	T	None	4
657	Breast-Cancer	GSE11121	GSM282562	T	None	3.45943
658	Breast-Cancer	GSE11121	GSM282563	T	None	4.64386
659	Breast-Cancer	GSE11121	GSM282564	T	None	5.16993
660	Breast-Cancer	GSE11121	GSM282565	T	None	5.08746
661	Breast-Cancer	GSE11121	GSM282566	T	None	3.58496
662	Breast-Cancer	GSE11121	GSM282567	T	None	4.52356
663	Breast-Cancer	GSE11121	GSM282568	T	None	6.06609
664	Breast-Cancer	GSE11121	GSM282569	T	None	5.52356
665	Breast-Cancer	GSE11121	GSM282570	T	None	5.78136
666	Breast-Cancer	GSE11121	GSM282571	T	None	5.2854
667	Breast-Cancer	GSE11121	GSM282572	T	None	5.35755
671	Kidney-Cancer	GSE11482	GSM289119	T	None	7.8392
672	Kidney-Cancer	GSE11482	GSM289120	T	None	6.04439
673	Kidney-Cancer	GSE11482	GSM289121	T	None	5.80736
674	Kidney-Cancer	GSE11482	GSM289122	T	None	6.59991
675	Kidney-Cancer	GSE11482	GSM289123	T	None	7.05528
676	Kidney-Cancer	GSE11482	GSM289124	T	None	6.06609
677	Kidney-Cancer	GSE11482	GSM289125	T	None	6.6865
678	Kidney-Cancer	GSE11482	GSM289126	T	None	6.80736
679	Kidney-Cancer	GSE11482	GSM289127	T	None	7.30378
680	Kidney-Cancer	GSE11482	GSM289128	T	None	6.45943
681	Kidney-Cancer	GSE11482	GSM289129	T	None	7.07682
682	Kidney-Cancer	GSE11482	GSM289130	T	None	6.12928
683	Kidney-Cancer	GSE11482	GSM289131	T	None	7.93074
684	Kidney-Cancer	GSE11482	GSM289132	T	None	6.72792
685	Kidney-Cancer	GSE11482	GSM289133	T	None	6.52356
686	Kidney-Cancer	GSE11482	GSM289134	T	None	6.53916
687	Kidney-Cancer	GSE11482	GSM289135	T	None	10.8525
688	Kidney-Cancer	GSE11482	GSM289136	T	None	6.47573
689	Kidney-Cancer	GSE11482	GSM289137	T	None	6.22882
690	Kidney-Cancer	GSE11482	GSM289138	T	None	10.5699
691	Kidney-Cancer	GSE11482	GSM289139	T	None	8.90689
692	Kidney-Cancer	GSE11482	GSM289140	T	None	3
693	Kidney-Cancer	GSE11482	GSM289141	T	None	5.64386
694	Kidney-Cancer	GSE11482	GSM289142	T	None	5.78136
695	Kidney-Cancer	GSE11482	GSM289143	T	None	6.76818
696	Kidney-Cancer	GSE11482	GSM289144	T	None	5.49185
697	Kidney-Cancer	GSE11482	GSM289145	T	None	6.2854
698	Kidney-Cancer	GSE11482	GSM289146	T	None	5.55459
699	Kidney-Cancer	GSE11482	GSM289147	T	None	6.16993
700	Kidney-Cancer	GSE11482	GSM289148	T	None	6
701	Kidney-Cancer	GSE11482	GSM289149	T	None	5.04439
702	Kidney-Cancer	GSE11482	GSM289150	T	None	6.22882
703	Kidney-Cancer	GSE11482	GSM289151	T	None	5.61471
704	Kidney-Cancer	GSE11482	GSM289152	T	None	6.02237
705	Kidney-Cancer	GSE11482	GSM289153	T	None	5.90689
706	Kidney-Cancer	GSE11482	GSM289154	T	None	6.26679
707	Kidney-Cancer	GSE11482	GSM289155	T	None	5.70044
708	Kidney-Cancer	GSE11482	GSM289156	T	None	5.80736
709	Kidney-Cancer	GSE11482	GSM289157	T	None	5.52356
710	Kidney-Cancer	GSE11482	GSM289158	T	None	5
711	Kidney-Cancer	GSE11482	GSM289159	T	None	6.16993
712	Bone_Marrow-Cancer	GSE1159	GSM19382	T	None	4.75489
713	Bone_Marrow-Cancer	GSE1159	GSM19383	T	None	4.85798
714	Bone_Marrow-Cancer	GSE1159	GSM20684	T	None	5.55459
715	Bone_Marrow-Cancer	GSE1159	GSM20685	T	None	5.55459
716	Bone_Marrow-Cancer	GSE1159	GSM20686	T	None	5.90689
717	Bone_Marrow-Cancer	GSE1159	GSM20687	T	None	5.80736
718	Bone_Marrow-Cancer	GSE1159	GSM20688	T	None	5
719	Bone_Marrow-Cancer	GSE1159	GSM20689	T	None	3.70044
720	Bone_Marrow-Cancer	GSE1159	GSM20690	T	None	4.70044
721	Bone_Marrow-Cancer	GSE1159	GSM20691	T	None	3.16993
722	Bone_Marrow-Cancer	GSE1159	GSM20692	T	None	5.04439
723	Bone_Marrow-Cancer	GSE1159	GSM20693	T	None	3.70044
724	Bone_Marrow-Cancer	GSE1159	GSM20694	T	None	5.52356
725	Bone_Marrow-Cancer	GSE1159	GSM20695	T	None	4.45943
726	Bone_Marrow-Cancer	GSE1159	GSM20696	T	None	4.24793
727	Bone_Marrow-Cancer	GSE1159	GSM20697	T	None	4.39232
728	Bone_Marrow-Cancer	GSE1159	GSM20698	T	None	5.97728
729	Bone_Marrow-Cancer	GSE1159	GSM20699	T	None	4.16993
730	Bone_Marrow-Cancer	GSE1159	GSM20700	T	None	2.58496
731	Bone_Marrow-Cancer	GSE1159	GSM20701	T	None	2.58496
732	Bone_Marrow-Cancer	GSE1159	GSM20702	T	None	4.32193
733	Bone_Marrow-Cancer	GSE1159	GSM20703	T	None	5.32193
734	Bone_Marrow-Cancer	GSE1159	GSM20704	T	None	4
735	Bone_Marrow-Cancer	GSE1159	GSM20705	T	None	3.70044
736	Bone_Marrow-Cancer	GSE1159	GSM20706	T	None	4.70044
737	Bone_Marrow-Cancer	GSE1159	GSM20707	T	None	4.52356
738	Bone_Marrow-Cancer	GSE1159	GSM20708	T	None	3.80735
739	Bone_Marrow-Cancer	GSE1159	GSM20709	T	None	6.08746
740	Bone_Marrow-Cancer	GSE1159	GSM20710	T	None	4.39232
741	Bone_Marrow-Cancer	GSE1159	GSM20711	T	None	4.08746
742	Bone_Marrow-Cancer	GSE1159	GSM20712	T	None	4.64386
743	Bone_Marrow-Cancer	GSE1159	GSM20713	T	None	4.64386
744	Bone_Marrow-Cancer	GSE1159	GSM20714	T	None	4.90689
745	Bone_Marrow-Cancer	GSE1159	GSM20715	T	None	4.52356
746	Bone_Marrow-Cancer	GSE1159	GSM20716	T	None	3.70044
747	Bone_Marrow-Cancer	GSE1159	GSM20717	T	None	3.58496
748	Bone_Marrow-Cancer	GSE1159	GSM20718	T	None	4.16993
749	Bone_Marrow-Cancer	GSE1159	GSM20719	T	None	4.32193
750	Bone_Marrow-Cancer	GSE1159	GSM20720	T	None	4.90689
751	Bone_Marrow-Cancer	GSE1159	GSM20721	T	None	5.16993
752	Bone_Marrow-Cancer	GSE1159	GSM20722	T	None	3.32193
753	Bone_Marrow-Cancer	GSE1159	GSM20723	T	None	4.52356
754	Bone_Marrow-Cancer	GSE1159	GSM20724	T	None	4.58496
755	Bone_Marrow-Cancer	GSE1159	GSM20725	T	None	4.24793
756	Bone_Marrow-Cancer	GSE1159	GSM20726	T	None	5.78136
757	Bone_Marrow-Cancer	GSE1159	GSM20727	T	None	5.20945
758	Bone_Marrow-Cancer	GSE1159	GSM20728	T	None	4.39232
759	Bone_Marrow-Cancer	GSE1159	GSM20729	T	None	2.58496
760	Bone_Marrow-Cancer	GSE1159	GSM20730	T	None	3.90689
761	Bone_Marrow-Cancer	GSE1159	GSM20731	T	None	3
762	Bone_Marrow-Cancer	GSE1159	GSM20732	T	None	5.42626
763	Bone_Marrow-Cancer	GSE1159	GSM20733	T	None	2.32193
764	Bone_Marrow-Cancer	GSE1159	GSM20734	T	None	3.58496
765	Bone_Marrow-Cancer	GSE1159	GSM20735	T	None	4.9542
766	Bone_Marrow-Cancer	GSE1159	GSM20736	T	None	4.52356
767	Bone_Marrow-Cancer	GSE1159	GSM20737	T	None	4.70044
768	Bone_Marrow-Cancer	GSE1159	GSM20738	T	None	3
769	Bone_Marrow-Cancer	GSE1159	GSM20739	T	None	5.04439
770	Bone_Marrow-Cancer	GSE1159	GSM20740	T	None	4
771	Bone_Marrow-Cancer	GSE1159	GSM20741	T	None	4.90689
772	Bone_Marrow-Cancer	GSE1159	GSM20742	T	None	4.45943
773	Bone_Marrow-Cancer	GSE1159	GSM20743	T	None	5.49185
774	Bone_Marrow-Cancer	GSE1159	GSM20744	T	None	2.32193
775	Bone_Marrow-Cancer	GSE1159	GSM20745	T	None	4.85798
776	Bone_Marrow-Cancer	GSE1159	GSM20746	T	None	6.06609
777	Bone_Marrow-Cancer	GSE1159	GSM20747	T	None	4.24793
778	Bone_Marrow-Cancer	GSE1159	GSM20748	T	None	4.24793
779	Bone_Marrow-Cancer	GSE1159	GSM20749	T	None	5.78136
780	Bone_Marrow-Cancer	GSE1159	GSM20750	T	None	5.04439
781	Bone_Marrow-Cancer	GSE1159	GSM20751	T	None	4.9542
782	Bone_Marrow-Cancer	GSE1159	GSM20752	T	None	4.80736
783	Bone_Marrow-Cancer	GSE1159	GSM20753	T	None	5.24793
784	Bone_Marrow-Cancer	GSE1159	GSM20754	T	None	4.80736
785	Bone_Marrow-Cancer	GSE1159	GSM20755	T	None	5.04439
786	Bone_Marrow-Cancer	GSE1159	GSM20756	T	None	4.52356
787	Bone_Marrow-Cancer	GSE1159	GSM20757	T	None	4.52356
788	Bone_Marrow-Cancer	GSE1159	GSM20758	T	None	4.90689
789	Bone_Marrow-Cancer	GSE1159	GSM20759	T	None	3
790	Bone_Marrow-Cancer	GSE1159	GSM20760	T	None	4.39232
791	Bone_Marrow-Cancer	GSE1159	GSM20761	T	None	2.58496
792	Bone_Marrow-Cancer	GSE1159	GSM20762	T	None	4.58496
793	Bone_Marrow-Cancer	GSE1159	GSM20763	T	None	3.16993
794	Bone_Marrow-Cancer	GSE1159	GSM20764	T	None	5.58496
795	Bone_Marrow-Cancer	GSE1159	GSM20765	T	None	5.42626
796	Bone_Marrow-Cancer	GSE1159	GSM20766	T	None	4.24793
797	Bone_Marrow-Cancer	GSE1159	GSM20767	T	None	4.80736
798	Bone_Marrow-Cancer	GSE1159	GSM20768	T	None	5.67243
799	Bone_Marrow-Cancer	GSE1159	GSM20769	T	None	5.12928
800	Bone_Marrow-Cancer	GSE1159	GSM20770	T	None	5.55459
801	Bone_Marrow-Cancer	GSE1159	GSM20771	T	None	5.08746
802	Bone_Marrow-Cancer	GSE1159	GSM20772	T	None	5.20945
803	Bone_Marrow-Cancer	GSE1159	GSM20773	T	None	5.61471
804	Bone_Marrow-Cancer	GSE1159	GSM20774	T	None	4.16993
805	Bone_Marrow-Cancer	GSE1159	GSM20775	T	None	3.16993
806	Bone_Marrow-Cancer	GSE1159	GSM20776	T	None	4.9542
807	Bone_Marrow-Cancer	GSE1159	GSM20777	T	None	5.61471
808	Bone_Marrow-Cancer	GSE1159	GSM20778	T	None	5.08746
809	Bone_Marrow-Cancer	GSE1159	GSM20779	T	None	2.58496
810	Bone_Marrow-Cancer	GSE1159	GSM20780	T	None	4.45943
811	Bone_Marrow-Cancer	GSE1159	GSM20781	T	None	5
812	Bone_Marrow-Cancer	GSE1159	GSM20782	T	None	4.32193
813	Bone_Marrow-Cancer	GSE1159	GSM20783	T	None	4.70044
814	Bone_Marrow-Cancer	GSE1159	GSM20784	T	None	5.35755
815	Bone_Marrow-Cancer	GSE1159	GSM20785	T	None	3.80735
816	Bone_Marrow-Cancer	GSE1159	GSM20786	T	None	4.75489
817	Bone_Marrow-Cancer	GSE1159	GSM20787	T	None	3.80735
818	Bone_Marrow-Cancer	GSE1159	GSM20788	T	None	5.08746
819	Bone_Marrow-Cancer	GSE1159	GSM20789	T	None	5.16993
820	Bone_Marrow-Cancer	GSE1159	GSM20790	T	None	5.12928
821	Bone_Marrow-Cancer	GSE1159	GSM20791	T	None	5.16993
822	Bone_Marrow-Cancer	GSE1159	GSM20792	T	None	4
823	Bone_Marrow-Cancer	GSE1159	GSM20793	T	None	4.85798
824	Bone_Marrow-Cancer	GSE1159	GSM20794	T	None	5.90689
825	Bone_Marrow-Cancer	GSE1159	GSM20795	T	None	5.45943
826	Bone_Marrow-Cancer	GSE1159	GSM20796	T	None	4.64386
827	Bone_Marrow-Cancer	GSE1159	GSM20797	T	None	6
828	Bone_Marrow-Cancer	GSE1159	GSM20798	T	None	4.64386
829	Bone_Marrow-Cancer	GSE1159	GSM20799	T	None	4.9542
830	Bone_Marrow-Cancer	GSE1159	GSM20800	T	None	4.45943
831	Bone_Marrow-Cancer	GSE1159	GSM20801	T	None	5.85798
832	Bone_Marrow-Cancer	GSE1159	GSM20802	T	None	3.90689
833	Bone_Marrow-Cancer	GSE1159	GSM20803	T	None	4.45943
834	Bone_Marrow-Cancer	GSE1159	GSM20804	T	None	5.20945
835	Bone_Marrow-Cancer	GSE1159	GSM20805	T	None	5.20945
836	Bone_Marrow-Cancer	GSE1159	GSM20806	T	None	5.35755
837	Bone_Marrow-Cancer	GSE1159	GSM20807	T	None	5.12928
838	Bone_Marrow-Cancer	GSE1159	GSM20808	T	None	4.75489
839	Bone_Marrow-Cancer	GSE1159	GSM20809	T	None	4.58496
840	Bone_Marrow-Cancer	GSE1159	GSM20810	T	None	5.52356
841	Bone_Marrow-Cancer	GSE1159	GSM20811	T	None	5.08746
842	Bone_Marrow-Cancer	GSE1159	GSM20812	T	None	4.90689
843	Bone_Marrow-Cancer	GSE1159	GSM20813	T	None	4.32193
844	Bone_Marrow-Cancer	GSE1159	GSM20814	T	None	2.80735
845	Bone_Marrow-Cancer	GSE1159	GSM20815	T	None	4.70044
846	Bone_Marrow-Cancer	GSE1159	GSM20816	T	None	4.32193
847	Bone_Marrow-Cancer	GSE1159	GSM20817	T	None	4.16993
848	Bone_Marrow-Cancer	GSE1159	GSM20818	T	None	5.80736
849	Bone_Marrow-Cancer	GSE1159	GSM20819	T	None	5.32193
850	Bone_Marrow-Cancer	GSE1159	GSM20820	T	None	5.32193
851	Bone_Marrow-Cancer	GSE1159	GSM20821	T	None	5.08746
852	Bone_Marrow-Cancer	GSE1159	GSM20822	T	None	3.32193
853	Bone_Marrow-Cancer	GSE1159	GSM20823	T	None	5
854	Bone_Marrow-Cancer	GSE1159	GSM20824	T	None	5
855	Bone_Marrow-Cancer	GSE1159	GSM20825	T	None	4.85798
856	Bone_Marrow-Cancer	GSE1159	GSM20826	T	None	5.52356
857	Bone_Marrow-Cancer	GSE1159	GSM20827	T	None	5.32193
858	Bone_Marrow-Cancer	GSE1159	GSM20828	T	None	5.16993
859	Bone_Marrow-Cancer	GSE1159	GSM20829	T	None	6.40939
860	Bone_Marrow-Cancer	GSE1159	GSM20830	T	None	4.39232
861	Bone_Marrow-Cancer	GSE1159	GSM20831	T	None	2.80735
862	Bone_Marrow-Cancer	GSE1159	GSM20832	T	None	4.75489
863	Bone_Marrow-Cancer	GSE1159	GSM20833	T	None	5.20945
864	Bone_Marrow-Cancer	GSE1159	GSM20834	T	None	4.75489
865	Bone_Marrow-Cancer	GSE1159	GSM20835	T	None	6.12928
866	Bone_Marrow-Cancer	GSE1159	GSM20836	T	None	4.39232
867	Bone_Marrow-Cancer	GSE1159	GSM20837	T	None	5.45943
868	Bone_Marrow-Cancer	GSE1159	GSM20838	T	None	6
869	Bone_Marrow-Cancer	GSE1159	GSM20839	T	None	5.67243
870	Bone_Marrow-Cancer	GSE1159	GSM20840	T	None	5.78136
871	Bone_Marrow-Cancer	GSE1159	GSM20841	T	None	4.80736
872	Bone_Marrow-Cancer	GSE1159	GSM20842	T	None	5.16993
873	Bone_Marrow-Cancer	GSE1159	GSM20843	T	None	4.45943
874	Bone_Marrow-Cancer	GSE1159	GSM20844	T	None	6.10852
875	Bone_Marrow-Cancer	GSE1159	GSM20845	T	None	5.04439
876	Bone_Marrow-Cancer	GSE1159	GSM20846	T	None	5
877	Bone_Marrow-Cancer	GSE1159	GSM20847	T	None	4.64386
878	Bone_Marrow-Cancer	GSE1159	GSM20848	T	None	4.32193
879	Bone_Marrow-Cancer	GSE1159	GSM20849	T	None	5.93074
880	Bone_Marrow-Cancer	GSE1159	GSM20850	T	None	6.30378
881	Bone_Marrow-Cancer	GSE1159	GSM20851	T	None	3.80735
882	Bone_Marrow-Cancer	GSE1159	GSM20852	T	None	5.20945
883	Bone_Marrow-Cancer	GSE1159	GSM20853	T	None	5.42626
884	Bone_Marrow-Cancer	GSE1159	GSM20854	T	None	5.16993
885	Bone_Marrow-Cancer	GSE1159	GSM20855	T	None	3.45943
886	Bone_Marrow-Cancer	GSE1159	GSM20856	T	None	5.39232
887	Bone_Marrow-Cancer	GSE1159	GSM20857	T	None	4.75489
888	Bone_Marrow-Cancer	GSE1159	GSM20858	T	None	4.64386
889	Bone_Marrow-Cancer	GSE1159	GSM20859	T	None	4.32193
890	Bone_Marrow-Cancer	GSE1159	GSM20860	T	None	3.58496
891	Bone_Marrow-Cancer	GSE1159	GSM20861	T	None	3.58496
892	Bone_Marrow-Cancer	GSE1159	GSM20862	T	None	5.32193
893	Bone_Marrow-Cancer	GSE1159	GSM20863	T	None	5.08746
894	Bone_Marrow-Cancer	GSE1159	GSM20864	T	None	5.08746
895	Bone_Marrow-Cancer	GSE1159	GSM20865	T	None	5.64386
896	Bone_Marrow-Cancer	GSE1159	GSM20866	T	None	5.80736
897	Bone_Marrow-Cancer	GSE1159	GSM20867	T	None	5.90689
898	Bone_Marrow-Cancer	GSE1159	GSM20868	T	None	5.97728
899	Bone_Marrow-Cancer	GSE1159	GSM20869	T	None	4.32193
900	Bone_Marrow-Cancer	GSE1159	GSM20870	T	None	3.70044
901	Bone_Marrow-Cancer	GSE1159	GSM20871	T	None	4.24793
902	Bone_Marrow-Cancer	GSE1159	GSM20872	T	None	3.90689
903	Bone_Marrow-Cancer	GSE1159	GSM20873	T	None	6.64386
904	Bone_Marrow-Cancer	GSE1159	GSM20874	T	None	4.32193
905	Bone_Marrow-Cancer	GSE1159	GSM20875	T	None	5.49185
906	Bone_Marrow-Cancer	GSE1159	GSM20876	T	None	4.58496
907	Bone_Marrow-Cancer	GSE1159	GSM20877	T	None	4.08746
908	Bone_Marrow-Cancer	GSE1159	GSM20878	T	None	4.08746
909	Bone_Marrow-Cancer	GSE1159	GSM20879	T	None	5.08746
910	Bone_Marrow-Cancer	GSE1159	GSM20880	T	None	6.10852
911	Bone_Marrow-Cancer	GSE1159	GSM20881	T	None	4.39232
912	Bone_Marrow-Cancer	GSE1159	GSM20882	T	None	4.70044
913	Bone_Marrow-Cancer	GSE1159	GSM20883	T	None	6.12928
914	Bone_Marrow-Cancer	GSE1159	GSM20884	T	None	3.16993
915	Bone_Marrow-Cancer	GSE1159	GSM20885	T	None	4.75489
916	Bone_Marrow-Cancer	GSE1159	GSM20886	T	None	6.18982
917	Bone_Marrow-Cancer	GSE1159	GSM20887	T	None	4.08746
918	Bone_Marrow-Cancer	GSE1159	GSM20888	T	None	6.06609
919	Bone_Marrow-Cancer	GSE1159	GSM20889	T	None	4.52356
920	Bone_Marrow-Cancer	GSE1159	GSM20890	T	None	4.9542
921	Bone_Marrow-Cancer	GSE1159	GSM20891	T	None	5.2854
922	Bone_Marrow-Cancer	GSE1159	GSM20892	T	None	5.20945
923	Bone_Marrow-Cancer	GSE1159	GSM20893	T	None	3.16993
924	Bone_Marrow-Cancer	GSE1159	GSM20894	T	None	4.08746
925	Bone_Marrow-Cancer	GSE1159	GSM20895	T	None	4.85798
926	Bone_Marrow-Cancer	GSE1159	GSM20896	T	None	5.08746
927	Bone_Marrow-Cancer	GSE1159	GSM20897	T	None	4.39232
928	Bone_Marrow-Cancer	GSE1159	GSM20898	T	None	3.90689
929	Bone_Marrow-Cancer	GSE1159	GSM20899	T	None	5.20945
930	Bone_Marrow-Cancer	GSE1159	GSM20900	T	None	4.24793
931	Bone_Marrow-Cancer	GSE1159	GSM20901	T	None	5.39232
932	Bone_Marrow-Cancer	GSE1159	GSM20902	T	None	4.24793
933	Bone_Marrow-Cancer	GSE1159	GSM20903	T	None	5.16993
934	Bone_Marrow-Cancer	GSE1159	GSM20904	T	None	4.90689
935	Bone_Marrow-Cancer	GSE1159	GSM20905	T	None	5.85798
936	Bone_Marrow-Cancer	GSE1159	GSM20906	T	None	4.70044
937	Bone_Marrow-Cancer	GSE1159	GSM20907	T	None	4.08746
938	Bone_Marrow-Cancer	GSE1159	GSM20908	T	None	3
939	Bone_Marrow-Cancer	GSE1159	GSM20909	T	None	3.90689
940	Bone_Marrow-Cancer	GSE1159	GSM20910	T	None	2.32193
941	Bone_Marrow-Cancer	GSE1159	GSM20911	T	None	3.80735
942	Bone_Marrow-Cancer	GSE1159	GSM20912	T	None	4.80736
943	Bone_Marrow-Cancer	GSE1159	GSM20913	T	None	4.45943
944	Bone_Marrow-Cancer	GSE1159	GSM20914	T	None	5.20945
945	Bone_Marrow-Cancer	GSE1159	GSM20915	T	None	4.64386
946	Bone_Marrow-Cancer	GSE1159	GSM20916	T	None	4.16993
947	Bone_Marrow-Cancer	GSE1159	GSM20917	T	None	4.16993
948	Bone_Marrow-Cancer	GSE1159	GSM20918	T	None	4.85798
949	Bone_Marrow-Cancer	GSE1159	GSM20919	T	None	5
950	Bone_Marrow-Cancer	GSE1159	GSM20920	T	None	5.70044
951	Bone_Marrow-Cancer	GSE1159	GSM20921	T	None	2.80735
952	Bone_Marrow-Cancer	GSE1159	GSM20922	T	None	2.58496
953	Bone_Marrow-Cancer	GSE1159	GSM20923	T	None	4.80736
954	Bone_Marrow-Cancer	GSE1159	GSM20924	T	None	4.85798
955	Bone_Marrow-Cancer	GSE1159	GSM20925	T	None	3.70044
956	Bone_Marrow-Cancer	GSE1159	GSM20926	T	None	4.80736
957	Bone_Marrow-Cancer	GSE1159	GSM20927	T	None	5.32193
958	Bone_Marrow-Cancer	GSE1159	GSM20928	T	None	4.85798
959	Bone_Marrow-Cancer	GSE1159	GSM20929	T	None	5.49185
960	Bone_Marrow-Cancer	GSE1159	GSM20930	T	None	4.64386
961	Bone_Marrow-Cancer	GSE1159	GSM20931	T	None	4.52356
962	Bone_Marrow-Cancer	GSE1159	GSM20932	T	None	4.90689
963	Bone_Marrow-Cancer	GSE1159	GSM20933	T	None	4.70044
964	Bone_Marrow-Cancer	GSE1159	GSM20934	T	None	4.64386
965	Bone_Marrow-Cancer	GSE1159	GSM20935	T	None	5.35755
966	Bone_Marrow-Cancer	GSE1159	GSM20936	T	None	3.45943
967	Bone_Marrow-Cancer	GSE1159	GSM20937	T	None	3.70044
968	Bone_Marrow-Cancer	GSE1159	GSM20938	T	None	2.58496
969	Bone_Marrow-Cancer	GSE1159	GSM20939	T	None	5.61471
970	Bone_Marrow-Cancer	GSE1159	GSM20940	T	None	5.2854
971	Bone_Marrow-Cancer	GSE1159	GSM20941	T	None	5.35755
972	Bone_Marrow-Cancer	GSE1159	GSM20942	T	None	4.52356
973	Bone_Marrow-Cancer	GSE1159	GSM20943	T	None	5.67243
974	Bone_Marrow-Cancer	GSE1159	GSM20944	T	None	5.12928
975	Bone_Marrow-Cancer	GSE1159	GSM20945	T	None	4.80736
976	Bone_Marrow-Cancer	GSE1159	GSM20946	T	None	4.32193
977	Bone_Marrow-Cancer	GSE1159	GSM20947	T	None	5.58496
978	Bone_Marrow-Cancer	GSE1159	GSM20948	T	None	5.12928
979	Bone_Marrow-Cancer	GSE1159	GSM20949	T	None	4.52356
980	Bone_Marrow-Cancer	GSE1159	GSM20950	T	None	3.80735
981	Bone_Marrow-Cancer	GSE1159	GSM20951	T	None	5.64386
982	Bone_Marrow-Cancer	GSE1159	GSM20952	T	None	5.39232
983	Bone_Marrow-Cancer	GSE1159	GSM20953	T	None	4.90689
984	Bone_Marrow-Cancer	GSE1159	GSM20954	T	None	3.80735
985	Bone_Marrow-Cancer	GSE1159	GSM20955	T	None	5.04439
986	Bone_Marrow-Cancer	GSE1159	GSM20956	T	None	4.45943
987	Bone_Marrow-Cancer	GSE1159	GSM20957	T	None	3.32193
988	Bone_Marrow-Cancer	GSE1159	GSM20958	T	None	5.45943
989	Bone_Marrow-Cancer	GSE1159	GSM20959	T	None	4.08746
990	Bone_Marrow-Cancer	GSE1159	GSM20960	T	None	5
991	Bone_Marrow-Cancer	GSE1159	GSM20961	T	None	2.80735
992	Bone_Marrow-Cancer	GSE1159	GSM20962	T	None	3.90689
993	Bone_Marrow-Cancer	GSE1159	GSM20963	T	None	4.08746
994	Bone_Marrow-Cancer	GSE1159	GSM20964	T	None	4.75489
995	Bone_Marrow-Cancer	GSE1159	GSM20965	T	None	5.42626
996	Bone_Marrow-Cancer	GSE1159	GSM20966	T	None	5
997	Bone_Marrow-Cancer	GSE1159	GSM20967	T	None	4.24793
998	Bone_Marrow-Cancer	GSE1159	GSM20968	T	None	5.9542
999	Bone_Marrow-Cancer	GSE1159	GSM20969	T	None	3.80735
1000	Bone_Marrow-Cancer	GSE1159	GSM20970	T	None	3.80735
1001	Bone_Marrow-Cancer	GSE1159	GSM20971	T	None	5.12928
1002	Bone_Marrow-Cancer	GSE1159	GSM20972	T	None	5.80736
1003	Bone_Marrow-Cancer	GSE1159	GSM20973	T	None	5.12928
1004	Bone_Marrow-Cancer	GSE1159	GSM20974	T	None	4.58496
1033	Uterus-Cancer	GSE11855	GSM299436	T	None	5.64386
1034	Uterus-Cancer	GSE11855	GSM299437	T	None	5.49185
1035	Uterus-Cancer	GSE11855	GSM299438	T	None	5.97728
1036	Uterus-Cancer	GSE11855	GSM299439	T	None	5.52356
1037	Uterus-Cancer	GSE11855	GSM299440	T	None	5.49185
1038	Uterus-Cancer	GSE11855	GSM299441	T	None	4.75489
1039	Uterus-Cancer	GSE11855	GSM299442	T	None	5.75489
1040	Uterus-Cancer	GSE11855	GSM299443	T	None	5.64386
1041	Immune_System-Cancer	GSE11907	GSM300916	T	None	4.85798
1042	Immune_System-Cancer	GSE11907	GSM300918	T	None	4.9542
1043	Immune_System-Cancer	GSE11907	GSM300919	T	None	4.80736
1044	Immune_System-Cancer	GSE11907	GSM300921	T	None	4.32193
1045	Immune_System-Cancer	GSE11907	GSM300922	T	None	5.42626
1046	Immune_System-Cancer	GSE11907	GSM300924	T	None	5.32193
1047	Immune_System-Cancer	GSE11907	GSM300926	T	None	5.16993
1048	Immune_System-Cancer	GSE11907	GSM300928	T	None	6.24793
1049	Immune_System-Cancer	GSE11907	GSM300930	T	None	4.39232
1050	Immune_System-Cancer	GSE11907	GSM300931	T	None	4.39232
1051	Immune_System-Cancer	GSE11907	GSM300932	T	None	5.16993
1052	Immune_System-Cancer	GSE11907	GSM300934	T	None	4.64386
1053	Immune_System-Cancer	GSE11907	GSM300936	T	None	5.70044
1054	Immune_System-Cancer	GSE11907	GSM300938	T	None	4.75489
1055	Immune_System-Cancer	GSE11907	GSM300939	T	None	3.58496
1056	Immune_System-Cancer	GSE11907	GSM300940	T	None	4.39232
1057	Immune_System-Cancer	GSE11907	GSM300941	T	None	5.39232
1058	Immune_System-Cancer	GSE11907	GSM300943	T	None	4.08746
1059	Immune_System-Cancer	GSE11907	GSM300944	T	None	4.80736
1060	Immune_System-Cancer	GSE11907	GSM300945	T	None	4.08746
1061	Immune_System-Cancer	GSE11907	GSM300946	T	None	3.58496
1062	Immune_System-Cancer	GSE11907	GSM300947	T	None	4.24793
1063	Immune_System-Cancer	GSE11907	GSM300948	T	None	4.52356
1064	Immune_System-Cancer	GSE11907	GSM300949	T	None	3.70044
1065	Immune_System-Cancer	GSE11907	GSM300950	T	None	4.80736
1066	Immune_System-Cancer	GSE11907	GSM300951	T	None	5.04439
1067	Immune_System-Cancer	GSE11907	GSM300952	T	None	3.90689
1068	Immune_System-Cancer	GSE11907	GSM300953	T	None	5.20945
1069	Immune_System-Cancer	GSE11907	GSM300955	T	None	6.08746
1070	Immune_System-Cancer	GSE11907	GSM300957	T	None	5.2854
1071	Immune_System-Cancer	GSE11907	GSM300959	T	None	4
1072	Immune_System-Cancer	GSE11907	GSM300960	T	None	2.58496
1073	Immune_System-Cancer	GSE11907	GSM300961	T	None	5.72792
1074	Immune_System-Cancer	GSE11907	GSM300963	T	None	5.2854
1075	Immune_System-Cancer	GSE11907	GSM300964	T	None	4.45943
1076	Immune_System-Cancer	GSE11907	GSM300965	T	None	6.56986
1077	Immune_System-Cancer	GSE11907	GSM300967	T	None	3.58496
1078	Immune_System-Cancer	GSE11907	GSM300968	T	None	5.32193
1079	Immune_System-Cancer	GSE11907	GSM300970	T	None	4.08746
1080	Immune_System-Cancer	GSE11907	GSM300971	T	None	4.64386
1081	Immune_System-Cancer	GSE11907	GSM300972	T	None	4.24793
1082	Immune_System-Cancer	GSE11907	GSM300973	T	None	3
1083	Immune_System-Cancer	GSE11907	GSM300974	T	None	2.58496
1084	Immune_System-Cancer	GSE11907	GSM300975	T	None	2
1085	Immune_System-Cancer	GSE11907	GSM300976	T	None	5.2854
1086	Immune_System-Cancer	GSE11907	GSM300978	T	None	4.24793
1087	Immune_System-Cancer	GSE11907	GSM300979	T	None	3.90689
1088	Immune_System-Cancer	GSE11907	GSM300980	T	None	5.32193
1089	Immune_System-Cancer	GSE11907	GSM300982	T	None	4.32193
1090	Immune_System-Cancer	GSE11907	GSM300983	T	None	4.9542
1091	Immune_System-Cancer	GSE11907	GSM300984	T	None	6.26679
1092	Immune_System-Cancer	GSE11907	GSM300986	T	None	6.30378
1093	Immune_System-Cancer	GSE11907	GSM300988	T	None	5.52356
1094	Immune_System-Cancer	GSE11907	GSM300990	T	None	4.39232
1095	Immune_System-Cancer	GSE11907	GSM300991	T	None	5.35755
1096	Immune_System-Cancer	GSE11907	GSM300993	T	None	4.08746
1097	Immune_System-Cancer	GSE11907	GSM300994	T	None	5.42626
1098	Immune_System-Cancer	GSE11907	GSM300995	T	None	4.85798
1099	Immune_System-Cancer	GSE11907	GSM300996	T	None	3.70044
1100	Immune_System-Cancer	GSE11907	GSM300997	T	None	5.20945
1101	Immune_System-Cancer	GSE11907	GSM300999	T	None	5.2854
1102	Immune_System-Cancer	GSE11907	GSM301001	T	None	5.55459
1103	Immune_System-Cancer	GSE11907	GSM301003	T	None	5.20945
1104	Immune_System-Cancer	GSE11907	GSM301005	T	None	5.64386
1105	Immune_System-Cancer	GSE11907	GSM301007	T	None	5.2854
1106	Immune_System-Cancer	GSE11907	GSM301009	T	None	5.58496
1107	Immune_System-Cancer	GSE11907	GSM301011	T	None	3.70044
1108	Immune_System-Cancer	GSE11907	GSM301012	T	None	4.39232
1109	Immune_System-Cancer	GSE11907	GSM301013	T	None	5
1110	Immune_System-Cancer	GSE11907	GSM301015	T	None	4.39232
1111	Immune_System-Cancer	GSE11907	GSM301017	T	None	4.16993
1112	Immune_System-Cancer	GSE11907	GSM301019	T	None	6.22882
1113	Immune_System-Cancer	GSE11907	GSM301021	T	None	5.2854
1114	Immune_System-Cancer	GSE11907	GSM301023	T	None	5.58496
1115	Immune_System-Cancer	GSE11907	GSM301025	T	None	5.08746
1116	Immune_System-Cancer	GSE11907	GSM301027	T	None	5.55459
1117	Immune_System-Cancer	GSE11907	GSM301029	T	None	5.58496
1118	Immune_System-Cancer	GSE11907	GSM301031	T	None	5
1119	Immune_System-Cancer	GSE11907	GSM301033	T	None	5.24793
1120	Immune_System-Cancer	GSE11907	GSM301035	T	None	4.08746
1121	Immune_System-Cancer	GSE11907	GSM301036	T	None	3.70044
1122	Immune_System-Cancer	GSE11907	GSM301037	T	None	4.58496
1123	Immune_System-Cancer	GSE11907	GSM301038	T	None	5.52356
1124	Immune_System-Cancer	GSE11907	GSM301040	T	None	4
1125	Immune_System-Cancer	GSE11907	GSM301041	T	None	5.55459
1126	Immune_System-Cancer	GSE11907	GSM301043	T	None	3.32193
1127	Immune_System-Cancer	GSE11907	GSM301044	T	None	4.32193
1128	Immune_System-Cancer	GSE11907	GSM301045	T	None	5.97728
1129	Immune_System-Cancer	GSE11907	GSM301047	T	None	5.61471
1130	Immune_System-Cancer	GSE11907	GSM301049	T	None	5.32193
1131	Immune_System-Cancer	GSE11907	GSM301051	T	None	5.12928
1132	Immune_System-Cancer	GSE11907	GSM301053	T	None	5.58496
1133	Immune_System-Cancer	GSE11907	GSM301055	T	None	5.67243
1134	Immune_System-Cancer	GSE11907	GSM301057	T	None	2.58496
1135	Immune_System-Cancer	GSE11907	GSM301058	T	None	5.08746
1136	Immune_System-Cancer	GSE11907	GSM301060	T	None	3.80735
1137	Immune_System-Cancer	GSE11907	GSM301061	T	None	4.24793
1138	Immune_System-Cancer	GSE11907	GSM301062	T	None	5.93074
1139	Immune_System-Cancer	GSE11907	GSM301064	T	None	4.70044
1140	Immune_System-Cancer	GSE11907	GSM301066	T	None	5.20945
1141	Immune_System-Cancer	GSE11907	GSM301068	T	None	5.24793
1142	Immune_System-Cancer	GSE11907	GSM301070	T	None	4.80736
1143	Immune_System-Cancer	GSE11907	GSM301071	T	None	4.45943
1144	Pancreas-Cancer	GSE11907	GSM301733	T	None	4.64386
1145	Pancreas-Cancer	GSE11907	GSM301735	T	None	4.45943
1146	Pancreas-Cancer	GSE11907	GSM301737	T	None	3.32193
1147	Pancreas-Cancer	GSE11907	GSM301739	T	None	4.32193
1148	Pancreas-Cancer	GSE11907	GSM301741	T	None	3.70044
1149	Pancreas-Cancer	GSE11907	GSM301743	T	None	4.08746
1150	Pancreas-Cancer	GSE11907	GSM301745	T	None	4.45943
1151	Pancreas-Cancer	GSE11907	GSM301747	T	None	4.64386
1152	Pancreas-Cancer	GSE11907	GSM301749	T	None	3.32193
1153	Pancreas-Cancer	GSE11907	GSM301751	T	None	3.45943
1154	Pancreas-Cancer	GSE11907	GSM301753	T	None	5.2854
1155	Immune_System-Cancer	GSE11907	GSM301789	T	None	6.22882
1156	Immune_System-Cancer	GSE11907	GSM301791	T	None	5.52356
1157	Blood-Normal	GSE11907	GSM301793	T	None	5.58496
1158	Blood-Normal	GSE11907	GSM301794	T	None	5.93074
1159	Blood-Normal	GSE11907	GSM301795	T	None	5.55459
1160	Blood-Normal	GSE11907	GSM301796	T	None	6.16993
1161	Blood-Normal	GSE11907	GSM301798	T	None	5
1162	Blood-Normal	GSE11907	GSM301799	T	None	5.39232
1163	Blood-Normal	GSE11907	GSM301800	T	None	4.90689
1164	Blood-Normal	GSE11907	GSM301801	T	None	5
1165	Blood-Normal	GSE11907	GSM301803	T	None	5.9542
1166	Blood-Normal	GSE11907	GSM301804	T	None	5.24793
1167	Pancreas-Cancer	GSE11907	GSM301805	T	None	3.16993
1168	Pancreas-Cancer	GSE11907	GSM301807	T	None	4
1169	Pancreas-Cancer	GSE11907	GSM301809	T	None	4.64386
1170	Pancreas-Cancer	GSE11907	GSM301811	T	None	4.80736
1171	Pancreas-Cancer	GSE11907	GSM301813	T	None	4.75489
1172	Pancreas-Cancer	GSE11907	GSM301815	T	None	5.24793
1173	Pancreas-Cancer	GSE11907	GSM301817	T	None	5.75489
1174	Pancreas-Cancer	GSE11907	GSM301819	T	None	4.24793
1175	Pancreas-Cancer	GSE11907	GSM301821	T	None	2.80735
1176	Skin-Cancer	GSE11907	GSM301884	T	None	5.78136
1177	Skin-Cancer	GSE11907	GSM301887	T	None	5.45943
1178	Skin-Cancer	GSE11907	GSM301888	T	None	5.75489
1179	Skin-Cancer	GSE11907	GSM301891	T	None	5.88264
1180	Skin-Cancer	GSE11907	GSM301894	T	None	5.42626
1181	Skin-Cancer	GSE11907	GSM301896	T	None	5.61471
1182	Skin-Cancer	GSE11907	GSM301899	T	None	6.16993
1183	Skin-Cancer	GSE11907	GSM301900	T	None	5.45943
1184	Skin-Cancer	GSE11907	GSM301902	T	None	6.12928
1185	Skin-Cancer	GSE11907	GSM301904	T	None	7.11894
1186	Skin-Cancer	GSE11907	GSM301906	T	None	4.24793
1187	Skin-Cancer	GSE11907	GSM301908	T	None	5
1188	Skin-Cancer	GSE11907	GSM301910	T	None	5.58496
1189	Skin-Cancer	GSE11907	GSM301912	T	None	4.9542
1190	Skin-Cancer	GSE11907	GSM301914	T	None	5.49185
1191	Skin-Cancer	GSE11907	GSM301916	T	None	4.24793
1192	Skin-Cancer	GSE11907	GSM301918	T	None	6.14975
1193	Skin-Cancer	GSE11907	GSM301920	T	None	5
1194	Skin-Cancer	GSE11907	GSM301922	T	None	5.04439
1195	Skin-Cancer	GSE11907	GSM301924	T	None	5.61471
1196	Skin-Cancer	GSE11907	GSM301926	T	None	5.90689
1197	Skin-Cancer	GSE11907	GSM301928	T	None	5.20945
1198	Immune_System-Cancer	GSE11907	GSM301950	T	None	5.61471
1199	Immune_System-Cancer	GSE11907	GSM301952	T	None	5.2854
1200	Immune_System-Cancer	GSE11907	GSM301968	T	None	6.26679
1201	Joint-Normal	GSE12021	GSM302859	T	None	5.9542
1202	Joint-Normal	GSE12021	GSM302864	T	None	6.58496
1203	Joint-Normal	GSE12021	GSM302866	T	None	6
1204	Joint-Normal	GSE12021	GSM302870	T	None	5.67243
1205	Joint-Cancer	GSE12021	GSM302872	T	None	7.56224
1206	Joint-Cancer	GSE12021	GSM302876	T	None	6.82018
1207	Joint-Cancer	GSE12021	GSM302880	T	None	5.45943
1208	Joint-Cancer	GSE12021	GSM302882	T	None	5.88264
1209	Joint-Cancer	GSE12021	GSM302896	T	None	6.2854
1210	Joint-Cancer	GSE12021	GSM302900	T	None	4.9542
1211	Joint-Cancer	GSE12021	GSM302924	T	None	8.73809
1212	Joint-Cancer	GSE12021	GSM302927	T	None	5.64386
1213	Joint-Cancer	GSE12021	GSM302930	T	None	5.9542
1214	Joint-Cancer	GSE12021	GSM302933	T	None	5.16993
1215	Joint-Cancer	GSE12021	GSM302943	T	None	5.52356
1216	Joint-Cancer	GSE12021	GSM303326	T	None	6.33985
1217	Joint-Cancer	GSE12021	GSM303341	T	None	7.70736
1218	Joint-Cancer	GSE12021	GSM303356	T	None	6.30378
1219	Joint-Cancer	GSE12021	GSM303358	T	None	6.45943
1220	Joint-Cancer	GSE12021	GSM303360	T	None	6.06609
1221	Joint-Cancer	GSE12021	GSM303362	T	None	5.75489
1222	Joint-Cancer	GSE12021	GSM303364	T	None	5.39232
1223	Joint-Cancer	GSE12021	GSM303366	T	None	6.6865
1224	Joint-Cancer	GSE12021	GSM303368	T	None	5.61471
1225	Joint-Cancer	GSE12021	GSM303370	T	None	6.06609
1226	Joint-Cancer	GSE12021	GSM303520	T	None	6.12928
1227	Joint-Normal	GSE12021	GSM303522	T	None	7.90087
1228	Joint-Normal	GSE12021	GSM303523	T	None	6.18982
1229	Joint-Normal	GSE12021	GSM303525	T	None	6.14975
1230	Joint-Normal	GSE12021	GSM303531	T	None	5.80736
1231	Joint-Normal	GSE12021	GSM303533	T	None	6.70044
1239	Breast-Cancer	GSE12237	GSM307581	T	None	5.16993
1240	Breast-Cancer	GSE12237	GSM307582	T	None	5.61471
1241	Breast-Cancer	GSE12237	GSM307583	T	None	5.2854
1242	Breast-Cancer	GSE12237	GSM307584	T	None	5.32193
1243	Breast-Cancer	GSE12237	GSM307585	T	None	5.39232
1244	Breast-Cancer	GSE12237	GSM307586	T	None	5.55459
1245	Heart-Cancer	GSE12288	GSM308566	T	None	6.35755
1246	Heart-Cancer	GSE12288	GSM308567	T	None	6.20945
1247	Heart-Cancer	GSE12288	GSM308568	T	None	5
1248	Heart-Cancer	GSE12288	GSM308569	T	None	5.67243
1249	Heart-Cancer	GSE12288	GSM308570	T	None	5.58496
1250	Heart-Cancer	GSE12288	GSM308571	T	None	5.58496
1251	Heart-Cancer	GSE12288	GSM308572	T	None	5.08746
1252	Heart-Cancer	GSE12288	GSM308573	T	None	6.49185
1253	Heart-Cancer	GSE12288	GSM308574	T	None	6.47573
1254	Heart-Cancer	GSE12288	GSM308575	T	None	5.39232
1255	Heart-Cancer	GSE12288	GSM308576	T	None	6
1256	Heart-Cancer	GSE12288	GSM308577	T	None	5.52356
1257	Heart-Cancer	GSE12288	GSM308578	T	None	4.64386
1258	Heart-Cancer	GSE12288	GSM308579	T	None	4.08746
1259	Heart-Cancer	GSE12288	GSM308580	T	None	6.71425
1260	Heart-Cancer	GSE12288	GSM308581	T	None	5.67243
1261	Heart-Cancer	GSE12288	GSM308582	T	None	5.90689
1262	Heart-Cancer	GSE12288	GSM308583	T	None	5.32193
1263	Heart-Cancer	GSE12288	GSM308584	T	None	6.64386
1264	Heart-Cancer	GSE12288	GSM308585	T	None	5.80736
1265	Heart-Cancer	GSE12288	GSM308586	T	None	6.18982
1266	Heart-Cancer	GSE12288	GSM308587	T	None	5.45943
1267	Heart-Cancer	GSE12288	GSM308588	T	None	6.20945
1268	Heart-Cancer	GSE12288	GSM308589	T	None	5.52356
1269	Heart-Cancer	GSE12288	GSM308590	T	None	4.16993
1270	Heart-Cancer	GSE12288	GSM308591	T	None	5.20945
1271	Heart-Cancer	GSE12288	GSM308592	T	None	5.35755
1272	Heart-Cancer	GSE12288	GSM308593	T	None	6
1273	Heart-Cancer	GSE12288	GSM308594	T	None	6.20945
1274	Heart-Cancer	GSE12288	GSM308595	T	None	6.06609
1275	Heart-Cancer	GSE12288	GSM308596	T	None	5.67243
1276	Heart-Cancer	GSE12288	GSM308597	T	None	5.52356
1277	Heart-Cancer	GSE12288	GSM308598	T	None	5.90689
1278	Heart-Cancer	GSE12288	GSM308599	T	None	5.35755
1279	Heart-Cancer	GSE12288	GSM308600	T	None	6.79442
1280	Heart-Cancer	GSE12288	GSM308601	T	None	5.24793
1281	Heart-Cancer	GSE12288	GSM308602	T	None	6.58496
1282	Heart-Cancer	GSE12288	GSM308603	T	None	5.97728
1283	Heart-Cancer	GSE12288	GSM308604	T	None	6.04439
1284	Heart-Cancer	GSE12288	GSM308605	T	None	6.08746
1285	Heart-Cancer	GSE12288	GSM308606	T	None	5.75489
1286	Heart-Cancer	GSE12288	GSM308607	T	None	6
1287	Heart-Cancer	GSE12288	GSM308608	T	None	6.32193
1288	Heart-Cancer	GSE12288	GSM308609	T	None	6.74147
1289	Heart-Cancer	GSE12288	GSM308610	T	None	5.55459
1290	Heart-Cancer	GSE12288	GSM308611	T	None	6.08746
1291	Heart-Cancer	GSE12288	GSM308612	T	None	4.52356
1292	Heart-Cancer	GSE12288	GSM308613	T	None	5.55459
1293	Heart-Cancer	GSE12288	GSM308614	T	None	5.88264
1294	Heart-Cancer	GSE12288	GSM308615	T	None	5.61471
1295	Heart-Cancer	GSE12288	GSM308616	T	None	6.02237
1296	Heart-Cancer	GSE12288	GSM308617	T	None	5.32193
1297	Heart-Cancer	GSE12288	GSM308618	T	None	5.83289
1298	Heart-Cancer	GSE12288	GSM308619	T	None	6.2854
1299	Heart-Cancer	GSE12288	GSM308620	T	None	5
1300	Heart-Cancer	GSE12288	GSM308621	T	None	5.12928
1301	Heart-Cancer	GSE12288	GSM308622	T	None	6
1302	Heart-Cancer	GSE12288	GSM308623	T	None	3.16993
1303	Heart-Cancer	GSE12288	GSM308624	T	None	5.04439
1304	Heart-Cancer	GSE12288	GSM308625	T	None	3.80735
1305	Heart-Cancer	GSE12288	GSM308626	T	None	6
1306	Heart-Cancer	GSE12288	GSM308627	T	None	6.35755
1307	Heart-Cancer	GSE12288	GSM308628	T	None	4.80736
1308	Heart-Cancer	GSE12288	GSM308629	T	None	5
1309	Heart-Cancer	GSE12288	GSM308630	T	None	4.9542
1310	Heart-Cancer	GSE12288	GSM308631	T	None	5.20945
1311	Heart-Cancer	GSE12288	GSM308632	T	None	5.9542
1312	Heart-Cancer	GSE12288	GSM308633	T	None	5.35755
1313	Heart-Cancer	GSE12288	GSM308634	T	None	4.70044
1314	Heart-Cancer	GSE12288	GSM308635	T	None	6.16993
1315	Heart-Cancer	GSE12288	GSM308636	T	None	5.16993
1316	Heart-Cancer	GSE12288	GSM308637	T	None	6.30378
1317	Heart-Cancer	GSE12288	GSM308638	T	None	5.72792
1318	Heart-Cancer	GSE12288	GSM308639	T	None	5.72792
1319	Heart-Cancer	GSE12288	GSM308640	T	None	4.16993
1320	Heart-Cancer	GSE12288	GSM308641	T	None	3.45943
1321	Heart-Cancer	GSE12288	GSM308642	T	None	6.10852
1322	Heart-Cancer	GSE12288	GSM308643	T	None	5.75489
1323	Heart-Cancer	GSE12288	GSM308644	T	None	3.32193
1324	Heart-Cancer	GSE12288	GSM308645	T	None	6.12928
1325	Heart-Cancer	GSE12288	GSM308646	T	None	5.83289
1326	Heart-Cancer	GSE12288	GSM308647	T	None	5.88264
1327	Heart-Cancer	GSE12288	GSM308648	T	None	5.75489
1328	Heart-Cancer	GSE12288	GSM308649	T	None	4.90689
1329	Heart-Cancer	GSE12288	GSM308650	T	None	6.22882
1330	Heart-Cancer	GSE12288	GSM308651	T	None	5.42626
1331	Heart-Cancer	GSE12288	GSM308652	T	None	5.70044
1332	Heart-Cancer	GSE12288	GSM308653	T	None	5.93074
1333	Heart-Cancer	GSE12288	GSM308654	T	None	3.32193
1334	Heart-Cancer	GSE12288	GSM308655	T	None	6.16993
1335	Heart-Cancer	GSE12288	GSM308656	T	None	5.45943
1336	Heart-Cancer	GSE12288	GSM308657	T	None	6.30378
1337	Heart-Cancer	GSE12288	GSM308658	T	None	5.88264
1338	Heart-Cancer	GSE12288	GSM308659	T	None	4.80736
1339	Heart-Cancer	GSE12288	GSM308660	T	None	3.70044
1340	Heart-Cancer	GSE12288	GSM308661	T	None	4.16993
1341	Heart-Cancer	GSE12288	GSM308662	T	None	5.12928
1342	Heart-Cancer	GSE12288	GSM308663	T	None	3.16993
1343	Heart-Cancer	GSE12288	GSM308664	T	None	5.55459
1344	Heart-Cancer	GSE12288	GSM308665	T	None	6.06609
1345	Heart-Cancer	GSE12288	GSM308666	T	None	5.58496
1346	Heart-Cancer	GSE12288	GSM308667	T	None	5.2854
1347	Heart-Cancer	GSE12288	GSM308668	T	None	5.83289
1348	Heart-Cancer	GSE12288	GSM308669	T	None	5.49185
1349	Heart-Cancer	GSE12288	GSM308670	T	None	4.75489
1350	Heart-Cancer	GSE12288	GSM308671	T	None	4.24793
1351	Heart-Cancer	GSE12288	GSM308672	T	None	3.58496
1352	Heart-Cancer	GSE12288	GSM308673	T	None	5.24793
1353	Heart-Cancer	GSE12288	GSM308674	T	None	5.32193
1354	Heart-Cancer	GSE12288	GSM308675	T	None	6.10852
1355	Heart-Cancer	GSE12288	GSM308676	T	None	5.93074
1356	Heart-Cancer	GSE12288	GSM308677	T	None	5.52356
1357	Heart-Cancer	GSE12288	GSM308678	T	None	6.53916
1358	Heart-Cancer	GSE12288	GSM308679	T	None	6.33985
1359	Heart-Cancer	GSE12288	GSM308680	T	None	6.35755
1360	Heart-Cancer	GSE12288	GSM308681	T	None	5.72792
1361	Heart-Cancer	GSE12288	GSM308682	T	None	5.58496
1362	Heart-Cancer	GSE12288	GSM308683	T	None	4.24793
1363	Heart-Cancer	GSE12288	GSM308684	T	None	6.59991
1364	Heart-Cancer	GSE12288	GSM308685	T	None	5.08746
1365	Heart-Cancer	GSE12288	GSM308686	T	None	6.08746
1366	Heart-Cancer	GSE12288	GSM308687	T	None	6.64386
1367	Heart-Cancer	GSE12288	GSM308688	T	None	5.42626
1368	Heart-Cancer	GSE12288	GSM308689	T	None	4.52356
1369	Heart-Cancer	GSE12288	GSM308690	T	None	4.58496
1370	Heart-Cancer	GSE12288	GSM308691	T	None	5.72792
1371	Heart-Cancer	GSE12288	GSM308692	T	None	3.58496
1372	Heart-Cancer	GSE12288	GSM308693	T	None	5.70044
1373	Heart-Cancer	GSE12288	GSM308694	T	None	6.65821
1374	Heart-Cancer	GSE12288	GSM308695	T	None	4.70044
1375	Heart-Cancer	GSE12288	GSM308696	T	None	5.45943
1376	Heart-Cancer	GSE12288	GSM308697	T	None	5.64386
1377	Heart-Cancer	GSE12288	GSM308698	T	None	5.83289
1378	Heart-Cancer	GSE12288	GSM308699	T	None	3
1379	Heart-Cancer	GSE12288	GSM308700	T	None	6.44294
1380	Heart-Cancer	GSE12288	GSM308701	T	None	4.80736
1381	Heart-Cancer	GSE12288	GSM308702	T	None	7.14975
1382	Heart-Cancer	GSE12288	GSM308703	T	None	6.18982
1383	Heart-Cancer	GSE12288	GSM308704	T	None	5.32193
1384	Heart-Cancer	GSE12288	GSM308705	T	None	5.85798
1385	Heart-Cancer	GSE12288	GSM308706	T	None	5.16993
1386	Heart-Cancer	GSE12288	GSM308707	T	None	4.58496
1387	Heart-Cancer	GSE12288	GSM308708	T	None	3.32193
1388	Heart-Cancer	GSE12288	GSM308709	T	None	5.61471
1389	Heart-Cancer	GSE12288	GSM308710	T	None	6.02237
1390	Heart-Cancer	GSE12288	GSM308711	T	None	5.97728
1391	Heart-Cancer	GSE12288	GSM308712	T	None	5.32193
1392	Heart-Cancer	GSE12288	GSM308713	T	None	5.97728
1393	Heart-Cancer	GSE12288	GSM308714	T	None	6.32193
1394	Heart-Cancer	GSE12288	GSM308715	T	None	3.45943
1395	Heart-Cancer	GSE12288	GSM308716	T	None	3.90689
1396	Heart-Cancer	GSE12288	GSM308717	T	None	6.02237
1397	Heart-Cancer	GSE12288	GSM308718	T	None	4.45943
1398	Heart-Cancer	GSE12288	GSM308719	T	None	6.58496
1399	Heart-Cancer	GSE12288	GSM308720	T	None	5.93074
1400	Heart-Cancer	GSE12288	GSM308721	T	None	5.35755
1401	Heart-Cancer	GSE12288	GSM308722	T	None	6.10852
1402	Heart-Cancer	GSE12288	GSM308723	T	None	4.32193
1403	Heart-Cancer	GSE12288	GSM308724	T	None	5.2854
1404	Heart-Cancer	GSE12288	GSM308725	T	None	6.42626
1405	Heart-Cancer	GSE12288	GSM308726	T	None	4.90689
1406	Heart-Cancer	GSE12288	GSM308727	T	None	5.39232
1407	Heart-Cancer	GSE12288	GSM308728	T	None	5.58496
1408	Heart-Cancer	GSE12288	GSM308729	T	None	3.58496
1409	Heart-Cancer	GSE12288	GSM308730	T	None	5
1410	Heart-Cancer	GSE12288	GSM308731	T	None	4.52356
1411	Heart-Cancer	GSE12288	GSM308732	T	None	5.58496
1412	Heart-Cancer	GSE12288	GSM308733	T	None	6.76818
1413	Heart-Cancer	GSE12288	GSM308734	T	None	6.20945
1414	Heart-Cancer	GSE12288	GSM308735	T	None	3.45943
1415	Heart-Cancer	GSE12288	GSM308736	T	None	5.35755
1416	Heart-Cancer	GSE12288	GSM308737	T	None	6.47573
1417	Heart-Cancer	GSE12288	GSM308738	T	None	5.93074
1418	Heart-Cancer	GSE12288	GSM308739	T	None	5.85798
1419	Heart-Cancer	GSE12288	GSM308740	T	None	4.58496
1420	Heart-Cancer	GSE12288	GSM308741	T	None	6.06609
1421	Heart-Cancer	GSE12288	GSM308742	T	None	5.35755
1422	Heart-Cancer	GSE12288	GSM308743	T	None	6.18982
1423	Heart-Cancer	GSE12288	GSM308744	T	None	5.16993
1424	Heart-Cancer	GSE12288	GSM308745	T	None	3.80735
1425	Heart-Cancer	GSE12288	GSM308746	T	None	5.2854
1426	Heart-Cancer	GSE12288	GSM308747	T	None	6.42626
1427	Heart-Cancer	GSE12288	GSM308748	T	None	4.90689
1428	Heart-Cancer	GSE12288	GSM308749	T	None	5.45943
1429	Heart-Cancer	GSE12288	GSM308750	T	None	5.42626
1430	Heart-Cancer	GSE12288	GSM308751	T	None	3.90689
1431	Heart-Cancer	GSE12288	GSM308752	T	None	5
1432	Heart-Cancer	GSE12288	GSM308753	T	None	5.2854
1433	Heart-Cancer	GSE12288	GSM308754	T	None	4.32193
1434	Heart-Cancer	GSE12288	GSM308755	T	None	4.52356
1435	Heart-Cancer	GSE12288	GSM308756	T	None	5.9542
1436	Heart-Cancer	GSE12288	GSM308757	T	None	6.2854
1437	Heart-Cancer	GSE12288	GSM308758	T	None	5.20945
1438	Heart-Cancer	GSE12288	GSM308759	T	None	5.75489
1439	Heart-Cancer	GSE12288	GSM308760	T	None	6.02237
1440	Heart-Cancer	GSE12288	GSM308761	T	None	6.82018
1441	Heart-Cancer	GSE12288	GSM308762	T	None	5.55459
1442	Heart-Cancer	GSE12288	GSM308763	T	None	5.32193
1443	Heart-Cancer	GSE12288	GSM308764	T	None	5.52356
1444	Heart-Cancer	GSE12288	GSM308765	T	None	6.33985
1445	Heart-Cancer	GSE12288	GSM308766	T	None	6.20945
1446	Heart-Cancer	GSE12288	GSM308767	T	None	5.93074
1447	Heart-Cancer	GSE12288	GSM308768	T	None	5.83289
1448	Heart-Cancer	GSE12288	GSM308769	T	None	5.9542
1449	Heart-Cancer	GSE12288	GSM308770	T	None	5.85798
1450	Heart-Cancer	GSE12288	GSM308771	T	None	7.08746
1451	Heart-Cancer	GSE12288	GSM308772	T	None	6.70044
1452	Heart-Cancer	GSE12288	GSM308773	T	None	5.93074
1453	Heart-Cancer	GSE12288	GSM308774	T	None	5.52356
1454	Heart-Cancer	GSE12288	GSM308775	T	None	6.35755
1455	Heart-Cancer	GSE12288	GSM308776	T	None	5.67243
1456	Heart-Cancer	GSE12288	GSM308777	T	None	5.90689
1457	Heart-Cancer	GSE12288	GSM308778	T	None	6.59991
1458	Heart-Cancer	GSE12288	GSM308779	T	None	4.16993
1459	Heart-Cancer	GSE12288	GSM308780	T	None	6.02237
1460	Heart-Cancer	GSE12288	GSM308781	T	None	3.90689
1461	Heart-Cancer	GSE12288	GSM308782	T	None	5.70044
1462	Heart-Cancer	GSE12288	GSM308783	T	None	5
1463	Heart-Cancer	GSE12288	GSM308784	T	None	5.83289
1464	Heart-Cancer	GSE12288	GSM308785	T	None	6.94251
1465	Heart-Cancer	GSE12288	GSM308786	T	None	6.40939
1466	Heart-Cancer	GSE12288	GSM308787	T	None	6.10852
1467	Prostate-Normal	GSE12348	GSM310067	T	None	6.47573
1468	Prostate-Normal	GSE12348	GSM310069	T	None	6.50779
1475	Prostate-Normal	GSE12348	GSM310121	T	None	6.22882
1476	Bone_Marrow-Cancer	GSE12417	GSM311598	T	None	7.37504
1477	Bone_Marrow-Cancer	GSE12417	GSM311599	T	None	5.85798
1478	Bone_Marrow-Cancer	GSE12417	GSM311600	T	None	5.20945
1479	Bone_Marrow-Cancer	GSE12417	GSM311601	T	None	5.24793
1480	Bone_Marrow-Cancer	GSE12417	GSM311602	T	None	5.64386
1481	Bone_Marrow-Cancer	GSE12417	GSM311603	T	None	6.10852
1482	Bone_Marrow-Cancer	GSE12417	GSM311604	T	None	4.9542
1483	Bone_Marrow-Cancer	GSE12417	GSM311605	T	None	5.35755
1484	Bone_Marrow-Cancer	GSE12417	GSM311606	T	None	5.35755
1485	Bone_Marrow-Cancer	GSE12417	GSM311607	T	None	5.61471
1486	Bone_Marrow-Cancer	GSE12417	GSM311608	T	None	5.64386
1487	Bone_Marrow-Cancer	GSE12417	GSM311609	T	None	5.70044
1488	Bone_Marrow-Cancer	GSE12417	GSM311610	T	None	5.45943
1489	Bone_Marrow-Cancer	GSE12417	GSM311611	T	None	5.45943
1490	Bone_Marrow-Cancer	GSE12417	GSM311612	T	None	5.2854
1491	Bone_Marrow-Cancer	GSE12417	GSM311613	T	None	5.32193
1492	Bone_Marrow-Cancer	GSE12417	GSM311614	T	None	5.45943
1493	Bone_Marrow-Cancer	GSE12417	GSM311615	T	None	5.2854
1494	Bone_Marrow-Cancer	GSE12417	GSM311616	T	None	5.70044
1495	Bone_Marrow-Cancer	GSE12417	GSM311617	T	None	5.9542
1496	Bone_Marrow-Cancer	GSE12417	GSM311618	T	None	4.64386
1497	Bone_Marrow-Cancer	GSE12417	GSM311619	T	None	5
1498	Bone_Marrow-Cancer	GSE12417	GSM311620	T	None	5.45943
1499	Bone_Marrow-Cancer	GSE12417	GSM311621	T	None	5.08746
1500	Bone_Marrow-Cancer	GSE12417	GSM311622	T	None	3
1501	Bone_Marrow-Cancer	GSE12417	GSM311623	T	None	4.58496
1502	Bone_Marrow-Cancer	GSE12417	GSM311624	T	None	6.61471
1503	Bone_Marrow-Cancer	GSE12417	GSM311625	T	None	5.72792
1504	Bone_Marrow-Cancer	GSE12417	GSM311626	T	None	5.97728
1505	Bone_Marrow-Cancer	GSE12417	GSM311627	T	None	6.97728
1506	Bone_Marrow-Cancer	GSE12417	GSM311628	T	None	6.33985
1507	Bone_Marrow-Cancer	GSE12417	GSM311629	T	None	5.64386
1508	Bone_Marrow-Cancer	GSE12417	GSM311630	T	None	5.70044
1509	Bone_Marrow-Cancer	GSE12417	GSM311631	T	None	4.39232
1510	Bone_Marrow-Cancer	GSE12417	GSM311632	T	None	5.24793
1511	Bone_Marrow-Cancer	GSE12417	GSM311633	T	None	3.70044
1512	Bone_Marrow-Cancer	GSE12417	GSM311634	T	None	5.45943
1513	Bone_Marrow-Cancer	GSE12417	GSM311635	T	None	6.53916
1514	Bone_Marrow-Cancer	GSE12417	GSM311636	T	None	4.9542
1515	Bone_Marrow-Cancer	GSE12417	GSM311637	T	None	5.35755
1516	Bone_Marrow-Cancer	GSE12417	GSM311638	T	None	5.12928
1517	Bone_Marrow-Cancer	GSE12417	GSM311639	T	None	4.9542
1518	Bone_Marrow-Cancer	GSE12417	GSM311640	T	None	4.24793
1519	Bone_Marrow-Cancer	GSE12417	GSM311641	T	None	5.08746
1520	Bone_Marrow-Cancer	GSE12417	GSM311642	T	None	5.08746
1521	Bone_Marrow-Cancer	GSE12417	GSM311643	T	None	5.93074
1522	Bone_Marrow-Cancer	GSE12417	GSM311644	T	None	6.14975
1523	Bone_Marrow-Cancer	GSE12417	GSM311645	T	None	4.58496
1524	Bone_Marrow-Cancer	GSE12417	GSM311646	T	None	5.49185
1525	Bone_Marrow-Cancer	GSE12417	GSM311647	T	None	6
1526	Bone_Marrow-Cancer	GSE12417	GSM311648	T	None	4.80736
1527	Bone_Marrow-Cancer	GSE12417	GSM311649	T	None	4.58496
1528	Bone_Marrow-Cancer	GSE12417	GSM311650	T	None	5.93074
1529	Bone_Marrow-Cancer	GSE12417	GSM311651	T	None	5.64386
1530	Bone_Marrow-Cancer	GSE12417	GSM311652	T	None	5.04439
1531	Bone_Marrow-Cancer	GSE12417	GSM311653	T	None	5.70044
1532	Bone_Marrow-Cancer	GSE12417	GSM311654	T	None	4.9542
1533	Bone_Marrow-Cancer	GSE12417	GSM311655	T	None	5.78136
1534	Bone_Marrow-Cancer	GSE12417	GSM311656	T	None	6
1535	Bone_Marrow-Cancer	GSE12417	GSM311657	T	None	5.24793
1536	Bone_Marrow-Cancer	GSE12417	GSM311658	T	None	5.93074
1537	Bone_Marrow-Cancer	GSE12417	GSM311659	T	None	5.58496
1538	Bone_Marrow-Cancer	GSE12417	GSM311660	T	None	7.06609
1539	Bone_Marrow-Cancer	GSE12417	GSM311661	T	None	5.20945
1540	Bone_Marrow-Cancer	GSE12417	GSM311662	T	None	5
1541	Bone_Marrow-Cancer	GSE12417	GSM311663	T	None	4.9542
1542	Bone_Marrow-Cancer	GSE12417	GSM311664	T	None	6.2854
1543	Bone_Marrow-Cancer	GSE12417	GSM311665	T	None	6.37504
1544	Bone_Marrow-Cancer	GSE12417	GSM311666	T	None	5.83289
1545	Bone_Marrow-Cancer	GSE12417	GSM311667	T	None	6.18982
1546	Bone_Marrow-Cancer	GSE12417	GSM311668	T	None	6.53916
1547	Bone_Marrow-Cancer	GSE12417	GSM311669	T	None	5.20945
1548	Bone_Marrow-Cancer	GSE12417	GSM311670	T	None	4.75489
1549	Bone_Marrow-Cancer	GSE12417	GSM311671	T	None	6.61471
1550	Bone_Marrow-Cancer	GSE12417	GSM311672	T	None	5.12928
1551	Bone_Marrow-Cancer	GSE12417	GSM311673	T	None	5.32193
1552	Bone_Marrow-Cancer	GSE12417	GSM311674	T	None	6.56986
1553	Bone_Marrow-Cancer	GSE12417	GSM311675	T	None	6.55459
1554	Bone_Marrow-Cancer	GSE12417	GSM311676	T	None	5.9542
1555	Bone_Marrow-Cancer	GSE12417	GSM311677	T	None	6.67243
1556	Bone_Marrow-Cancer	GSE12417	GSM311678	T	None	5.83289
1557	Bone_Marrow-Cancer	GSE12417	GSM311679	T	None	5.32193
1558	Bone_Marrow-Cancer	GSE12417	GSM311680	T	None	5.55459
1559	Bone_Marrow-Cancer	GSE12417	GSM311681	T	None	6.97728
1560	Bone_Marrow-Cancer	GSE12417	GSM311682	T	None	6.2854
1561	Bone_Marrow-Cancer	GSE12417	GSM311683	T	None	5
1562	Bone_Marrow-Cancer	GSE12417	GSM311684	T	None	4.08746
1563	Bone_Marrow-Cancer	GSE12417	GSM311685	T	None	3.70044
1564	Bone_Marrow-Cancer	GSE12417	GSM311686	T	None	5.72792
1565	Bone_Marrow-Cancer	GSE12417	GSM311687	T	None	5.88264
1566	Bone_Marrow-Cancer	GSE12417	GSM311688	T	None	5.16993
1567	Bone_Marrow-Cancer	GSE12417	GSM311689	T	None	5.83289
1568	Bone_Marrow-Cancer	GSE12417	GSM311690	T	None	5.88264
1569	Bone_Marrow-Cancer	GSE12417	GSM311691	T	None	5.2854
1570	Bone_Marrow-Cancer	GSE12417	GSM311692	T	None	5.58496
1571	Bone_Marrow-Cancer	GSE12417	GSM311693	T	None	4.08746
1572	Bone_Marrow-Cancer	GSE12417	GSM311694	T	None	4.80736
1573	Bone_Marrow-Cancer	GSE12417	GSM311695	T	None	5.58496
1574	Bone_Marrow-Cancer	GSE12417	GSM311696	T	None	5.64386
1575	Bone_Marrow-Cancer	GSE12417	GSM311697	T	None	6.16993
1576	Bone_Marrow-Cancer	GSE12417	GSM311698	T	None	3.80735
1577	Bone_Marrow-Cancer	GSE12417	GSM311699	T	None	5.04439
1578	Bone_Marrow-Cancer	GSE12417	GSM311700	T	None	6.53916
1579	Bone_Marrow-Cancer	GSE12417	GSM311701	T	None	4.85798
1580	Bone_Marrow-Cancer	GSE12417	GSM311702	T	None	5.16993
1581	Bone_Marrow-Cancer	GSE12417	GSM311703	T	None	5.42626
1582	Bone_Marrow-Cancer	GSE12417	GSM311704	T	None	5.55459
1583	Bone_Marrow-Cancer	GSE12417	GSM311705	T	None	5.2854
1584	Bone_Marrow-Cancer	GSE12417	GSM311706	T	None	6.02237
1585	Bone_Marrow-Cancer	GSE12417	GSM311707	T	None	5.78136
1586	Bone_Marrow-Cancer	GSE12417	GSM311708	T	None	5.90689
1587	Bone_Marrow-Cancer	GSE12417	GSM311709	T	None	5.45943
1588	Bone_Marrow-Cancer	GSE12417	GSM311710	T	None	4.08746
1589	Bone_Marrow-Cancer	GSE12417	GSM311711	T	None	4.85798
1590	Bone_Marrow-Cancer	GSE12417	GSM311712	T	None	5.67243
1591	Bone_Marrow-Cancer	GSE12417	GSM311713	T	None	4.64386
1592	Bone_Marrow-Cancer	GSE12417	GSM311714	T	None	5.35755
1593	Bone_Marrow-Cancer	GSE12417	GSM311715	T	None	6.62936
1594	Bone_Marrow-Cancer	GSE12417	GSM311716	T	None	6.33985
1595	Bone_Marrow-Cancer	GSE12417	GSM311717	T	None	5.16993
1596	Bone_Marrow-Cancer	GSE12417	GSM311718	T	None	6.78136
1597	Bone_Marrow-Cancer	GSE12417	GSM311719	T	None	5.55459
1598	Bone_Marrow-Cancer	GSE12417	GSM311720	T	None	4.90689
1599	Bone_Marrow-Cancer	GSE12417	GSM311721	T	None	5.2854
1600	Bone_Marrow-Cancer	GSE12417	GSM311722	T	None	6.50779
1601	Bone_Marrow-Cancer	GSE12417	GSM311723	T	None	6.91886
1602	Bone_Marrow-Cancer	GSE12417	GSM311724	T	None	5.32193
1603	Bone_Marrow-Cancer	GSE12417	GSM311725	T	None	5.9542
1604	Bone_Marrow-Cancer	GSE12417	GSM311726	T	None	5.75489
1605	Bone_Marrow-Cancer	GSE12417	GSM311727	T	None	5.42626
1606	Bone_Marrow-Cancer	GSE12417	GSM311728	T	None	6.14975
1607	Bone_Marrow-Cancer	GSE12417	GSM311729	T	None	5.45943
1608	Bone_Marrow-Cancer	GSE12417	GSM311730	T	None	5.12928
1609	Bone_Marrow-Cancer	GSE12417	GSM311731	T	None	5.2854
1610	Bone_Marrow-Cancer	GSE12417	GSM311732	T	None	6.12928
1611	Bone_Marrow-Cancer	GSE12417	GSM311733	T	None	6.62936
1612	Bone_Marrow-Cancer	GSE12417	GSM311734	T	None	5.39232
1613	Bone_Marrow-Cancer	GSE12417	GSM311735	T	None	4.80736
1614	Bone_Marrow-Cancer	GSE12417	GSM311736	T	None	5
1615	Bone_Marrow-Cancer	GSE12417	GSM311737	T	None	4.9542
1616	Bone_Marrow-Cancer	GSE12417	GSM311738	T	None	6.10852
1617	Bone_Marrow-Cancer	GSE12417	GSM311739	T	None	4.64386
1618	Bone_Marrow-Cancer	GSE12417	GSM311740	T	None	5.85798
1619	Bone_Marrow-Cancer	GSE12417	GSM311741	T	None	6.12928
1620	Bone_Marrow-Cancer	GSE12417	GSM311742	T	None	5.45943
1621	Bone_Marrow-Cancer	GSE12417	GSM311743	T	None	3.70044
1622	Bone_Marrow-Cancer	GSE12417	GSM311744	T	None	5.2854
1623	Bone_Marrow-Cancer	GSE12417	GSM311745	T	None	5.45943
1624	Bone_Marrow-Cancer	GSE12417	GSM311746	T	None	5.20945
1625	Bone_Marrow-Cancer	GSE12417	GSM311747	T	None	5.49185
1626	Bone_Marrow-Cancer	GSE12417	GSM311748	T	None	5.24793
1627	Bone_Marrow-Cancer	GSE12417	GSM311749	T	None	6.30378
1628	Bone_Marrow-Cancer	GSE12417	GSM311750	T	None	5.80736
1629	Bone_Marrow-Cancer	GSE12417	GSM311751	T	None	5.08746
1630	Bone_Marrow-Cancer	GSE12417	GSM311752	T	None	7.55459
1631	Bone_Marrow-Cancer	GSE12417	GSM311753	T	None	5.20945
1632	Bone_Marrow-Cancer	GSE12417	GSM311754	T	None	5.2854
1633	Bone_Marrow-Cancer	GSE12417	GSM311755	T	None	5.20945
1634	Bone_Marrow-Cancer	GSE12417	GSM311756	T	None	5.78136
1635	Bone_Marrow-Cancer	GSE12417	GSM311757	T	None	5.72792
1636	Bone_Marrow-Cancer	GSE12417	GSM311758	T	None	6.02237
1637	Bone_Marrow-Cancer	GSE12417	GSM311759	T	None	3.80735
1638	Bone_Marrow-Cancer	GSE12417	GSM311760	T	None	6.22882
1641	Brain-Cancer	GSE12907	GSM322969	T	None	5.64386
1642	Brain-Cancer	GSE12907	GSM323054	T	None	5.83289
1643	Brain-Cancer	GSE12907	GSM323523	T	None	5.90689
1644	Brain-Cancer	GSE12907	GSM323524	T	None	5.39232
1645	Brain-Cancer	GSE12907	GSM323525	T	None	5.90689
1646	Brain-Cancer	GSE12907	GSM323526	T	None	5.2854
1647	Brain-Cancer	GSE12907	GSM323527	T	None	5
1648	Brain-Cancer	GSE12907	GSM323528	T	None	5.88264
1649	Brain-Cancer	GSE12907	GSM323529	T	None	5.08746
1650	Brain-Cancer	GSE12907	GSM323530	T	None	5.93074
1651	Brain-Cancer	GSE12907	GSM323531	T	None	5.2854
1652	Brain-Cancer	GSE12907	GSM323554	T	None	5.35755
1653	Brain-Cancer	GSE12907	GSM323555	T	None	6
1654	Brain-Cancer	GSE12907	GSM323557	T	None	6.04439
1655	Brain-Cancer	GSE12907	GSM323558	T	None	4.70044
1656	Brain-Cancer	GSE12907	GSM323559	T	None	4.80736
1657	Brain-Cancer	GSE12907	GSM323560	T	None	5.55459
1658	Brain-Cancer	GSE12907	GSM323561	T	None	5.49185
1659	Brain-Cancer	GSE12907	GSM323562	T	None	5.52356
1660	Brain-Cancer	GSE12907	GSM323563	T	None	3.58496
1661	Brain-Cancer	GSE12907	GSM323564	T	None	6.37504
1662	Brain-Normal	GSE12907	GSM323565	T	None	5.80736
1663	Brain-Normal	GSE12907	GSM323566	T	None	5.24793
1664	Brain-Normal	GSE12907	GSM323567	T	None	5.64386
1665	Brain-Normal	GSE12907	GSM323569	T	None	5.49185
1666	Colon-Cancer	GSE12945	GSM324715	T	None	6.02237
1667	Colon-Cancer	GSE12945	GSM324716	T	None	6.6865
1668	Colon-Cancer	GSE12945	GSM324717	T	None	6.55459
1669	Colon-Cancer	GSE12945	GSM324718	T	None	5.85798
1670	Colon-Cancer	GSE12945	GSM324719	T	None	6.33985
1671	Colon-Cancer	GSE12945	GSM324720	T	None	6.20945
1672	Colon-Cancer	GSE12945	GSM324721	T	None	7.03342
1673	Colon-Cancer	GSE12945	GSM324722	T	None	5.70044
1674	Colon-Cancer	GSE12945	GSM324723	T	None	4.80736
1675	Colon-Cancer	GSE12945	GSM324724	T	None	7.01123
1676	Colon-Cancer	GSE12945	GSM324725	T	None	6.47573
1677	Colon-Cancer	GSE12945	GSM324726	T	None	6
1678	Colon-Cancer	GSE12945	GSM324727	T	None	6.59991
1679	Colon-Cancer	GSE12945	GSM324728	T	None	5.9542
1680	Colon-Cancer	GSE12945	GSM324729	T	None	6.02237
1681	Colon-Cancer	GSE12945	GSM324730	T	None	5.16993
1682	Colon-Cancer	GSE12945	GSM324731	T	None	5.55459
1683	Colon-Cancer	GSE12945	GSM324732	T	None	6.65821
1684	Colon-Cancer	GSE12945	GSM324733	T	None	6.35755
1685	Colon-Cancer	GSE12945	GSM324734	T	None	6.08746
1686	Colon-Cancer	GSE12945	GSM324735	T	None	5.2854
1687	Colon-Cancer	GSE12945	GSM324736	T	None	5.2854
1688	Colon-Cancer	GSE12945	GSM324737	T	None	5.42626
1689	Colon-Cancer	GSE12945	GSM324738	T	None	6.24793
1690	Colon-Cancer	GSE12945	GSM324739	T	None	6.56986
1691	Colon-Cancer	GSE12945	GSM324740	T	None	5.75489
1692	Colon-Cancer	GSE12945	GSM324741	T	None	7.24793
1693	Colon-Cancer	GSE12945	GSM324742	T	None	6.97728
1694	Colon-Cancer	GSE12945	GSM324743	T	None	5.49185
1695	Colon-Cancer	GSE12945	GSM324744	T	None	7.48382
1696	Colon-Cancer	GSE12945	GSM324745	T	None	6.14975
1697	Colon-Cancer	GSE12945	GSM324746	T	None	6.33985
1698	Colon-Cancer	GSE12945	GSM324747	T	None	6.65821
1699	Colon-Cancer	GSE12945	GSM324748	T	None	6.39232
1700	Colon-Cancer	GSE12945	GSM324749	T	None	6.80736
1701	Colon-Cancer	GSE12945	GSM324750	T	None	5.70044
1702	Colon-Cancer	GSE12945	GSM324751	T	None	6.90689
1703	Colon-Cancer	GSE12945	GSM324752	T	None	5.85798
1704	Colon-Cancer	GSE12945	GSM324753	T	None	5.35755
1705	Colon-Cancer	GSE12945	GSM324754	T	None	6.2854
1706	Colon-Cancer	GSE12945	GSM324755	T	None	6.39232
1707	Colon-Cancer	GSE12945	GSM324756	T	None	6
1708	Colon-Cancer	GSE12945	GSM324757	T	None	5.35755
1709	Colon-Cancer	GSE12945	GSM324758	T	None	5.49185
1710	Colon-Cancer	GSE12945	GSM324759	T	None	6.55459
1711	Colon-Cancer	GSE12945	GSM324760	T	None	5.16993
1712	Colon-Cancer	GSE12945	GSM324761	T	None	5.72792
1713	Colon-Cancer	GSE12945	GSM324762	T	None	7.82018
1714	Colon-Cancer	GSE12945	GSM324763	T	None	5.08746
1715	Colon-Cancer	GSE12945	GSM324764	T	None	5.67243
1716	Colon-Cancer	GSE12945	GSM324765	T	None	5.55459
1717	Colon-Cancer	GSE12945	GSM324766	T	None	4.9542
1718	Colon-Cancer	GSE12945	GSM324767	T	None	6
1719	Colon-Cancer	GSE12945	GSM324768	T	None	6.32193
1720	Colon-Cancer	GSE12945	GSM324769	T	None	5.08746
1721	Colon-Cancer	GSE12945	GSM324770	T	None	7.10852
1722	Colon-Cancer	GSE12945	GSM324771	T	None	8.92481
1723	Colon-Cancer	GSE12945	GSM324772	T	None	4.90689
1724	Colon-Cancer	GSE12945	GSM324773	T	None	6.24793
1725	Colon-Cancer	GSE12945	GSM324774	T	None	6.35755
1726	Colon-Cancer	GSE12945	GSM324775	T	None	6
1727	Colon-Cancer	GSE12945	GSM324776	T	None	5.83289
1728	Brain-Cancer	GSE1297	GSM21203	T	None	6.97728
1729	Brain-Cancer	GSE1297	GSM21204	T	None	5.64386
1730	Brain-Cancer	GSE1297	GSM21205	T	None	7.33092
1731	Brain-Cancer	GSE1297	GSM21206	T	None	5.85798
1732	Brain-Cancer	GSE1297	GSM21207	T	None	5.45943
1733	Brain-Cancer	GSE1297	GSM21208	T	None	6.44294
1734	Brain-Cancer	GSE1297	GSM21209	T	None	5.55459
1735	Brain-Cancer	GSE1297	GSM21210	T	None	5.35755
1736	Brain-Cancer	GSE1297	GSM21211	T	None	5.35755
1737	Brain-Cancer	GSE1297	GSM21212	T	None	6.32193
1738	Brain-Cancer	GSE1297	GSM21213	T	None	7.05528
1739	Brain-Cancer	GSE1297	GSM21214	T	None	5.24793
1740	Brain-Cancer	GSE1297	GSM21215	T	None	6.42626
1741	Brain-Cancer	GSE1297	GSM21216	T	None	5.75489
1742	Brain-Cancer	GSE1297	GSM21217	T	None	5.2854
1743	Brain-Cancer	GSE1297	GSM21218	T	None	5.90689
1744	Brain-Cancer	GSE1297	GSM21219	T	None	5.55459
1745	Brain-Cancer	GSE1297	GSM21220	T	None	6.08746
1746	Brain-Cancer	GSE1297	GSM21221	T	None	5.49185
1747	Brain-Cancer	GSE1297	GSM21222	T	None	5.80736
1748	Brain-Cancer	GSE1297	GSM21223	T	None	5.85798
1749	Brain-Cancer	GSE1297	GSM21224	T	None	6
1750	Brain-Cancer	GSE1297	GSM21225	T	None	6
1751	Brain-Cancer	GSE1297	GSM21226	T	None	5.9542
1752	Brain-Cancer	GSE1297	GSM21227	T	None	6.42626
1753	Brain-Cancer	GSE1297	GSM21228	T	None	4.9542
1754	Brain-Cancer	GSE1297	GSM21229	T	None	5.78136
1755	Brain-Cancer	GSE1297	GSM21230	T	None	5.9542
1756	Brain-Cancer	GSE1297	GSM21231	T	None	5.83289
1757	Brain-Cancer	GSE1297	GSM21232	T	None	5.52356
1758	Brain-Cancer	GSE1297	GSM21233	T	None	6.20945
1759	Skin-Normal	GSE1317	GSM21706	T	None	5.08746
1760	Bone_Marrow-Cancer	GSE13425	GSM338666	T	None	6.10852
1761	Bone_Marrow-Cancer	GSE13425	GSM338667	T	None	7.08746
1762	Bone_Marrow-Cancer	GSE13425	GSM338668	T	None	6.18982
1763	Bone_Marrow-Cancer	GSE13425	GSM338669	T	None	7.16993
1764	Bone_Marrow-Cancer	GSE13425	GSM338670	T	None	5.83289
1765	Bone_Marrow-Cancer	GSE13425	GSM338671	T	None	6
1766	Bone_Marrow-Cancer	GSE13425	GSM338672	T	None	6.88264
1767	Bone_Marrow-Cancer	GSE13425	GSM338673	T	None	6.37504
1768	Bone_Marrow-Cancer	GSE13425	GSM338674	T	None	6.87036
1769	Bone_Marrow-Cancer	GSE13425	GSM338675	T	None	6.06609
1770	Bone_Marrow-Cancer	GSE13425	GSM338676	T	None	6.61471
1771	Bone_Marrow-Cancer	GSE13425	GSM338677	T	None	6.44294
1772	Bone_Marrow-Cancer	GSE13425	GSM338678	T	None	7.22882
1773	Bone_Marrow-Cancer	GSE13425	GSM338679	T	None	6.37504
1774	Bone_Marrow-Cancer	GSE13425	GSM338680	T	None	4.90689
1775	Bone_Marrow-Cancer	GSE13425	GSM338681	T	None	5.80736
1776	Bone_Marrow-Cancer	GSE13425	GSM338682	T	None	6.30378
1777	Bone_Marrow-Cancer	GSE13425	GSM338683	T	None	6.59991
1778	Bone_Marrow-Cancer	GSE13425	GSM338684	T	None	6.02237
1779	Bone_Marrow-Cancer	GSE13425	GSM338685	T	None	5.64386
1780	Bone_Marrow-Cancer	GSE13425	GSM338686	T	None	6.62936
1781	Bone_Marrow-Cancer	GSE13425	GSM338687	T	None	6.84549
1782	Bone_Marrow-Cancer	GSE13425	GSM338688	T	None	6.20945
1783	Bone_Marrow-Cancer	GSE13425	GSM338689	T	None	5.35755
1784	Bone_Marrow-Cancer	GSE13425	GSM338690	T	None	6.70044
1785	Bone_Marrow-Cancer	GSE13425	GSM338691	T	None	6.87036
1786	Bone_Marrow-Cancer	GSE13425	GSM338692	T	None	6.20945
1787	Bone_Marrow-Cancer	GSE13425	GSM338693	T	None	5.85798
1788	Bone_Marrow-Cancer	GSE13425	GSM338694	T	None	5.24793
1789	Bone_Marrow-Cancer	GSE13425	GSM338695	T	None	4.80736
1790	Bone_Marrow-Cancer	GSE13425	GSM338696	T	None	5.49185
1791	Bone_Marrow-Cancer	GSE13425	GSM338697	T	None	6.96578
1792	Bone_Marrow-Cancer	GSE13425	GSM338698	T	None	6.14975
1793	Bone_Marrow-Cancer	GSE13425	GSM338699	T	None	6.47573
1794	Bone_Marrow-Cancer	GSE13425	GSM338700	T	None	5.80736
1795	Bone_Marrow-Cancer	GSE13425	GSM338701	T	None	5.83289
1796	Bone_Marrow-Cancer	GSE13425	GSM338702	T	None	6.02237
1797	Bone_Marrow-Cancer	GSE13425	GSM338703	T	None	5.42626
1798	Bone_Marrow-Cancer	GSE13425	GSM338704	T	None	5.64386
1799	Bone_Marrow-Cancer	GSE13425	GSM338705	T	None	6.58496
1800	Bone_Marrow-Cancer	GSE13425	GSM338706	T	None	5.67243
1801	Bone_Marrow-Cancer	GSE13425	GSM338707	T	None	7.18982
1802	Bone_Marrow-Cancer	GSE13425	GSM338708	T	None	6.59991
1803	Bone_Marrow-Cancer	GSE13425	GSM338709	T	None	6.40939
1804	Bone_Marrow-Cancer	GSE13425	GSM338710	T	None	5.12928
1805	Bone_Marrow-Cancer	GSE13425	GSM338711	T	None	6.32193
1806	Bone_Marrow-Cancer	GSE13425	GSM338712	T	None	5.78136
1807	Bone_Marrow-Cancer	GSE13425	GSM338713	T	None	5.64386
1808	Bone_Marrow-Cancer	GSE13425	GSM338714	T	None	5.85798
1809	Bone_Marrow-Cancer	GSE13425	GSM338715	T	None	5.52356
1810	Bone_Marrow-Cancer	GSE13425	GSM338716	T	None	5.35755
1811	Bone_Marrow-Cancer	GSE13425	GSM338717	T	None	5.72792
1812	Bone_Marrow-Cancer	GSE13425	GSM338718	T	None	5.39232
1813	Bone_Marrow-Cancer	GSE13425	GSM338719	T	None	5.20945
1814	Bone_Marrow-Cancer	GSE13425	GSM338720	T	None	6.26679
1815	Bone_Marrow-Cancer	GSE13425	GSM338721	T	None	6
1816	Bone_Marrow-Cancer	GSE13425	GSM338722	T	None	6.18982
1817	Bone_Marrow-Cancer	GSE13425	GSM338723	T	None	5.58496
1818	Bone_Marrow-Cancer	GSE13425	GSM338724	T	None	5.93074
1819	Bone_Marrow-Cancer	GSE13425	GSM338725	T	None	6.53916
1820	Bone_Marrow-Cancer	GSE13425	GSM338726	T	None	5.85798
1821	Bone_Marrow-Cancer	GSE13425	GSM338727	T	None	6.97728
1822	Bone_Marrow-Cancer	GSE13425	GSM338728	T	None	5.32193
1823	Bone_Marrow-Cancer	GSE13425	GSM338729	T	None	5.90689
1824	Bone_Marrow-Cancer	GSE13425	GSM338730	T	None	6.80736
1825	Bone_Marrow-Cancer	GSE13425	GSM338731	T	None	6.06609
1826	Bone_Marrow-Cancer	GSE13425	GSM338732	T	None	5.70044
1827	Bone_Marrow-Cancer	GSE13425	GSM338733	T	None	6.65821
1828	Bone_Marrow-Cancer	GSE13425	GSM338734	T	None	5.72792
1829	Bone_Marrow-Cancer	GSE13425	GSM338735	T	None	6.06609
1830	Bone_Marrow-Cancer	GSE13425	GSM338736	T	None	5.67243
1831	Bone_Marrow-Cancer	GSE13425	GSM338737	T	None	6.52356
1832	Bone_Marrow-Cancer	GSE13425	GSM338738	T	None	6.40939
1833	Bone_Marrow-Cancer	GSE13425	GSM338739	T	None	7.02237
1834	Bone_Marrow-Cancer	GSE13425	GSM338740	T	None	6.30378
1835	Bone_Marrow-Cancer	GSE13425	GSM338741	T	None	5.52356
1836	Bone_Marrow-Cancer	GSE13425	GSM338742	T	None	7.05528
1837	Bone_Marrow-Cancer	GSE13425	GSM338743	T	None	6.98868
1838	Bone_Marrow-Cancer	GSE13425	GSM338744	T	None	5.20945
1839	Bone_Marrow-Cancer	GSE13425	GSM338803	T	None	6.02237
1840	Bone_Marrow-Cancer	GSE13425	GSM338804	T	None	6.30378
1841	Bone_Marrow-Cancer	GSE13425	GSM338805	T	None	4.24793
1842	Bone_Marrow-Cancer	GSE13425	GSM338806	T	None	6.06609
1843	Bone_Marrow-Cancer	GSE13425	GSM338808	T	None	6.61471
1844	Bone_Marrow-Cancer	GSE13425	GSM338809	T	None	6.49185
1845	Bone_Marrow-Cancer	GSE13425	GSM338810	T	None	6.14975
1846	Bone_Marrow-Cancer	GSE13425	GSM338811	T	None	5.04439
1847	Bone_Marrow-Cancer	GSE13425	GSM338812	T	None	5.9542
1848	Bone_Marrow-Cancer	GSE13425	GSM338813	T	None	5.78136
1849	Bone_Marrow-Cancer	GSE13425	GSM338814	T	None	6.52356
1850	Bone_Marrow-Cancer	GSE13425	GSM338815	T	None	6.78136
1851	Bone_Marrow-Cancer	GSE13425	GSM338816	T	None	6
1852	Bone_Marrow-Cancer	GSE13425	GSM338817	T	None	5.45943
1853	Bone_Marrow-Cancer	GSE13425	GSM338818	T	None	4
1854	Bone_Marrow-Cancer	GSE13425	GSM338819	T	None	6.30378
1855	Bone_Marrow-Cancer	GSE13425	GSM338820	T	None	6.37504
1856	Bone_Marrow-Cancer	GSE13425	GSM338821	T	None	5.70044
1857	Bone_Marrow-Cancer	GSE13425	GSM338822	T	None	5.55459
1858	Bone_Marrow-Cancer	GSE13425	GSM338823	T	None	5.49185
1859	Bone_Marrow-Cancer	GSE13425	GSM338824	T	None	6.35755
1860	Bone_Marrow-Cancer	GSE13425	GSM338825	T	None	5.58496
1861	Bone_Marrow-Cancer	GSE13425	GSM338826	T	None	5.90689
1862	Bone_Marrow-Cancer	GSE13425	GSM338827	T	None	6.47573
1863	Bone_Marrow-Cancer	GSE13425	GSM338828	T	None	5.97728
1864	Bone_Marrow-Cancer	GSE13425	GSM338829	T	None	5.85798
1865	Bone_Marrow-Cancer	GSE13425	GSM338830	T	None	4.39232
1866	Bone_Marrow-Cancer	GSE13425	GSM338831	T	None	5.70044
1867	Bone_Marrow-Cancer	GSE13425	GSM338832	T	None	5.35755
1868	Bone_Marrow-Cancer	GSE13425	GSM338833	T	None	6.08746
1869	Bone_Marrow-Cancer	GSE13425	GSM338834	T	None	4.90689
1870	Bone_Marrow-Cancer	GSE13425	GSM338835	T	None	7.3837
1871	Bone_Marrow-Cancer	GSE13425	GSM338836	T	None	7.05528
1872	Bone_Marrow-Cancer	GSE13425	GSM338837	T	None	3.90689
1873	Bone_Marrow-Cancer	GSE13425	GSM338838	T	None	6.45943
1874	Bone_Marrow-Cancer	GSE13425	GSM338839	T	None	5.80736
1875	Bone_Marrow-Cancer	GSE13425	GSM338840	T	None	5.2854
1876	Bone_Marrow-Cancer	GSE13425	GSM338841	T	None	6.2854
1877	Bone_Marrow-Cancer	GSE13425	GSM338842	T	None	6.56986
1878	Bone_Marrow-Cancer	GSE13425	GSM338843	T	None	5.88264
1879	Bone_Marrow-Cancer	GSE13425	GSM338844	T	None	3.32193
1880	Bone_Marrow-Cancer	GSE13425	GSM338845	T	None	5.64386
1881	Bone_Marrow-Cancer	GSE13425	GSM338846	T	None	6.30378
1882	Bone_Marrow-Cancer	GSE13425	GSM338847	T	None	4.64386
1883	Bone_Marrow-Cancer	GSE13425	GSM338848	T	None	4.58496
1884	Bone_Marrow-Cancer	GSE13425	GSM338849	T	None	6.96578
1885	Bone_Marrow-Cancer	GSE13425	GSM338850	T	None	4.45943
1886	Bone_Marrow-Cancer	GSE13425	GSM338851	T	None	5.80736
1887	Bone_Marrow-Cancer	GSE13425	GSM338852	T	None	6.49185
1888	Bone_Marrow-Cancer	GSE13425	GSM338853	T	None	5.64386
1889	Bone_Marrow-Cancer	GSE13425	GSM338854	T	None	5.64386
1890	Bone_Marrow-Cancer	GSE13425	GSM338855	T	None	6.76818
1891	Brain-Normal	GSE13471	GSM339552	T	None	6.58496
1892	Brain-Normal	GSE13471	GSM339553	T	None	6.9542
1893	Brain-Normal	GSE13471	GSM339554	T	None	5.90689
1894	Brain-Normal	GSE13471	GSM339555	T	None	6.37504
1895	Brain-Normal	GSE13471	GSM339556	T	None	6.56986
1896	Pharynx-Normal	GSE13597	GSM342152	T	None	5.72792
1897	Pharynx-Normal	GSE13597	GSM342153	T	None	6.30378
1898	Pharynx-Normal	GSE13597	GSM342154	T	None	6.16993
1899	Pharynx-Cancer	GSE13597	GSM342155	T	None	6.26679
1900	Pharynx-Cancer	GSE13597	GSM342156	T	None	5.61471
1901	Pharynx-Cancer	GSE13597	GSM342157	T	None	6.24793
1902	Pharynx-Cancer	GSE13597	GSM342158	T	None	5.83289
1903	Pharynx-Cancer	GSE13597	GSM342159	T	None	6.53916
1904	Pharynx-Cancer	GSE13597	GSM342160	T	None	6
1905	Pharynx-Cancer	GSE13597	GSM342161	T	None	6.18982
1906	Pharynx-Cancer	GSE13597	GSM342162	T	None	6.16993
1907	Pharynx-Cancer	GSE13597	GSM342163	T	None	6.78136
1908	Pharynx-Cancer	GSE13597	GSM342164	T	None	7.42626
1909	Pharynx-Cancer	GSE13597	GSM342165	T	None	6.16993
1910	Pharynx-Cancer	GSE13597	GSM342166	T	None	6.33985
1911	Pharynx-Cancer	GSE13597	GSM342167	T	None	5.88264
1912	Pharynx-Cancer	GSE13597	GSM342168	T	None	6.97728
1913	Pharynx-Cancer	GSE13597	GSM342169	T	None	6.16993
1914	Pharynx-Cancer	GSE13597	GSM342170	T	None	6.64386
1915	Pharynx-Cancer	GSE13597	GSM342171	T	None	6.97728
1916	Pharynx-Cancer	GSE13597	GSM342172	T	None	6.64386
1917	Pharynx-Cancer	GSE13597	GSM342173	T	None	6.65821
1918	Pharynx-Cancer	GSE13597	GSM342174	T	None	6.04439
1919	Pharynx-Cancer	GSE13597	GSM342175	T	None	6.76818
1920	Pharynx-Cancer	GSE13597	GSM342176	T	None	6.32193
1921	Pharynx-Cancer	GSE13597	GSM342177	T	None	6.35755
1922	Pharynx-Cancer	GSE13597	GSM342178	T	None	5.61471
1923	Pharynx-Cancer	GSE13597	GSM342179	T	None	6.04439
1933	Esophagus-Normal	GSE1420	GSM23385	T	None	5.80736
1934	Esophagus-Normal	GSE1420	GSM23386	T	None	5.58496
1935	Esophagus-Normal	GSE1420	GSM23387	T	None	6.02237
1936	Esophagus-Normal	GSE1420	GSM23388	T	None	6.22882
1937	Esophagus-Normal	GSE1420	GSM23389	T	None	5.75489
1938	Esophagus-Normal	GSE1420	GSM23390	T	None	5.42626
1939	Esophagus-Normal	GSE1420	GSM23391	T	None	5.61471
1940	Esophagus-Normal	GSE1420	GSM23392	T	None	5.67243
1941	Esophagus-Cancer	GSE1420	GSM23413	T	None	5.2854
1942	Esophagus-Cancer	GSE1420	GSM23417	T	None	4.32193
1943	Esophagus-Cancer	GSE1420	GSM23419	T	None	6.02237
1944	Esophagus-Cancer	GSE1420	GSM23422	T	None	5.45943
1945	Esophagus-Cancer	GSE1420	GSM23424	T	None	5.32193
1946	Esophagus-Cancer	GSE1420	GSM23425	T	None	5.20945
1947	Esophagus-Cancer	GSE1420	GSM23426	T	None	4.08746
1948	Esophagus-Cancer	GSE1420	GSM23427	T	None	5.04439
1950	Liver-Cancer	GSE14323	GSM358103	T	None	5.42626
1951	Liver-Cancer	GSE14323	GSM358104	T	None	6.39232
1952	Liver-Cancer	GSE14323	GSM358105	T	None	5.93074
1953	Liver-Cancer	GSE14323	GSM358106	T	None	6.14975
1954	Liver-Cancer	GSE14323	GSM358107	T	None	6.40939
1955	Liver-Cancer	GSE14323	GSM358108	T	None	6.94251
1956	Liver-Cancer	GSE14323	GSM358109	T	None	6.2854
1957	Liver-Cancer	GSE14323	GSM358110	T	None	6.9542
1958	Liver-Cancer	GSE14323	GSM358111	T	None	6.39232
1959	Breast-Cancer	GSE1456	GSM107072	T	None	5.75489
1960	Breast-Cancer	GSE1456	GSM107073	T	None	6.22882
1961	Breast-Cancer	GSE1456	GSM107074	T	None	5.49185
1962	Breast-Cancer	GSE1456	GSM107075	T	None	6
1963	Breast-Cancer	GSE1456	GSM107076	T	None	6
1964	Breast-Cancer	GSE1456	GSM107077	T	None	6.65821
1965	Breast-Cancer	GSE1456	GSM107078	T	None	5.42626
1966	Breast-Cancer	GSE1456	GSM107079	T	None	5.88264
1967	Breast-Cancer	GSE1456	GSM107080	T	None	6.85798
1968	Breast-Cancer	GSE1456	GSM107081	T	None	6.39232
1969	Breast-Cancer	GSE1456	GSM107082	T	None	6.18982
1970	Breast-Cancer	GSE1456	GSM107083	T	None	6.14975
1971	Breast-Cancer	GSE1456	GSM107084	T	None	6.08746
1972	Breast-Cancer	GSE1456	GSM107085	T	None	6.14975
1973	Breast-Cancer	GSE1456	GSM107086	T	None	7.47573
1974	Breast-Cancer	GSE1456	GSM107087	T	None	6.9542
1975	Breast-Cancer	GSE1456	GSM107088	T	None	5.88264
1976	Breast-Cancer	GSE1456	GSM107089	T	None	5.85798
1977	Breast-Cancer	GSE1456	GSM107090	T	None	6.67243
1978	Breast-Cancer	GSE1456	GSM107091	T	None	6.44294
1979	Breast-Cancer	GSE1456	GSM107092	T	None	6.06609
1980	Breast-Cancer	GSE1456	GSM107093	T	None	6.93074
1981	Breast-Cancer	GSE1456	GSM107094	T	None	5.70044
1982	Breast-Cancer	GSE1456	GSM107095	T	None	6.06609
1983	Breast-Cancer	GSE1456	GSM107096	T	None	5.93074
1984	Breast-Cancer	GSE1456	GSM107097	T	None	5.49185
1985	Breast-Cancer	GSE1456	GSM107098	T	None	6.22882
1986	Breast-Cancer	GSE1456	GSM107099	T	None	6.20945
1987	Breast-Cancer	GSE1456	GSM107100	T	None	6.50779
1988	Breast-Cancer	GSE1456	GSM107101	T	None	6.04439
1989	Breast-Cancer	GSE1456	GSM107102	T	None	5.64386
1990	Breast-Cancer	GSE1456	GSM107103	T	None	5.75489
1991	Breast-Cancer	GSE1456	GSM107104	T	None	5.88264
1992	Breast-Cancer	GSE1456	GSM107105	T	None	6.70044
1993	Breast-Cancer	GSE1456	GSM107106	T	None	5.67243
1994	Breast-Cancer	GSE1456	GSM107107	T	None	6.2854
1995	Breast-Cancer	GSE1456	GSM107108	T	None	5.9542
1996	Breast-Cancer	GSE1456	GSM107109	T	None	6
1997	Breast-Cancer	GSE1456	GSM107110	T	None	6.12928
1998	Breast-Cancer	GSE1456	GSM107111	T	None	6.52356
1999	Breast-Cancer	GSE1456	GSM107112	T	None	6.39232
2000	Breast-Cancer	GSE1456	GSM107113	T	None	5.80736
2001	Breast-Cancer	GSE1456	GSM107114	T	None	5.61471
2002	Breast-Cancer	GSE1456	GSM107115	T	None	9.10066
2003	Breast-Cancer	GSE1456	GSM107117	T	None	4.75489
2004	Breast-Cancer	GSE1456	GSM107118	T	None	6.33985
2005	Breast-Cancer	GSE1456	GSM107119	T	None	5.55459
2006	Breast-Cancer	GSE1456	GSM107120	T	None	5.78136
2007	Breast-Cancer	GSE1456	GSM107121	T	None	6.53916
2008	Breast-Cancer	GSE1456	GSM107122	T	None	6.71425
2009	Breast-Cancer	GSE1456	GSM107123	T	None	5.97728
2010	Breast-Cancer	GSE1456	GSM107124	T	None	6.85798
2011	Breast-Cancer	GSE1456	GSM107125	T	None	5.80736
2012	Breast-Cancer	GSE1456	GSM107126	T	None	6.02237
2013	Breast-Cancer	GSE1456	GSM107127	T	None	6
2014	Breast-Cancer	GSE1456	GSM107128	T	None	6.22882
2015	Breast-Cancer	GSE1456	GSM107129	T	None	6.64386
2016	Breast-Cancer	GSE1456	GSM107130	T	None	6.20945
2017	Breast-Cancer	GSE1456	GSM107131	T	None	6.64386
2018	Breast-Cancer	GSE1456	GSM107132	T	None	6.14975
2019	Breast-Cancer	GSE1456	GSM107133	T	None	6.20945
2020	Breast-Cancer	GSE1456	GSM107134	T	None	6.16993
2021	Breast-Cancer	GSE1456	GSM107135	T	None	6.89482
2022	Breast-Cancer	GSE1456	GSM107136	T	None	6.79442
2023	Breast-Cancer	GSE1456	GSM107137	T	None	5.55459
2024	Breast-Cancer	GSE1456	GSM107138	T	None	5.04439
2025	Breast-Cancer	GSE1456	GSM107139	T	None	5.85798
2026	Breast-Cancer	GSE1456	GSM107140	T	None	6.39232
2027	Breast-Cancer	GSE1456	GSM107141	T	None	6.75489
2028	Breast-Cancer	GSE1456	GSM107142	T	None	6.08746
2029	Breast-Cancer	GSE1456	GSM107143	T	None	6.71425
2030	Breast-Cancer	GSE1456	GSM107144	T	None	5.85798
2031	Breast-Cancer	GSE1456	GSM107145	T	None	5.72792
2032	Breast-Cancer	GSE1456	GSM107146	T	None	6.61471
2033	Breast-Cancer	GSE1456	GSM107147	T	None	6.83289
2034	Breast-Cancer	GSE1456	GSM107148	T	None	5.52356
2035	Breast-Cancer	GSE1456	GSM107149	T	None	5.32193
2036	Breast-Cancer	GSE1456	GSM107150	T	None	5.97728
2037	Breast-Cancer	GSE1456	GSM107151	T	None	6.85798
2038	Breast-Cancer	GSE1456	GSM107152	T	None	6.76818
2039	Breast-Cancer	GSE1456	GSM107153	T	None	5.80736
2040	Breast-Cancer	GSE1456	GSM107154	T	None	6.12928
2041	Breast-Cancer	GSE1456	GSM107155	T	None	6.40939
2042	Breast-Cancer	GSE1456	GSM107156	T	None	6.22882
2043	Breast-Cancer	GSE1456	GSM107157	T	None	5.97728
2044	Breast-Cancer	GSE1456	GSM107158	T	None	5.61471
2045	Breast-Cancer	GSE1456	GSM107159	T	None	5.24793
2046	Breast-Cancer	GSE1456	GSM107160	T	None	5.88264
2047	Breast-Cancer	GSE1456	GSM107161	T	None	5.88264
2048	Breast-Cancer	GSE1456	GSM107162	T	None	6.9542
2049	Breast-Cancer	GSE1456	GSM107163	T	None	5.75489
2050	Breast-Cancer	GSE1456	GSM107164	T	None	6.44294
2051	Breast-Cancer	GSE1456	GSM107165	T	None	5.93074
2052	Breast-Cancer	GSE1456	GSM107166	T	None	6.26679
2053	Breast-Cancer	GSE1456	GSM107167	T	None	5.70044
2054	Breast-Cancer	GSE1456	GSM107168	T	None	5.88264
2055	Breast-Cancer	GSE1456	GSM107169	T	None	5.61471
2056	Breast-Cancer	GSE1456	GSM107170	T	None	6.06609
2057	Breast-Cancer	GSE1456	GSM107171	T	None	5.67243
2058	Breast-Cancer	GSE1456	GSM107172	T	None	6.18982
2059	Breast-Cancer	GSE1456	GSM107173	T	None	5.49185
[truncated: 19,739 more rows]
