# Supplementary material for: A Multi-Omics Analysis of Bone Morphogenetic Protein 5 (BMP5) mRNA Expression and Clinical Prognostic Outcomes in Different Cancers Using Bioinformatics Approaches
Source: Biomedicines. 2020 Jan 21;8(2):19. doi: 10.3390/biomedicines8020019 (PMC7168281; doi:10.3390/biomedicines8020019)
Supplement: Supplementary file 1 [file biomedicines-08-00019-s001.zip › biomedicines-664747-supplementary new11/Supplementary files/Supplementary Table 4.csv]

	LCLC	LCSC	LUAD	IUBC	SBC	IBC	ILBC	IDBC	IDLBC	MLDBC	MUBC	ICBA	OC	OSAD	OSSPC	COLON	CRC	COAD	CAD	CMAD	READ	RSAD	RMAD	DMBM	CMBM	GBM
CHRD	0.457596026	0.410425492	0.469692997	0.441649423	0.542411782	0.468283814	0.445231901	0.4811585	0.288675135	0.385015797	0.425153835	0.288675135	0.288675135	0.462005547	-1.016818647	0.428150709	0.355157422	0.288675135	0.538567317	0.424665474	0.506241219	0.288675135	0.425724868	-0.288675135	0.03301804	0.077009749
GLI1	0.457596026	0.410425492	0.469692997	0.441649423	0.542411782	0.468283814	0.445231901	0.4811585	0.288675135	0.385015797	-2.40384559	0.288675135	0.288675135	0.462005547	-1.239970687	0.428150709	0.355157422	0.288675135	0.538567317	0.424665474	0.506241219	0.288675135	0.425724868	-0.288675135	0.88095884	0.077009749
IL1RL1	-0.666260732	-0.10421403	-0.980615418	0.441649423	0.542411782	0.468283814	0.445231901	0.4811585	0.288675135	0.385015797	0.425153835	-3.175426481	0.288675135	0.462005547	0.682346692	0.428150709	0.355157422	0.288675135	0.538567317	0.424665474	0.506241219	0.288675135	0.425724868	-0.288675135	0.677065275	-0.657298352
TGFB2	0.457596026	0.171830212	0.338867054	0.441649423	0.542411782	0.468283814	0.445231901	0.4811585	0.288675135	0.385015797	0.425153835	0.288675135	0.288675135	0.462005547	0.682346692	0.428150709	0.355157422	0.288675135	0.538567317	0.424665474	0.506241219	0.288675135	0.425724868	-0.288675135	-2.92312593	1.235084201
BAMBI	0.457596026	0.410425492	0.469692997	0.441649423	0.542411782	0.468283814	0.445231901	0.4811585	0.288675135	0.385015797	0.425153835	0.288675135	-3.175426481	-2.209353201	-2.128993388	0.428150709	0.355157422	0.288675135	-2.606385572	0.424665474	0.506241219	0.288675135	0.425724868	-0.288675135	0.03301804	0.077009749
ACVR2A	0.457596026	0.410425492	0.469692997	-0.646500794	-1.37162105	0.468283814	0.445231901	0.163255752	0.288675135	0.385015797	0.425153835	0.288675135	0.288675135	0.097800609	0.682346692	-2.165433731	0.355157422	0.288675135	0.124477415	0.424665474	-0.432103161	0.288675135	0.425724868	-0.288675135	0.03301804	-2.154746283
ACVR1C	0.457596026	0.410425492	0.469692997	0.441649423	0.542411782	-2.506765766	-2.929421315	-2.035970962	0.288675135	-2.951180872	0.425153835	0.288675135	0.288675135	0.462005547	0.682346692	-2.116073359	-0.465864915	0.288675135	-0.595091762	-1.823699164	-2.024632914	0.288675135	-2.379124043	-0.288675135	0.03301804	-1.212609468
HJV(HFE2)	0.457596026	0.410425492	0.469692997	0.441649423	0.542411782	0.468283814	0.445231901	0.4811585	0.288675135	0.385015797	0.425153835	0.288675135	0.288675135	0.462005547	0.682346692	0.428150709	0.355157422	0.288675135	0.538567317	0.424665474	0.506241219	0.288675135	0.425724868	-0.288675135	0.03301804	0.077009749
ACVR1	0.457596026	0.410425492	0.469692997	0.441649423	0.542411782	0.468283814	0.445231901	0.4811585	0.288675135	0.385015797	0.425153835	0.288675135	0.288675135	0.462005547	0.334045115	0.428150709	0.355157422	0.288675135	0.538567317	0.424665474	0.506241219	0.288675135	0.425724868	-0.288675135	0.03301804	0.077009749
AMHR2	0.457596026	0.410425492	0.469692997	-0.382062054	-2.149004738	0.468283814	0.445231901	0.4811585	0.288675135	0.385015797	0.425153835	0.288675135	0.288675135	0.462005547	0.682346692	0.428150709	0.355157422	0.288675135	0.538567317	0.424665474	0.506241219	0.288675135	0.425724868	-0.288675135	0.03301804	0.077009749
EDNRB	-2.890749188	-3.089255656	-2.843311998	0.441649423	0.542411782	-1.65522035	-0.702732202	-2.217642353	-3.175426481	0.385015797	0.425153835	0.288675135	0.288675135	-2.046497334	0.682346692	0.428150709	0.355157422	0.288675135	0.538567317	0.424665474	0.506241219	0.288675135	0.425724868	-0.288675135	0.03301804	0.859671062
BMP5	-0.561354313	-0.261764461	-0.27248361	-2.946281961	-1.361080254	-0.052568208	-0.374933594	0.241089563	0.288675135	-0.898977097	-1.847692762	0.288675135	0.288675135	0.462005547	-0.724689237	0.428150709	-3.085709308	-3.175426481	-1.231538621	-2.422955574	-2.099434895	-3.175426481	-1.878124638	3.175426481	1.100957494	1.467840348
